# Supplementary material for: A systematic search for new mammalian noncoding RNAs indicates little conserved intergenic transcription
Source: BMC Genomics. 2005 Aug 5;6:104. doi: 10.1186/1471-2164-6-104 (PMC1199595; doi:10.1186/1471-2164-6-104)
Supplement: Additional File 1 — Summary of array-tested ncRNA predictions. [file 1471-2164-6-104-S1.zip › Additional_file_1.xls]

## Sheet: Sheet1
Transcript ID	Priority	chromosome	ENSMBL blast	Seq	repeat_masked (T=10)	length	QRNA score	MAP proximity score	rat-pred e value	G(nafold)	norm(G-nafold)	rat blat(2)	rat blat hit?	GC content	dG/GC	known ncRNA	multiple linear regression score	ENSEMBL	Refseq	refs not nc	RIKEN	RIKEN ncRNA	EST	Unigene	Unigene hit	Protein NR	Any	NT	Genbank Acc	Gb id	Box C/D snoRNA	tRNA(blast)	Hit	tRNA (scan)	AA	Codon	RNA blat	RNA hit	RNA gb id		printed order
TB1	1	1	0.738	AGATTAAATATGAGCTATATAAAGGCCTGTCAGAATGAATTCTAATGTGCCATGAGACACTTTGCATACCCTTAAATATGCAAAATGTCTCTTGGCACCCTAGAATTCATTCTGACAAGCCTTTATATAGCTCTTACTTAAAGTCCTAC	AGATTAAATATGAGCTATATAAAGGCCTGTCAGAATGAATTCTAATGTGCCATGAGACACTTTGCATACCCTTAAATATGCAAAATGTCTCTTGGCACCCTAGAATTCATTCTGACAAGCCTTTATATAGCTCTTACTTAAAGTCCTAC	149	149.972	0	1.1	0	-0.475168	0	0	0.550336	0.355705	0	0.0517886	0	0	0	0	0	0	0	0	0	0	0	0	0	0	0	0	0	0	0	0	0	0	0	1477
TB2	2	4	2.9	CTACTCCCTGATGTCAGTTAGAAACGTTTGGAGGGGCATTAACTTTTTCAGTCCCCTAAGGTACTGTTTAGTAAATTACTATTCCAGTGGACTAAATGATACCCTAGGGGCCTGAAAGAGTTAATGCACCTTCAAAAATGTGCAATTTA	CTACTCCCTGATGTCAGTTAGAAACGTTTGGAGGGGCATTAACTTTTTCAGTCCCCTAAGGTACTGTTTAGTAAATTACTATTCCAGTGGACTAAATGATACCCTAGGGGCCTGAAAGAGTTAATGCACCTTCAAAAATGTGCAATTTA	149	67.652	0	0.018	-57	-0.38255	0	0	0.395973	-0.966102	0	0.0255097	0	0	0	0	0	0	0	0	0	0	0	0	0	0	0	0	0	0	0	0	0	0	0	1478
TB3	3	9	0.187	AATCGATCGAATGGCTCACTTTTCAGGGTTGCATTAACTTTTCCAGGCCACTGGGGTGCAATTTACTAAATTACCTCTTCTAGAACACTAAATAGTACCCTAGTGGGTCAAAGAGTAAATGCACCTCTGAAAAGTGAGCCATTTATTCC	AATCGATCGAATGGCTCACTTTTCAGGGTTGCATTAACTTTTCCAGGCCACTGGGGTGCAATTTACTAAATTACCTCTTCTAGAACACTAAATAGTACCCTAGTGGGTCAAAGAGTAAATGCACCTCTGAAAAGTGAGCCATTTATTCC	149	64.47	0	0.073	-63.8	-0.428188	0	0	0.409396	-1.0459	0	0.0248333	0	0	0	0	0	0	0	0	0	0	0	0	0	0	0	0	0	0	0	0	0	0	0	1479
TB4	4	2	0.187	ACTATACTACGAATTTCATAATAGAAATAATGGAACACCAGGGGGTGCGGTTATCATGAAATAATTACACTCCTGGGAGATTACAGGCACAAGGCTGTACCCCAGGGGTGTGATTATCCCATGATAACCACATCCACTGAAATTGCCTT	ACTATACTACGAATTTCATAATAGAAATAATGGAACACCAGGGGGTGCGGTTATCATGAAATAATTACACTCCTGGGAGATTACAGGCACAAGGCTGTACCCCAGGGGTGTGATTATCCCATGATAACCACATCCACTGAAATTGCCTT	149	63.17	0	0.287	-56.3	-0.377852	0	0	0.422819	-0.893651	0	0.0231219	0	0	0	0	0	0	0	0	0	0	0	0	0	0	0	0	0	0	0	0	0	0	0	1485
TB5	5	3	0.047	CTACAGCTGCGACTCTGTCCCCTGCTGCACTAAATTGACACTTGTGCAAGCAATGGCTCTCGTCAGTCACTCTGAAGCTGCTGCCTCCAGAAGTGTCGATTTAGTGCAGCGGGAGATGAGGTGCCAGCTGCAGAAGTAGGCCACGGGAA	CTACAGCTGCGACTCTGTCCCCTGCTGCACTAAATTGACACTTGTGCAAGCAATGGCTCTCGTCAGTCACTCTGAAGCTGCTGCCTCCAGAAGTGTCGATTTAGTGCAGCGGGAGATGAGGTGCCAGCTGCAGAAGTAGGCCACGGGAA	149	63.857	0	0.287	-63.8	-0.428188	0	0	0.550336	-0.778049	0	0.0225887	0	0	0	0	0	0	0	0	0	0	0	0	0	0	0	0	0	0	0	0	0	0	0	1480
TB8	8	12	1.5	GCGCGCCTGGTCCAGTGGTTCTTGACAGTTCAACAGTTCTGTAGCACAATTGTGAAATGTTTAGGACCACTAGACCCGGCGCGCA	GCGCGCCTGGTCCAGTGGTTCTTGACAGTTCAACAGTTCTGTAGCACAATTGTGAAATGTTTAGGACCACTAGACCCGGCGCGCA	85	47.818	0	0.594	-44	-0.517647	0	0	0.529412	-0.977778	1	0.0216389	0	0	0	0	0	0	0	0	0	0	0	0	0	0	0	0	0	0	0	0	0	0	0	3007
TB11	11	9	0.738	GGGTTAACCACATTTTAACTGAGTCAAACTGTTAATTGGAATAGAATCCACCTCAATTTATTCCTAGAAACATGTCTGCTTTTCTGAGGCATTAGGAATAGATTGCGGGGGATCCTGTTCCAATTAGAATTTATGATTAACACCATCAT	GGGTTAACCACATTTTAACTGAGTCAAACTGTTAATTGGAATAGAATCCACCTCAATTTATTCCTAGAAACATGTCTGCTTTTCTGAGGCATTAGGAATAGATTGCGGGGGATCCTGTTCCAATTAGAATTTATGATTAACACCATCAT	149	58.979	0	0.073	-41.7	-0.279866	0	0	0.362416	-0.772222	0	0.0203347	0	0	0	0	0	0	0	0	0	0	0	0	0	0	0	0	0	0	0	0	0	0	0	2994
TB12	12	11	0.045	GAAATGGCAGGTGACTTAAGAGGGAGCGGTGTGCGAATTGATTTGGAGGCGATCAATGACTCAGGGCGCGGCCTGGCTCGCTGCAGTGCCACAGATCTCCGAATCGATTCACACACCATTCTTCCTCTACACACCTGCCACGTC	GAAATGGCAGGTGACTTAAGAGGGAGCGGTGTGCGAATTGATTTGGAGGCGATCAATGACTCAGGGCGCGGCCTGGCTCGCTGCAGTGCCACAGATCTCCGAATCGATTCACACACCATTCTTCCTCTACACACCTGCCACGTC	144	52.139	0	1.1	-65.3	-0.453472	0	0	0.555556	-0.81625	0	0.0184037	0	0	0	0	0	0	0	0	0	0	0	0	0	0	0	0	0	0	0	0	0	0	0	1424
TB13	13	9	0.187	CCTGGCATGGGCTATGCCCCAAATAGGCTGGAGACATTTTCTCCCCATTATCACCTTGTTAAGCTGCATGTCTCAGCCCCCTGCCTCTGAGGCATGTTCTGGGATCTTAACGAGGTGATAATGAGGAGAAAAATGATGTGGCAGTACTT	CCTGGCATGGGCTATGCCCCAAATAGGCTGGAGACATTTTCTCCCCATTATCACCTTGTTAAGCTGCATGTCTCAGCCCCCTGCCTCTGAGGCATGTTCTGGGATCTTAACGAGGTGATAATGAGGAGAAAAATGATGTGGCAGTACTT	149	53.025	0	0.287	-59.1	-0.396644	0	0	0.489933	-0.809589	0	0.0182644	0	0	0	0	0	0	0	0	0	0	0	0	0	0	0	0	0	0	0	0	0	0	0	1425
TB15	15	1	0.738	GATTTATAGAAAGTCCATAGGAACATTCTGTACCTATCTCTTTTTTGATTAGAGAGGTGGCAGGGAGCCTGGCTCATTAGGCAGAAGTAATGAGCCAGGCTACATGCCATCTCTAATTAGAGAAAAGATGCAGTAGGTACCATCATACC	GATTTATAGAAAGTCCATAGGAACATTCTGTACCTATCTCXXXXXXGATTAGAGAGGTGGCAGGGAGCCTGGCTCATTAGGCAGAAGTAATGAGCCAGGCTACATGCCATCTCTAATTAGAGAAAAGATGCAGTAGGTACCATCATACC	149	51.328	0	0.287	-54.5	-0.365772	0	0	0.422819	-0.865079	0	0.0179347	0	0	0	0	0	0	0	0	0	0	0	0	0	0	0	0	0	0	0	0	0	0	0	1426
TB16	16	14	0.187	AGTACCATCTTTTGAGTTATACATCATCAGAGTGACTCATTCTGATGATGTATGGCCCCAATACATCATCAGAGCTCCTTGCTCTGCCGTTGCACTAATGATATGTTAGTGTAATACATCAGCGGGCTGAGCTGCAGCTGTGATGGATG	AGTACCATCTTTTGAGTTATACATCATCAGAGTGACTCATTCTGATGATGTATGGCCCCAATACATCATCAGAGCTCCTTGCTCTGCCGTTGCACTAATGATATGTTAGTGTAATACATCAGCGGGCTGAGCTGCAGCTGTGATGGATG	149	50.728	0	0.073	-56.6	-0.379866	0	0	0.442953	-0.857576	0	0.0176257	0	0	0	0	0	0	0	0	0	0	0	0	0	0	0	0	0	0	0	0	0	0	0	2055
TB17	17	6	0.738	GTTGACTACCTAAGCTTATGGTAGTAAAAATAGCAATGTTAACAGCATAAAAGTGCCACTCAACAGCTGGGATTCCACTGTGTGCTGCTGTTAATGCCATTAGCATGGCTATTTATATCACCATAAACTCAGGTTTATGGTGATATAAA	GTTGACTACCTAAGCTTATGGTAGTAAAAATAGCAATGTTAACAGCATAAAAGTGCCACTCAACAGCTGGGATTCCACTGTGTGCTGCTGTTAATGCCATTAGCATGGCTATTTATATCACCATAAACTCAGGTTTATGGTGATATAAA	149	50.352	0	0.287	-48.8	-0.327517	0	0	0.375839	-0.871429	0	0.0175226	0	0	0	0	0	0	0	0	0	0	0	0	0	0	0	0	0	0	0	0	0	0	0	3008
TB18	18	15	0.184	CTGGGCAGAGAGTGGCTAAGTCGCCCAGCTGCCCGGGAAGCTTGGCGGCCAGGCTGAGGGAAGGAAGCGTCGGCTCTCTTTGAAGGTCGGCTGCCAGTGAATCTCAGGCAGCTGGACTTCAAAGGGGGCACCGACGGGCTTTCCCTC	CTGGGCAGAGAGTGGCTAAGTCGCCCAGCTGCCCGGGAAGCTTGGCGGCCAGGCTGAGGGAAGGAAGCGTCGGCTCTCTTTGAAGGTCGGCTGCCAGTGAATCTCAGGCAGCTGGACTTCAAAGGGGGCACCGACGGGCTTTCCCTC	147	49.565	0	0.283	-79.6	-0.541497	0	0	0.639456	-0.846809	0	0.0174052	0	0	0	0	0	0	0	0	0	0	0	0	0	0	0	0	0	0	0	0	0	0	0	2995
TB20	20	11	0.721	CACAGTTTGTGGGAGCAGCAAGAGAACCGTTACCATTACTAAACTCAGTAATGGTAACGGTTTCCTCGCCATTCCCAAGTGCCACAGCTGTCAGCAGGCTTGATTAGGCCGAGCAGTGAGCCCGTGTACTTCTGCATCTCTGCTGC	CACAGTTTGTGGGAGCAGCAAGAGAACCGTTACCATTACTAAACTCAGTAATGGTAACGGTTTCCTCGCCATTCCCAAGTGCCACAGCTGTCAGCAGGCTTGATTAGGCCGAGCAGTGAGCCCGTGTACTTCTGCATCTCTGCTGC	146	50.077	0	0.281	-57.4	-0.393151	0	0	0.520548	-0.755263	0	0.0167947	0	0	0	0	0	0	0	0	0	0	0	0	0	0	0	0	0	0	0	0	0	0	0	1481
TB22	22	10	0.721	AAAGCTGATTTCCTTTCATCGTGCCTGTTAAGTGTTTACTTAATTCACATCCTGTGTGACCCTATGGGAAAATTTTTAACTACTGCTGGGGAAATCCCATAGGGTTACGCAGGATGTGAACTGGGCTTGTGCTGAACCACCTTCAG	AAAGCTGATTTCCTTTCATCGTGCCTGTTAAGTGTTTACTTAATTCACATCCTGTGTGACCCTATGGGAAAATTTTTAACTACTGCTGGGGAAATCCCATAGGGTTACGCAGGATGTGAACTGGGCTTGTGCTGAACCACCTTCAG	146	47.336	0	1.1	-56.5	-0.386986	0	0	0.438356	-0.882812	0	0.0166896	0	0	0	0	0	0	0	0	0	1	1	AF153835.1	Homo sapiens human immunodeficiency virus type I enhancer-binding protein 2 (HIVEP2) gene, exon 2b; and HIVEP2 gene, complete sequence	0	0	0	0	0	0	0	0	0	0	1482
TB23	23	16	0.187	TTCCTCCTTTTCAATTACAAAAGCCTGTTTGAACAGCCTCTGTGACAGCCCATGTTCAAACAAGCTTTTGTAATTGAAAACAGAGCTGGCAATGTGGCTGCAGGGACTCCTGCCTCAAAAGAAGGGTGTGCAGACCATGCTGTGAGCTG	TTCCTCCTTTTCAATTACAAAAGCCTGTTTGAACAGCCTCTGTGACAGCCCATGTTCAAACAAGCTTTTGTAATTGAAAACAGAGCTGGCAATGTGGCTGCAGGGACTCCTGCCTCAAAAGAAGGGTGTGCAGACCATGCTGTGAGCTG	149	48.179	0	0.073	-60.6	-0.406711	0	0	0.469799	-0.865714	0	0.0166536	0	0	0	0	0	0	0	0	0	0	0	0	0	0	0	0	0	0	0	0	0	0	0	1427
TB26	26	4	2.8	CTCGGCCTGGGCGTTTCGCCTTTGTGTTTTGTAAGAGAAAGGCTTTTCTTCCAGGGCACAACAAACTTGGGCAGAGAGCTTCCGTATGGCCCCCCGGGCGAGGCCGCCCACGGTGGCGAGGCCATCTAGGGATGCGAGGTTCGTC	CTCGGCCTGGGCGTTTCGCCTTTGTGTTTTGTAAGAGAAAGGCTTTTCTTCCAGGGCACAACAAACTTGGGCAGAGAGCTTCCGTATGGXXXXXXGGGCGAGGCCGCCCACGGTGGCGAGGCCATCTAGGGATGCGAGGTTCGTC	145	51.418	0	0.07	-56	-0.386207	0	0	0.606897	-0.636364	0	0.0164272	0	0	0	0	0	0	0	0	0	0	0	0	0	0	0	0	0	0	0	0	0	0	0	2056
TB27	27	1	0.442	GACACTGGTTTTAAGACGGGGGCTGGAGTTGCACATGCCCATTAGGGTCCTGGGTAATTGCCACTGGAATGTTGGTCTCTAATGGGCATGTGCAG	GACACTGGTTTTAAGACGGGGGCTGGAGTTGCACATGCCCATTAGGGTCCTGGGTAATTGCCACTGGAATGTTGGTCTCTAATGGGCATGTGCAG	95	26.635	0	4.5e-05	-34.9	-0.367368	24	1	0.526316	-0.698	0	0.0160464	0	0	0	0	0	0	0	0	0	0	0	0	0	0	0	0	0	0	0	0	0	0	0	2996
TB29	29	4	2.9	TGTACCAAAATATACAATAGGGTAGCTTACATAAATCATTTAGTCCCAGTCATGATTGATGACCTCATAACTCACGAGTGATGGGGCAAAGCAGAGCCCCAAACGAGTTATGAAATGTCATCAATAACAAGTGGAAACAAATGATTTA	TGTACCAAAATATACAATAGGGTAGCTTACATAAATCATTTAGTCCCAGTCATGATTGATGACCTCATAACTCACGAGTGATGGGGCAAAGCAGAGCCCCAAACGAGTTATGAAATGTCATCAATAACAAGTGGAAACAAATGATTTA	148	48.347	0	1.1	-41.5	-0.280405	0	0	0.371622	-0.754545	0	0.0159112	0	0	0	0	0	0	0	0	0	0	0	0	0	0	0	0	0	0	0	0	0	0	0	1428
TB31	31	16	0.738	AAATGACAATAGGTGAACCGCTGCAGGGAAACCAGGAATTATCAATAACATATCTTAAATGTCAGAAATGATTTTTCTGACAATGTCTAACGGTGGTGGATTGCATATTATTCTCAATTATCAGAAAAATCATCTCTGACATTTAAGGT	AAATGACAATAGGTGAACCGCTGCAGGGAAACCAGGAATTATCAATAACATATCTTAAATGTCAGAAATGATTTTTCTGACAATGTCTAACGGTGGTGGATTGCATATTATTCTCAATTATCAGAAAAATCATCTCTGACATTTAAGGT	149	43.27	0	0.073	-48.4	-0.324832	0	0	0.33557	-0.968	0	0.0152256	0	0	0	0	0	0	0	0	0	0	0	0	0	0	0	0	0	0	0	0	0	0	0	2997
TB32	32	19	0.173	TAAGAGCTCTGGCCAAACTTCTGAGGCCAGCACAAGAGGGAGGATTGAAGCAATTATTGAGAAAATTGTCTCAATCTTTCCTTTTCTCTTGGCCGTGGAAATCTGGCCATTTTTGTCAGAGAAGAAAGTCTTGAATCC	TAAGAGCTCTGGCCAAACTTCTGAGGCCAGCACAAGAGGGAGGATTGAAGCAATTATTGAGAAAATTGTCTCAATCTTTCCTTTTCTCTTGGCCGTGGAAATCTGGCCATTTTTGTCAGAGAAGAAAGTCTTGAATCC	138	45.244	0	1	-41.6	-0.301449	0	0	0.427536	-0.705085	0	0.0148837	0	0	0	0	0	0	0	0	0	0	0	0	0	0	0	0	0	0	0	0	0	0	0	2998
TB34	34	9	0.177	GTACAAAAGCTGGAGGACCGAGGCCCTGGCGAAGGCCGTGGCCTCGTTCAAGTAATCCAGGATAGGCTGTGCAGGTCCCAAGGGGCCTATTCTTGGTTACTTGCACGGGGACGCGGGCCTGGACGCCGGCATCTGGGCCCA	GTACAAAAGCTGGAGGACCGAGGCCCTGGCGAAGGCCGTGGCCTCGTTCAAGTAATCCAGGATAGGCTGTGCAGGTCCCAAGGGGCCTATTCTTGGTTACTTGCACGGGGACGCGGGCCTGGACGCCGGCATCTGGGCCCA	141	43.441	0	0.27	-67.3	-0.477305	0	0	0.631206	-0.75618	0	0.0144173	0	0	0	0	0	0	0	0	0	0	0	0	0	0	0	0	0	0	0	0	0	0	0	2999
TB35	35	13	0.187	AACAAACTTGATCTACAATACCTGAAGATTCAGACTTAGGGAAATCTTCAAGTAATAAAATAGTTCCCCGAAATATCAATTACAAGGGAGGGACTAGCTTCTTGCTGCTGTGGCCAAGGGCTGTGGCAGTAGGGAGCTGGTCCTGAAGC	AACAAACTTGATCTACAATACCTGAAGATTCAGACTTAGGGAAATCTTCAAGTAATAAAATAGTTCCCCGAAATATCAATTACAAGGGAGGGACTAGCTTCTTGCTGCTGTGGCCAAGGGCTGTGGCAGTAGGGAGCTGGTCCTGAAGC	149	44.602	0	0.073	-51.2	-0.343624	0	0	0.442953	-0.775758	0	0.0144023	0	0	0	0	0	0	0	0	0	0	0	0	0	0	0	0	0	0	0	0	0	0	0	3000
TB36	36	19	0.174	CCTCGCCCTACAGAAGTTGTTTCCAGCAGCTGCTGCAGTCTTATAATTATCATCATTTGCTTAATATGACCACTGAGGCCCTGTGTAATTAATCTCAGGGCTCCTGGGTGAGGAGCCCTGCCTGGGCGGTCCCAGGAGA	CCTCGCCCTACAGAAGTTGTTTCCAGCAGCTGCTGCAGTCTTATAATTATCATCATTTGCTTAATATGACCACTGAGGCCCTGTGTAATTAATCTCAGGGCTCCTGGGTGAGGAGCCCTGCCTGGGCGGTCCCAGGAGA	139	29.14	0	0.067	-49.1	-0.353237	22	1	0.517986	-0.681944	0	0.0143489	0	0	0	0	0	0	0	0	0	0	0	0	0	0	0	0	0	0	0	0	0	0	0	2057
TB37	37	13	0.187	TTAAGGCACTCCCGGGTACATTTTATTGGTCCATTAATATAGGCCCCGAGTGGTTGAAAACACCTTAGGCATGTACTGTATTAATGAACCAATAAAACATGCCCTGAAGTGTCTTAATGATATATTACAACCATTTCTATTACATACAT	TTAAGGCACTCCCGGGTACATTTTATTGGTCCATTAATATAGGCCCCGAGTGGTTGAAAACACCTTAGGCATGTACTGTATTAATGAACCAATAAAACATGCCCTGAAGTGTCTTAATGATATATTACAACCATTTCTATTACATACAT	149	44.417	0	0.287	-41.7	-0.279866	0	0	0.362416	-0.772222	0	0.0142557	0	0	0	0	0	0	0	0	0	0	0	0	0	0	0	0	0	0	0	0	0	0	0	2058
TB38	38	5	1.8	GGAAGCTGCTGCCAATCAAACTCCTGTTTGTTCTGCATGATAGAGTTGTGTAGAACAAACAGCTCACTTGATTGATTCCCTTTGGAACGCAGCGACT	GGAAGCTGCTGCCAATCAAACTCCTGTTTGTTCTGCATGATAGAGTTGTGTAGAACAAACAGCTCACTTGATTGATTCCCTTTGGAACGCAGCGACT	97	33.679	0	0.177	-39.2	-0.404124	0	0	0.453608	-0.890909	0	0.0140923	0	0	0	0	0	0	0	0	0	0	0	0	0	0	0	0	0	0	0	0	0	0	0	2059
TB43	43	X	0.187	CCTAGGAAAAGATTCCATATGTTCTCCAATACCTAGGCACAACTGGGTGCCGCTTTAATGACTTTCCAACTGCACCCCGTCGCTCTTAGGTATTGAAGAACATATGGTGCGTTTCCCCTTTAACTGTGAATTTCCTTGCTTTTGTCAGT	CCTAGGAAAAGATTCCATATGTTCTCCAATACCTAGGCACAACTGGGTGCCGCTTTAATGACTTTCCAACTGCACCCCGTCGCTCTTAGGTATTGAAGAACATATGGTGCGTTTCCCCTTTAACTGTGAATTTCCTTGCTTTTGTCAGT	149	42.949	0	1.1	-51	-0.342282	0	0	0.442953	-0.772727	0	0.0137815	0	0	0	0	0	0	0	0	0	0	0	0	0	0	0	0	0	0	0	0	0	0	0	1109
TB44	44	7	0.012	GCTTGGAACCAGAGCCTGGGGGCCCGCAGGCTGGGGAGCCGCCCCCACCTCTGGCAGGTGACAAGCCCCACAAGTGTCCTGAGTGTGGCAAAGGTTTCCGACGAAGCTCTGATCTGGTGAAACACCATCGTGTGCACACAGGGGAGAAA	GCTTGGAACCAGAGCCTGGGGGCCCGCAGGCTGGGGAGCCGCCCCCACCTCTGGCAGGTGACAAGCCCCACAAGTGTCCTGAGTGTGGCAAAGGTTTCCGACGAAGCTCTGATCTGGTGAAACACCATCGTGTGCACACAGGGGAGAAA	149	33.007	0	0.0003	-56.9	-0.381879	33	1	0.61745	-0.618478	0	0.0137593	0	0	0	0	0	0	0	0	0	1	1	NM_152652.1	Homo sapiens hypothetical protein FLJ31751 (FLJ31751), mRNA	0	0	0	0	0	0	1	NM_146201.1	Mus musculus cDNA sequence BC026401 (BC026401), mRNA	0	2882
TB45	45	5	0.738	CCCCTGCTGTTTATTTCTCAGTTGAAGGCATAATCCTCTGAGTGTGACACTGAAATTGGCTTACACAGAGATGATTATAATGTATATTCAGAGAATTGTGACTTCAGGTGAGAAATAAGCCGCAGGAACAGATGAACTCTTTGCAACAG	CCCCTGCTGTTTATTTCTCAGTTGAAGGCATAATCCTCTGAGTGTGACACTGAAATTGGCTTACACAGAGATGATTATAATGTATATTCAGAGAATTGTGACTTCAGGTGAGAAATAAGCCGCAGGAACAGATGAACTCTTTGCAACAG	149	42.567	0	7.5e-05	-48	-0.322148	0	0	0.402685	-0.8	0	0.0137032	0	0	0	0	0	0	0	0	0	0	0	0	0	0	0	0	0	0	0	0	0	0	0	1429
TB48	48	12	1.8	GTCCCAGTGTAGTGAGAAGTTGGGGGGTGGGAACGGCGTCATGCAGGAGTTGATTGCACAGCCATTCAGCTCCTATATGATGCCTTTCTTCACCCC	GTCCCAGTGTAGTGAGAAGTTXXXXXXTGGGAACGGCGTCATGCAGGAGTTGATTGCACAGCCATTCAGCTCCTATATGATGCCTTTCTTCACCCC	96	37.155	2	0.174	-29.5	-0.307292	0	0	0.541667	-0.567308	0	0.0133478	0	0	0	0	0	0	0	0	0	0	0	0	0	0	0	0	0	0	0	0	0	0	0	3001
TB51	51	2	0.047	TTATTCTTTTGAATCAGGAAAGGTTATCACCTACCTTAATCCATGCAGTAGCATGGATTAAGGACACCAGTGTGCCCCAGGATTCTCAAAGAGGATCCTGGAAACTTCTGGTTTCTTCTTTTTTGCTGTCTTTACTAAATTCTATTGGG	TTATTCTTTTGAATCAGGAAAGGTTATCACCTACCTTAATCCATGCAGTAGCATGGATTAAGGACACCAGTGTGCCCCAGGATTCTCAAAGAGGATCCTGGAAACTTCTGGTTTCTTCXXXXXXGCTGTCTTTACTAAATTCTATTGGG	149	42.309	0	0.018	-44	-0.295302	0	0	0.395973	-0.745763	0	0.0131652	0	0	0	0	0	0	0	0	0	0	0	0	0	0	0	0	0	0	0	0	0	0	0	1430
TB53	53	9	0.738	GGAAGGTTCTCTGCAGATGTGCATTGTCTGCAGGAGCCACCGGGGTACCATTTGGCAAATTGCTGCTGCGAAGCGGTAGATGGTACCCTGGTGGCCTCCTAGACTGATTGGATCCCTAAAAGTGTTTAATTTATCTCTGGGGGAAATTT	GGAAGGTTCTCTGCAGATGTGCATTGTCTGCAGGAGCCACCGGGGTACCATTTGGCAAATTGCTGCTGCGAAGCGGTAGATGGTACCCTGGTGGCCTCCTAGACTGATTGGATCCCTAAAAGTGTTTAATTTATCTCTGGGGGAAATTT	149	40.086	0	0.287	-60	-0.402685	0	0	0.496644	-0.810811	0	0.0128612	0	0	0	0	0	0	0	0	0	0	0	0	0	0	0	0	0	0	0	0	0	0	0	1110
TB54	54	15	0.732	CTTGGCATGTAAATATGGATTTAATTAACACTTACAACTTGTAAAGAGTGAAGCCTTAAGTGTTAATTAAGCCTGTGTTTACATAGCAAGCAGCATGTAGCCCTACATTTTCCTGTATAATATTAGAGAGTTTATTTTAAACTCTCTT	CTTGGCATGTAAATATGGATTTAATTAACACTTACAACTTGTAAAGAGTGAAGCCTTAAGTGTTAATTAAGCCTGTGTTTACATAGCAAGCAGCATGTAGCCCTACATTTTCCTGTATAATATTAGAGAGTTTATTTTAAACTCTCTT	148	38.773	0	0.285	-42.1	-0.284459	0	0	0.317568	-0.895745	0	0.0128532	0	0	0	0	0	0	0	0	0	0	0	0	0	0	0	0	0	0	0	0	0	0	0	3002
TB55	55	X	0.459	TCTACATTCCCCACGAAGGGGTGTTGCAGCGCTTCATGTTTTGAACCTTGGCAATACTCCAAAACATGAATTGCTGCTGCAGCCCTTCGGAGTCAACG	TCTACATTCCCCACGAAGGGGTGTTGCAGCGCTTCATGTTTTGAACCTTGGCAATACTCCAAAACATGAATTGCTGCTGCAGCCCTTCGGAGTCAACG	98	34.946	0	0.706	-32.9	-0.335714	0	0	0.5	-0.671429	0	0.0128517	0	0	0	0	0	0	0	0	0	1	0	0	0	0	1	chr6.trna63-AlaAGC	0	0	0	0	0	0	0	3009
TB57	57	13	0.047	TTGAGAGGCCCTAGGGATGCCTCTACCGCGGTTGTCCATCAGATGTGCTGATGGGCATGAATGGGGCAGAGGGGGAGTCCCTTGCTTGCCTGCACCTGTCAGCATAGCTGATGGGCAGGAAAAGGTGGGGGAGGCCCTCCTCCCATT	TTGAGAGGCCCTAGGGATGCCTCTACCGCGGTTGTCCATCAGATGTGCTGATGGGCATGAATGGGGCAGAGGGGGAGTCCCTTGCTTGCCTGCACCTGTCAGCATAGCTGATGGGCAGGAAAAGGTGGGGGAGGCCCTCCTCCCATT	147	39.699	0	0.283	-70.3	-0.478231	0	0	0.598639	-0.798864	0	0.0128154	0	0	0	0	0	0	0	0	0	1	1	XM_286548.1	Mus musculus hypothetical gene supported by AK079443 (LOC328286), mRNA	0	0	0	0	0	0	0	0	0	0	3003
TB59	59	4	2.9	GTGAATTAGAAGAAGTGCTCTCCTCAAGTAGATATAAAGTGTTATCAATCACGGCTTAATCTAATTAAGCTCTTTAAAATAGCTTCCAAACTAATTAGATTAAGGGGTGATTGATCTCATTTAAGGTTCCACGTTGGGTCTAGGTGTTT	GTGAATTAGAAGAAGTGCTCTCCTCAAGTAGATATAAAGTGTTATCAATCACGGCTTAATCTAATTAAGCTCTTTAAAATAGCTTCCAAACTAATTAGATTAAGGGGTGATTGATCTCATTTAAGGTTCCACGTTGGGTCTAGGTGTTT	149	26.976	0	5e-09	-32.9	-0.220805	19	1	0.348993	-0.632692	0	0.0126404	0	0	0	0	0	0	0	0	0	0	0	0	0	0	0	0	0	0	0	0	0	0	0	2060
TB60	60	6	0.047	TACAAACTACTCCAGGGGTTTCCTGACCGGCTGCTTGGGTGACCGCAGGCGTAACCACGGCGCCTGGGGGCTTGAGAGGCTGGCGGTGCCAGGTTCCTGCTTTGGGGTGTGACAGCTTAGTGTGGTCGGCGGGCAGGTGGCCCCGGC	TACAAACTACTCCAGGGGTTTCCTGACCGGCTGCTTGGGTGACCGCAGGCGTAACCACGGCGCCTGGGGGCTTGAGAGGCTGGCGGTGCCAGGTTCCTGCTTTGGGGTGTGACAGCTTAGTGTGGTCGGCGGGCAGGTGGCCCCGGC	147	21.849	0	0.018	-63.8	-0.434014	1	1	0.659864	-0.657732	0	0.0126276	0	0	0	0	0	0	0	0	0	0	0	0	0	0	0	0	0	0	0	0	0	0	0	3010
TB61	61	3	0.738	ACACACAAGAAATGATGATATGGTCAGAGAAAATTATCCCCCTTTCTTCACATTCCTGTTCTGAATTCTCATCTTGCACCACCTCCTGCTGAGCATCCATTGACTTCAAAGGGAAGTCCATGGGGGTTCAGAGCAAGATGAGAATTTGG	ACACACAAGAAATGATGATATGGTCAGAGAAAATTATCCCCCTTTCTTCACATTCCTGTTCTGAATTCTCATCTTGCACCACCTCCTGCTGAGCATCCATTGACTTCAAAGGGAAGTCCATGGGGGTTCAGAGCAAGATGAGAATTTGG	149	41.083	0	0.073	-47.3	-0.31745	0	0	0.436242	-0.727692	0	0.0125382	0	0	0	0	0	0	0	0	0	0	0	0	0	0	0	0	0	0	0	0	0	0	0	1431
TB62	62	X	0.012	GTTATCCCTCCCAACACCCACCTCTGTCTTCCCACAGGGCTCCATTGTCTGCAGTTCCTGTTTCTCAGGGGCGGAGCTGTGGGAGGCAGCCATGGGTGCCATAATAGGCACCTGCGGCTAGCACAATGGGCTGTGGGTGCTTGTGGGAG	GTTATCCCTCCCAACACCCACCTCTGTCTTCCCACAGGGCTCCATTGTCTGCAGTTCCTGTTTCTCAGGGGCGGAGCTGTGGGAGGCAGCCATGGGTGCCATAATAGGCACCTGCGGCTAGCACAATGGGCTGTGGGTGCTTGTGGGAG	149	39.172	0	0.018	-70.6	-0.473826	0	0	0.597315	-0.793258	0	0.0123927	0	0	0	0	0	0	0	0	0	0	0	0	0	0	0	0	0	0	0	0	0	0	0	2883
TB64	64	3	0.738	TTAAGGTAAGTAGTGCTTTCCCAAGAGCACATCTTCGCTATGTCTGCAGTTGTGTCTTAGCTGGGTAATGTGTGGTGCTGTAGTTTAATGGTCTATTAAAACACAGTGCCACGCATTAAAATCTTGACTTTTGTGCTGCTGTAGAGAGA	TTAAGGTAAGTAGTGCTTTCCCAAGAGCACATCTTCGCTATGTCTGCAGTTGTGTCTTAGCTGGGTAATGTGTGGTGCTGTAGTTTAATGGTCTATTAAAACACAGTGCCACGCATTAAAATCTTGACTTTTGTGCTGCTGTAGAGAGA	149	25.179	0	1.2e-06	-48.5	-0.325503	27	1	0.416107	-0.782258	0	0.0123233	0	0	0	0	0	0	0	0	0	0	0	0	0	0	0	0	0	0	0	0	0	0	0	1432
TB65	65	4	0.738	TTTCATGAAAGGACCCTTAATCTTCAAAACATAATCCATTTTTCATCTCAAAGCCCCTTCAAGCCTAGGAAGTCTGCTGAGGCCTCAAGTCAAGCAAACAGCTTGTGTTTTGCAGATTAAGGGGCCTTTGACCCAAAGAATCCATTTTT	TTTCATGAAAGGACCCTTAATCTTCAAAACATAATCCATTTTTCATCTCAAAGCCCCTTCAAGCCTAGGAAGTCTGCTGAGGCCTCAAGTCAAGCAAACAGCTTGTGTTTTGCAGATTAAGGGGCCTTTGACCCAAAGAATCCATTTTT	149	43.116	0	0.018	-35.9	-0.24094	0	0	0.409396	-0.588525	0	0.012269	0	0	0	0	0	0	0	0	0	0	0	0	0	0	0	0	0	0	0	0	0	0	0	2884
TB66	66	X	0.738	AAATGAGAAATTTTCAGGGCTACTGAACACTGCAAATACGTGGTGTTCAATGGCCCTAAAAATTTCTCATTTCTTACGTGTGTTGGTCCAATTTTCTGGCTACTCATAACACTTTGGTGCCTGCATCCTTATTGTTCCCTGTGGTCTTC	AAATGAGAAATTTTCAGGGCTACTGAACACTGCAAATACGTGGTGTTCAATGGCCCTAAAAATTTCTCATTTCTTACGTGTGTTGGTCCAATTTTCTGGCTACTCATAACACTTTGGTGCCTGCATCCTTATTGTTCCCTGTGGTCTTC	149	38.783	0	0.287	-49.6	-0.332886	0	0	0.409396	-0.813115	0	0.0122546	0	0	0	0	0	0	0	0	0	1	0	0	0	1	0	0	0	0	0	0	0	0	0	1111
TB67	67	15	0.047	GGAAGGGTTAGGGGAGGTGGATTGGGGCCCTCGACGAAAACCGACTGATGTAACTCAGGCAGTTTCTTGTTGCCGAGTTCAAAACTCAATCCCAACAACATGAAACTACCTAAGCCACAGATCAGCTGAGCAAGCAGGGCCGGAGTTTA	GGAAGGGTTAGGGGAGGTGGATTGGGGCCCTCGACGAAAACCGACTGATGTAACTCAGGCAGTTTCTTGTTGCCGAGTTCAAAACTCAATCCCAACAACATGAAACTACCTAAGCCACAGATCAGCTGAGCAAGCAGGGCCGGAGTTTA	149	43.623	3	0.073	-37.1	-0.248993	0	0	0.510067	-0.488158	0	0.0121893	0	0	0	0	0	0	0	0	0	0	0	0	0	0	0	0	0	0	0	0	0	0	0	2061
TB68	68	4	1.8	TACCTGGGCCTCTGTGGGCATCTTACCGGACAGTGCTGGATTTCTTGGCTTGACTCTAACACTGTCTGGTAACGATGTTCAAAGGTGACCCACCATTCG	TACCTGGGCCTCTGTGGGCATCTTACCGGACAGTGCTGGATTTCTTGGCTTGACTCTAACACTGTCTGGTAACGATGTTCAAAGGTGACCCACCATTCG	99	31.371	0	0.705	-39.1	-0.394949	0	0	0.515152	-0.766667	0	0.0120886	0	0	0	0	0	0	0	0	0	0	0	0	0	0	0	0	0	0	0	0	0	0	0	3004
TB69	69	#N/A	#N/A	GCGGACATTACCTACCCAAAATACATACTTCTTTACATTCCATAGCACTGAATGTTCATATGGGTACATAAAGAAGTATGTGCTCTGAGTAGGCAC	#N/A	96	35.341	0	0.044	-20.2	-0.210417	0	0	0.395833	-0.531579	1	0.0119479	0	0	0	0	0	0	0	0	0	0	0	0	0	0	0	0	0	0	0	0	0	0	0	3005
TB70	70	2	0.738	AAAACAATTAAAAAATTCATTAAGCTGGATTCTGCCCTTGGATACACACAACAAAACCCCCATTGAAGTCAATGGAAATTGTGCATGCATATCCAGGGGCAGAATTTGGCCCGCTGTGTTTAATTCACTCAGATCATCCCCATTAATTC	AAAACAATTXXXXXXTTCATTAAGCTGGATTCTGCCCTTGGATACACACAACAAAACCCCCATTGAAGTCAATGGAAATTGTGCATGCATATCCAGGGGCAGAATTTGGCCCGCTGTGTTTAATTCACTCAGATCATCCCCATTAATTC	149	39.864	0	0.287	-42.2	-0.283221	0	0	0.395973	-0.715254	0	0.0119267	0	0	0	0	0	0	0	0	0	0	0	0	0	0	0	0	0	0	0	0	0	0	0	1433
TB71	71	2	0.187	ACCACTTAGGCTGAAAGTGAAAGAGGCATTAATTAAGTAATAACGATCAAGGTATGGGGCATTTCCTGGGGATTAATGACCAGCTGGGGGAGTTGATAGCCCTCAGTGCAGCCAAGGGCCATTAACCCCAGCTGGTCATCAATTCCTGG	ACCACTTAGGCTGAAAGTGAAAGAGGCATTAATTAAGTAATAACGATCAAGGTATGGGGCATTTCCTGGGGATTAATGACCAGCTGGGGGAGTTGATAGCCCTCAGTGCAGCCAAGGGCCATTAACCCCAGCTGGTCATCAATTCCTGG	149	40.325	0	1.1	-48.7	-0.326846	0	0	0.483221	-0.676389	0	0.0119233	0	0	0	0	0	0	0	0	0	0	0	0	0	0	0	0	0	0	0	0	0	0	0	3006
TB72	72	17	2.8	ACTACACTCTCAAGTGTGCAAGGGAGTGAATACCCACTGGAAAGAGCCCTGATTTACAGGGTGGCCCATTTAAAATGTTCCCATTTAATAATGTGGCTGTGCACAGGGCCTCTTTTAAATGGGCCACCCTGCATGAAGCTTTGG	ACTACACTCTCAAGTGTGCAAGGGAGTGAATACCCACTGGAAAGAGCCCTGATTTACAGGGTGGCCCATTTAAAATGTTCCCATTTAATAATGTGGCTGTGCACAGGGCCTCTTTTAAATGGGCCACCCTGCATGAAGCTTTGG	144	39.604	0	0.07	-46.5	-0.322917	0	0	0.472222	-0.683824	0	0.0119005	0	0	0	0	0	0	0	0	0	0	0	0	0	0	0	0	0	0	0	0	0	0	0	1434
TB75	75	12	0.047	GAATGCTAGAGCGGAACCTGCCCCATGCTATTGTTTGGTACTTAAAGCGAGGTTGCCCTTTGTATATTCGGTTTATTGACATGGAATATACAAGGGCAAGCTCTCTGTGAGTATCAAACCTTATCTTGGATCCCGTCCACACTCAGCGA	GAATGCTAGAGCGGAACCTGCCCCATGCTATTGTTTGGTACTTAAAGCGAGGTTGCCCTTTGTATATTCGGTTTATTGACATGGAATATACAAGGGCAAGCTCTCTGTGAGTATCAAACCTTATCTTGGATCCCGTCCACACTCAGCGA	149	36.465	4	0.287	-51.9	-0.348322	0	0	0.456376	-0.763235	0	0.0116343	0	0	0	0	0	0	0	0	0	0	0	0	0	0	0	0	0	0	0	0	0	0	0	1435
TB76	76	2	0.732	CCGGTCTGCATTTTAACGAGATCCCAGGTGATTCGTTTGCTCATTAAAATTGCAGAAGCGCCAGCCCTCTTCCCACTTTAATGTGCTCCCCGGAGTCGCTGGGGAGCTCGTTAAAATGCAGATTCTGACTCGGTGAGTCTGGGGTGGG	CCGGTCTGCATTTTAACGAGATCCCAGGTGATTCGTTTGCTCATTAAAATTGCAGAAGCGCCAGCCCTCTTCCCACTTTAATGTGCTCCCCGGAGTCGCTGGGGAGCTCGTTAAAATGCAGATTCTGACTCGGTGAGTCTGGGGTGGG	148	39.136	1	0.072	-52.5	-0.35473	0	0	0.527027	-0.673077	0	0.0115596	0	0	0	0	0	1	0	0	0	1	0	0	0	0	0	0	0	0	0	0	0	0	0	1436
TB77	77	11	0.183	ACCTATCTCTCCGCAGATTAGAGAGGTGGCACGTGAAGAGGGGATCATTAAACACAGAGCAAGGGCAAGGGCCAAGCTCTTCTCTTTAACAAGCTGCTCCAAGTACCTCCTCTCTAATCCATGGAGAGAGGAATAAATTGCTCCAG	ACCTATCTCTCCGCAGATTAGAGAGGTGGCACGTGAAGAGGGGATCATTAAACACAGAGCAAGGGCAAGGGCCAAGCTCTTCTCTTTAACAAGCTGCTCCAAGTACCTCCTCTCTAATCCATGGAGAGAGGAATAAATTGCTCCAG	146	38.301	0	0.071	-51.1	-0.35	0	0	0.486301	-0.719718	0	0.0115277	0	0	0	0	0	0	0	0	0	0	0	0	0	0	0	0	0	0	0	0	0	0	0	2062
TB78	78	X	0.738	AATTCTAGGTGTGTTTCCATGAAGGGCCTCCAGGAACAGCTATGTACTGCACAACCCTAGGAGGGGGTGCCATTCACATAGAGTATAATTGAATGGCGCCACTAGGGTTGTGCAGTGTACAGCCTACACAACTCTACGCGGCGATCCTG	AATTCTAGGTGTGTTTCCATGAAGGGCCTCCAGGAACAGCTATGTACTGCACAACCCTAGGAGGGGGTGCCATTCACATAGAGTATAATTGAATGGCGCCACTAGGGTTGTGCAGTGTACAGCCTACACAACTCTACGCGGCGATCCTG	149	38.068	0	1.1	-56.3	-0.377852	0	0	0.510067	-0.740789	0	0.0115227	0	0	0	0	0	0	0	0	0	0	0	0	0	0	0	0	0	0	0	0	0	0	0	1483
TB80	80	13	0.459	GACTTCTCAATGAAATGCTTCCAACTTTGCACCCTTTGGGTTCAGTTGTTCAACAGGTTACAATTAGTTAGATTAGTAACTGGTTGAACAACTGTATC	GACTTCTCAATGAAATGCTTCCAACTTTGCACCCTTTGGGTTCAGTTGTTCAACAGGTTACAATTAGTTAGATTAGTAACTGGTTGAACAACTGTATC	98	31.017	0	0.045	-26.8	-0.273469	0	0	0.377551	-0.724324	0	0.0115124	0	0	0	0	0	0	0	0	0	0	0	0	0	0	0	0	0	0	0	0	0	0	0	3011
TB81	81	3	0.18	CTTGCTTTCAAAGTCCAAAAGATAAGAAAACAATTCTCAGCGTGAATAAACTGGGAATGTATCTTGACATCAAAAATTTATTTTCCAATGCATTTCATAGCTTTCTCTGAGAAGCACGCCTTATCTTCTGAACTTTTGAACTCT	CTTGCTTTCAAAGTCCAAAAGATAAGAAAACAATTCTCAGCGTGAATAAACTGGGAATGTATCTTGACATCAAAAATTTATTTTCCAATGCATTTCATAGCTTTCTCTGAGAAGCACGCCTTATCTTCTGAACTTTTGAACTCT	144	40.754	0	0.276	-27.9	-0.19375	0	0	0.340278	-0.569388	0	0.0114747	0	0	0	0	0	0	0	0	0	0	0	0	0	0	0	0	0	0	0	0	0	0	0	2885
TB83	83	13	0.047	TCTGATTTATTTTTTATCAGGCAGCCTTAGCTGTCTGGAGTTTTTGTTTATATAATGGGGTCCTGCATTAAGCCCCCAGTGTAAAAACACCACCAGGAAACTAATTACTTCTGTGTGGATTCACCACAGATGTGTCCTGCTGATCAGAA	TCTGATTTAXXXXXXATCAGGCAGCCTTAGCTGTCTGGAGTTTTTGTTTATATAATGGGGTCCTGCATTAAGCCCCCAGTGTAAAAACACCACCAGGAAACTAATTACTTCTGTGTGGATTCACCACAGATGTGTCCTGCTGATCAGAA	149	37.18	0	0.073	-47.5	-0.318792	0	0	0.409396	-0.778689	0	0.0112911	0	0	0	0	0	0	0	0	0	0	0	0	0	0	0	0	0	0	0	0	0	0	0	2886
TB84	84	3	0.184	AAGCTCTTGGGAAGAGAAGAACCCAGGGCTTCTTAAGGGAACTACAACTCCCAGTGTACATGCAAAGCAGCTGTGATGCACACTGGGAGTTGTAGTCCTTGAGCTCTCAGTTTGGCCAAGTCTAAGAGTGTTTCTGGGTAAGGGTAA	AAGCTCTTGGGAAGAGAAGAACCCAGGGCTTCTTAAGGGAACTACAACTCCCAGTGTACATGCAAAGCAGCTGTGATGCACACTGGGAGTTGTAGTCCTTGAGCTCTCAGTTTGGCCAAGTCTAAGAGTGTTTCTGGGTAAGGGTAA	147	35.71	0	0.283	-58.8	-0.4	0	0	0.482993	-0.828169	0	0.0112855	0	0	0	0	0	0	0	0	0	0	0	0	0	0	0	0	0	0	0	0	0	0	0	1112
TB89	89	7	2.9	TGCAGTGGCTTCTTCAGGCTCCGGTTTTTAAGAGCTCTCTGGCTTGAAGCGGTTCCATTTGGGTGGGTTTCTCCCTAGCATTTGGTATGGAATTATTACCAAATGCTAGCAAGGAATCCTGCCAAATGCTGTATATCAGCTAAAACC	TGCAGTGGCTTCTTCAGGCTCCGGTTTTTAAGAGCTCTCTGGCTTGAAGCGGTTCCATTTGGGTGGGTTTCTCCCTAGCATTTGGTATGGAATTATTACCAAATGCTAGCAAGGAATCCTGCCAAATGCTGTATATCAGCTAAAACC	147	35.901	0	0.283	-53.5	-0.363946	0	0	0.455782	-0.798507	0	0.0110991	0	0	0	0	0	0	0	0	0	1	1	AC005597.1	Homo sapiens chromosome 19, cosmid R28067, complete sequence	0	0	0	0	0	0	0	0	0	0	1437
TB91	91	11	0.727	ACAATGTGAGTTAAAAACCTCTTAAAATTTGGGTTTATAATGGAAACGCTGACAGACTCTTAATTATAGCAGCCTCGCCAGACACTGCTCTAATGAAATAGTTGTGCTTTCATTACTACGAGGCACTATAGTTAAGGGTCTGTCAGT	ACAATGTGAGTTAAAAACCTCTTAAAATTTGGGTTTATAATGGAAACGCTGACAGACTCTTAATTATAGCAGCCTCGCCAGACACTGCTCTAATGAAATAGTTGTGCTTTCATTACTACGAGGCACTATAGTTAAGGGTCTGTCAGT	147	35.821	0	0.283	-44.8	-0.304762	0	0	0.380952	-0.8	0	0.011013	0	0	0	0	0	0	0	0	0	0	0	0	0	0	0	0	0	0	0	0	0	0	0	1438
TB94	94	19	0.727	TTCCCTCCTCTTTTAACAGCTACCTGTTGAGAGTCCTATTTTTAATGAACAATTATAACCTAAGAGCTGTCATCTGTCAGGTTGTAAACGTTTGTTAAAAATAGGAGTCCTAGACATGTAGTCATTAGACAGCAAAAAAGCCGGAAA	TTCCCTCCTCTTTTAACAGCTACCTGTTGAGAGTCCTATTTTTAATGAACAATTATAACCTAAGAGCTGTCATCTGTCAGGTTGTAAACGTTTGTTAAAAATAGGAGTCCTAGACATGTAGTCATTAGACAGCXXXXXXGCCGGAAA	147	38.215	0	1.1	-34.6	-0.235374	0	0	0.367347	-0.640741	0	0.0108477	0	0	0	0	0	0	0	0	0	1	1	AC005886.2	b240g16, complete sequence	0	0	0	0	0	0	0	0	0	0	1439
TB95	95	#N/A	#N/A	TTTTAGTGGCCAGCTGGTGGGCTGGGAGGGGCGGCCGCTGCCCGCCTGCCGCTGGTACTCTCCTCGACTACGCGTATTCTTAAGCAATAACAACGTAATCCGTATTATCCACCCAAGAATACCCGTCACCGAAGAGAGTCAGAGGGCCA	#N/A	149	43.75	0	0.018	-33	-0.221477	0	0	0.57047	-0.388235	0	0.0108284	0	0	0	0	0	0	0	0	0	0	0	0	0	0	0	0	0	0	0	0	0	0	0	2887
TB96	96	19	0.184	ATGTGTCCCGCTGTGGATGCCTCTTATCTGATGGGTTCATCTCCTCCGCAGCTTTGCTGTCTGAACTGTTCAGCCTCGCAAGTCTGCTCTCAGGATGGCACTTTGTACCAGGTAAGAGGCACTCATGACGGGACATATGGCCATCAC	ATGTGTCCCGCTGTGGATGCCTCTTATCTGATGGGTTCATCTCCTCCGCAGCTTTGCTGTCTGAACTGTTCAGCCTCGCAAGTCTGCTCTCAGGATGGCACTTTGTACCAGGTAAGAGGCACTCATGACGGGACATATGGCCATCAC	147	35.927	0	0.283	-58.5	-0.397959	0	0	0.530612	-0.75	0	0.0107675	0	0	0	0	0	0	0	0	0	0	0	0	0	0	0	0	0	0	0	0	0	0	0	1440
TB98	98	15	0.012	AAAGAGCTAAAGTTTGTCTAGGGACTGAAAGGTTAAGGAAATCTGTTTGGTTTCCTCTCCGTGCCTTTGCATGTCTGCAAAGTCACTAAACCAAGCAGCTGCTTCCTCACCTTTCATTCCCTACACTTAGTAACTTAGGAGAAAGAA	AAAGAGCTAAAGTTTGTCTAGGGACTGAAAGGTTAAGGAAATCTGTTTGGTTTCCTCTCCGTGCCTTTGCATGTCTGCAAAGTCACTAAACCAAGCAGCTGCTTCCTCACCTTTCATTCCCTACACTTAGTAACTTAGGAGAAAGAA	147	36.458	0	0.072	-45.1	-0.306803	0	0	0.421769	-0.727419	0	0.0107181	0	0	0	0	0	1	0	0	0	1	0	0	0	0	0	0	0	0	0	0	0	0	0	1441
TB99	99	4	0.184	CTTAGGGTCACCTAGTTATTATGGCATAGTGCTTGCACTATTTTGGATTCTGCCAAGTGGCAGGTGGCCTGACAAACATGCGACTCAGCATGTTTTGTTGGGTCCCCACAGCTGTGCTGCCAATCAGTTCAGGATGGCTGCAAGTTA	CTTAGGGTCACCTAGTTATTATGGCATAGTGCTTGCACTATTTTGGATTCTGCCAAGTGGCAGGTGGCCTGACAAACATGCGACTCAGCATGTTTTGTTGGGTCCCCACAGCTGTGCTGCCAATCAGTTCAGGATGGCTGCAAGTTA	147	35.827	0	0.018	-54.3	-0.369388	0	0	0.489796	-0.754167	0	0.0107079	0	0	0	0	0	0	0	0	0	0	0	0	0	0	0	0	0	0	0	0	0	0	0	1484
TB101	101	19	0.183	CGTTCCTCGGTGACCTTGAAGGAGTTTTTACTTTCGGTTATCTAGCTTTATGAAGACCAATACACTCATACAGCTAGATAACCAAAGATAACAACTCGCTTCCCTCACAAGGCTGCCTTCCTCTGGCTGAACTCCAGATCTCGATC	CGTTCCTCGGTGACCTTGAAGGAGTTTTTACTTTCGGTTATCTAGCTTTATGAAGACCAATACACTCATACAGCTAGATAACCAAAGATAACAACTCGCTTCCCTCACAAGGCTGCCTTCCTCTGGCTGAACTCCAGATCTCGATC	146	37.687	0	0.281	-42.6	-0.291781	0	0	0.452055	-0.645455	1	0.0106718	0	0	0	0	0	0	0	0	0	1	1	AF155142.1	Mus musculus mixed lineage kinase 3 (Mlk3) and two pore domain K+ channel subunit (Kcnk6) genes, complete cds	0	0	0	0	0	0	0	0	0	0	1965
TB103	103	2	0.046	GAGGCGGGCCGGCATGCCTTTGCTGCTGGCCGGAGCTCTTTTCACATTGTGCTACTGTCTAACGTGTACCGAGCAGTGCAATGTTAAAAGGGCATCGGCCTTGTAGTACTACCCAGTGCCGGCAGCCTCCTCAGCATCACTGCATT	GAGGCGGGCCGGCATGCCTTTGCTGCTGGCCGGAGCTCTTTTCACATTGTGCTACTGTCTAACGTGTACCGAGCAGTGCAATGTTAAAAGGGCATCGGCCTTGTAGTACTACCCAGTGCCGGCAGCCTCCTCAGCATCACTGCATT	146	35.323	0	1.1	-60.4	-0.413699	0	0	0.561644	-0.736585	1	0.0105611	0	0	0	0	0	0	0	0	0	0	0	0	0	0	0	0	0	0	0	0	0	0	0	1966
TB105	105	X	0.185	TCTGTATGTGGTGGCTGATTTAACTAGGCCCCACTTAACTTGAAAAGCAAAGAGAACGATCAATTTCAAGTTAAATGGGGTCTTTCTTTAATAGGTCACCACATACAGAGACTTTGCAAAAGGACTTTTATGTATTTGAACCTGTGCA	TCTGTATGTGGTGGCTGATTTAACTAGGCCCCACTTAACTTGAAAAGCAAAGAGAACGATCAATTTCAAGTTAAATGGGGTCTTTCTTTAATAGGTCACCACATACAGAGACTTTGCAAAAGGACTTTTATGTATTTGAACCTGTGCA	148	33.221	0	0.285	-49.5	-0.334459	0	0	0.378378	-0.883929	0	0.0105114	0	0	0	0	0	0	0	0	0	0	0	0	0	0	0	0	0	0	0	0	0	0	0	229
TB106	106	13	0.738	GACCCCAGCAAGTTCCTATTAGCAATAACTCAGGTCCTCTGAAGGGATTTGACATTCAGAACTGATGAGCCCTGATCCCCAGGGCCTGCTCCGACCTAGCTGCGCCCAGGCCACTCAGTAACCTGAGTGGCCCAGGGGTCAAACTGTGA	GACCCCAGCAAGTTCCTATTAGCAATAACTCAGGTCCTCTGAAGGGATTTGACATTCAGAACTGATGAGCCCTGATCCCCAGGGCCTGCTCCGACCTAGCTGCGCCCAGGCCACTCAGTAACCTGAGTGGCCCAGGGGTCAAACTGTGA	149	36.588	0	0.018	-57.4	-0.385235	0	0	0.557047	-0.691566	0	0.0104136	0	0	0	0	0	0	0	0	0	0	0	0	0	0	0	0	0	0	0	0	0	0	0	2888
TB109	109	2	0.738	GGCTCCTTTGTTAGAATGGACTGAATAGGATGTCCCTGCACCCAGACCTGGCCTCCCGGCTAACAAAGGGCCCCTTTGTCACCCTGGGCAAAGAGTGCTGCCGAGGTTGCCACAGCAACTCAGGGACACAGACTTAATGTGTGAGTGAC	GGCTCCTTTGTTAGAATGGACTGAATAGGATGTCCCTGCACCCAGACCTGGCCTCCCGGCTAACAAAGGGCCCCTTTGTCACCCTGGGCAAAGAGTGCTGCCGAGGTTGCCACAGCAACTCAGGGACACAGACTTAATGTGTGAGTGAC	149	37.986	0	0.005	-50.6	-0.339597	0	0	0.557047	-0.609639	0	0.0103025	0	0	0	0	0	0	0	0	0	0	0	0	0	0	0	0	0	0	0	0	0	0	0	3012
TB111	111	12	1.8	AGCCCTCGGAGGACTCCATTTGTTTTGATGATGGATTCTTAAGCTCCATCATCGTCTCAAATGAGTCTTCAGAGGGTTCTATCATGTCGTCGGTTGGAA	AGCCCTCGGAGGACTCCATTTGTTTTGATGATGGATTCTTAAGCTCCATCATCGTCTCAAATGAGTCTTCAGAGGGTTCTATCATGTCGTCGGTTGGAA	99	23.235	0	0.178	-43.5	-0.439394	0	0	0.454545	-0.966667	1	0.010204	0	0	0	0	0	0	0	0	0	1	1	BK001261.1	TPA: Mus musculus RTl1 (Rtl1) mRNA, complete cds	0	0	0	0	0	0	1	XM_356599.1	Mus musculus retrotransposon-like 1 (Rtl1), mRNA	0	1113
TB112	112	2	0.011	AAAGAACACTCTATGAATCTAGTGGAAACATTTCTGCACAAACTAGATGTTGATGCCAGTGTGCGGAAATGCTTCTGCTACATTTGTAGGGTTTGCCTGCATTCTTTGGATCCTGCATTAGCAAGTGAAGGTAGCA	AAAGAACACTCTATGAATCTAGTGGAAACATTTCTGCACAAACTAGATGTTGATGCCAGTGTGCGGAAATGCTTCTGCTACATTTGTAGGGTTTGCCTGCATTCTTTGGATCCTGCATTAGCAAGTGAAGGTAGCA	136	33.775	0	0.259	-40.2	-0.295588	0	0	0.419118	-0.705263	0	0.0101359	0	0	0	0	0	0	0	0	0	0	0	0	0	0	0	0	0	0	0	0	0	0	0	1114
TB113	113	6	0.116	AGAGCTGTTGGATTTGGCCAAGAGTGGGAGGCGCTCCCAGACCTGTCTTTCTTTGCAGGTCTTTGCAGCTTTAGCAAGAGCTGCTTCCTCAACCTGCA	AGAGCTGTTGGATTTGGCCAAGAGTGGGAGGCGCTCCCAGACCTGTCTTTCTTTGCAGGTCTTTGCAGCTTTAGCAAGAGCTGCTTCCTCAACCTGCA	98	18.8	0	3.4e-15	-31	-0.316327	41	1	0.530612	-0.596154	0	0.0100977	0	0	0	0	0	0	0	0	0	0	0	0	0	0	0	0	0	0	0	0	0	0	0	1967
TB115	115	7	0.464	TGGGGAAGATCTCACTGCTCCATCTTCCCATGCGCTATACCTCTTTAGACCAGATCCACAAAGAAGTATATGCATAGGAAAAAGGAACAGCCAGCGAGA	TGGGGAAGATCTCACTGCTCCATCTTCCCATGCGCTATACCTCTTTAGACCAGATCCACAAAGAAGTATATGCATAGGAAAAAGGAACAGCCAGCGAGA	99	32.15	0	0.178	-22.3	-0.225253	0	0	0.464646	-0.484783	1	0.0100389	0	0	0	0	0	0	0	0	0	0	0	0	0	0	0	0	0	0	0	1	XM_357790.1	Mus musculus similar to DNA segment, Chr 7, ERATO Doi 680, expressed (LOC384685), mRNA	0	2889
TB117	117	5	0.187	TTTAAAAATGTATGACTATTCATTAAACCATTGACCACTTCCAGCCTATTGAGTACATAAGTATTTTAAAAATTACTTTAATACATATTTACCCAATAGACCAGAAAAGCTCCTTTGGTACATGATGTACATTTTAAAAGCTGCCTACA	TTTAAAAATGTATGACTATTCATTAAACCATTGACCACTTCCAGCCTATTGAGTACATAAGTATTTTAAAAATTACTTTAATACATATTTACCCAATAGACCAGAAAAGCTCCTTTGGTACATGATGTACATTTTAAAAGCTGCCTACA	149	39.415	0	0.018	-21.2	-0.142282	0	0	0.295302	-0.481818	0	0.00992021	0	0	0	0	0	0	0	0	0	0	0	0	0	0	0	0	0	0	0	0	0	0	0	2177
TB118	118	14	0.187	ATGTAGGAGAAAATTCATAAAACATCCTTACTTTTGAGGAAAAGGGCCTCTGGGAACTTGTATGTCAGTTATAAAAGACAGATTACTAGGCCTATAAATTTGTCTCCCATGAAACTGACATTCAAGGTCCCAGAGCCTTTTGCCTCCTT	ATGTAGGAGAAAATTCATAAAACATCCTTACTTTTGAGGAAAAGGGCCTCTGGGAACTTGTATGTCAGTTATAAAAGACAGATTACTAGGCCTATAAATTTGTCTCCCATGAAACTGACATTCAAGGTCCCAGAGCCTTTTGCCTCCTT	149	32.229	0	0.073	-50.3	-0.337584	0	0	0.389262	-0.867241	0	0.00989476	0	0	0	0	0	0	0	0	0	0	0	0	0	0	0	0	0	0	0	0	0	0	0	1968
TB120	120	11	0.716	GAGCTGCCTGGATTAGGGAAAAGGCTGTAATTCCATCTTGGGGTATCTGGTGAACCAAGCTGTGGGTCTGTGGTTTATGATGTCACCAGAACCCCCAGCTGGAATTACAGCCTTCCAATGTACAACTGAATACGTGGAGAGACGA	GAGCTGCCTGGATTAGGGAAAAGGCTGTAATTCCATCTTGGGGTATCTGGTGAACCAAGCTGTGGGTCTGTGGTTTATGATGTCACCAGAACCCCCAGCTGGAATTACAGCCTTCCAATGTACAACTGAATACGTGGAGAGACGA	145	34.154	0	0.278	-51.2	-0.353103	0	0	0.489655	-0.721127	0	0.00988729	0	0	0	0	0	0	0	0	0	0	0	0	0	0	0	0	0	0	0	0	0	0	0	1115
TB121	121	4	2.9	CTGCCTACTCTGGGTAATTTTGCATGCAAATAGTTTTAGTGCCTATGTTGAGGTGCTAAAACGTGTTTAGTACACTTGAAAATATTTGCATTGCAAAAGGAGAGTGAATCTCCTGAGGAAAATCGAATTGATATTTTGTATTAAGAGAC	CTGCCTACTCTGGGTAATTTTGCATGCAAATAGTTTTAGTGCCTATGTTGAGGTGCTAAAACGTGTTTAGTACACTTGAAAATATTTGCATTGCAAAAGGAGAGTGAATCTCCTGAGGAAAATCGAATTGATATTTTGTATTAAGAGAC	149	33.869	0	0.073	-41.4	-0.277852	0	0	0.355705	-0.781132	0	0.00988133	0	0	0	0	0	0	0	0	0	0	0	0	0	0	0	0	0	0	0	0	0	0	0	1969
TB123	123	1	0.738	CACGCTGACTATTGGATTTGTGTGTCTGTGAATATAAAGATTTATTGTCCCTGGAGGTAATTATTGACCTCAACATCTTATCAGTCAATATTTACCTCTTGGGCCAATAAATCTTGATATAACCTCATGAAAGTCAATATCTGTTTAAT	CACGCTGACTATTGGATTTGTGTGTCTGTGAATATAAAGATTTATTGTCCCTGGAGGTAATTATTGACCTCAACATCTTATCAGTCAATATTTACCTCTTGGGCCAATAAATCTTGATATAACCTCATGAAAGTCAATATCTGTTTAAT	149	31.708	0	0.287	-44.6	-0.299329	0	0	0.33557	-0.892	0	0.0098244	0	0	0	0	0	0	0	0	0	0	0	0	0	0	0	0	0	0	0	0	0	0	0	2890
TB127	127	18	0.003	TGGCTGTCCATGTGTAATCAATGCATAGCTACAGCTGGTTGAAGGGGACCAAATCCATTGAAGAGGCGATTTGGTTCCATTTTACCAGCTTTAGCAAAGCATTGCCGCTGCTGGTGTAGGATCCAAACAGGTTAAATGCTCT	TGGCTGTCCATGTGTAATCAATGCATAGCTACAGCTGGTTGAAGGGGACCAAATCCATTGAAGAGGCGATTTGGTTCCATTTTACCAGCTTTAGCAAAGCATTGCCGCTGCTGGTGTAGGATCCAAACAGGTTAAATGCTCT	142	33.025	0	0.017	-48.3	-0.340141	0	0	0.457746	-0.743077	1	0.0097415	0	0	0	0	0	0	0	0	0	0	0	0	0	0	0	0	0	0	0	0	0	0	0	1116
TB129	129	3	0.18	TATGGCATTAAGACATGACGAGGTGAGCTTTATTGGCCATTAGTACTTGCCCGGAGTGAGAGGCACAGCCTTGACCACTCCAGGCATGTACTAATGGGCCATAAAGGACGTGCTGGATTGCTGCTGCCTGCCATTATCATCTGC	TATGGCATTAAGACATGACGAGGTGAGCTTTATTGGCCATTAGTACTTGCCCGGAGTGAGAGGCACAGCCTTGACCACTCCAGGCATGTACTAATGGGCCATAAAGGACGTGCTGGATTGCTGCTGCCTGCCATTATCATCTGC	144	34.104	0	1.1	-49.3	-0.342361	0	0	0.506944	-0.675342	0	0.00963685	0	0	0	0	0	0	0	0	0	0	0	0	0	0	0	0	0	0	0	0	0	0	0	1970
TB131	131	6	0.436	AGTTTAGCTGCCATATATGTGGTGTCATTCTGGAAGACTTTAGAAAGTGTCATCACACATATGACAACCAAGCTGCCACTGCAGCAGTTAGCAG	AGTTTAGCTGCCATATATGTGGTGTCATTCTGGAAGACTTTAGAAAGTGTCATCACACATATGACAACCAAGCTGCCACTGCAGCAGTTAGCAG	94	21.126	0	1.5e-29	-27.4	-0.291489	65	1	0.43617	-0.668293	0	0.00960656	0	0	0	0	0	0	0	0	0	0	0	0	0	0	0	0	0	0	0	0	0	0	0	3013
TB132	132	8	0.047	CACCATTCTTTCCATAATATATCCCCAGTTGTCCTTGCCCTGATAATGTATTACACCAATATATCATTAAAGCAACAGATATATTAGAGCCATACATTATCAGAGCAAAGCACTCTAGGGGTGATGTATTTCATGAATGATGGCTCCAT	CACCATTCTTTCCATAATATATCCCCAGTTGTCCTTGCCCTGATAATGTATTACACCAATATATCATTAAAGCAACAGATATATTAGAGCCATACATTATCAGAGCAAAGCACTCTAGGGGTGATGTATTTCATGAATGATGGCTCCAT	149	35.743	0	1.1	-34.6	-0.232215	0	0	0.369128	-0.629091	0	0.00959499	0	0	0	0	0	0	0	0	0	0	0	0	0	0	0	0	0	0	0	0	0	0	0	1442
TB133	133	6	0.047	GTCTATTCCAGGCAGTACCAGGGATTAGGGTCTGGGCTGGAAAAATCCTGGTGTTTTGAATATGTTCAGGTCCAGTTCAGACTCTTGATCCCACAGCCACTTCTTGAGTGAGGTGGGTGTTGCTCTAATTCCCGTTTCTCTTGCCAT	GTCTATTCCAGGCAGTACCAGGGATTAGGGTCTGGGCTGGAAAAATCCTGGTGTTTTGAATATGTTCAGGTCCAGTTCAGACTCTTGATCCCACAGCCACTTCTTGAGTGAGGTGGGTGTTGCTCTAATTCCCGTTTCTCTTGCCAT	147	33.731	0	0.283	-51.3	-0.34898	0	0	0.482993	-0.722535	0	0.0095909	0	0	0	0	0	1	1	Mm#S7914949	0	1	0	0	0	0	0	0	0	0	0	0	0	0	0	230
TB134	134	15	1.8	TATACCCCCATGACTTAATGTTCTCTGAAATGTGGGTCATGACCCATTAGTGAGCTTTGAAATCACTTTAATGGGTCATGACCTGAATTTTAAAGA	TATACCCCCATGACTTAATGTTCTCTGAAATGTGGGTCATGACCCATTAGTGAGCTTTGAAATCACTTTAATGGGTCATGACCTGAATTTTAAAGA	96	24.898	0	0.174	-28.4	-0.295833	0	0	0.375	-0.788889	0	0.00958931	0	0	0	0	0	0	0	0	0	0	0	0	0	0	0	0	0	0	0	0	0	0	0	3014
TB135	135	18	0.047	GGGGCTGCGCTGCCTCCGGCGCGTGGGGGCGGGCACCTCGGAAACTGGAAAGACAGCCAGAGAGCTCGCTGGGTCCCGCTTTCCCATAGGAGGTACTGTCCCACTTCCAGCCAGCTTCCGCCCCCGACGCGCCCAGGCTCTGGGTGC	GGGGCTGCGCTGCCTCCGGCGCGTGGGGGCGGGCACCTCGGAAACTGGAAAGACAGCCAGAGAGCTCGCTGGGTCCCGCTTTCCCATAGGAGGTACTGTCCCACTTCCAGCCAGCTTCCGCCCCCGACGCGCCCAGGCTCTGGGTGC	147	35.621	0	0.283	-64	-0.435374	0	0	0.70068	-0.621359	0	0.00958771	0	0	0	0	0	0	0	0	0	0	0	0	0	0	0	0	0	0	0	0	0	0	0	3015
TB136	136	6	0.187	GTGTCCTGCAAGAGTTTCAAAGTTCTGTCACAGATAGACATCTCCAGCTCTTGACTCCAGACTAGGCGCCAGCTGATAAACAAACAATTTAAGTCAAGAGCTGGAGAATTCCCAGCTTTTTCATTTAATGGCCCTGGCCAAGAATATTT	GTGTCCTGCAAGAGTTTCAAAGTTCTGTCACAGATAGACATCTCCAGCTCTTGACTCCAGACTAGGCGCCAGCTGATAAACAAACAATTTAAGTCAAGAGCTGGAGAATTCCCAGCTTTTTCATTTAATGGCCCTGGCCAAGAATATTT	149	34.936	0	0.287	-43.4	-0.291275	0	0	0.42953	-0.678125	0	0.009584	0	0	0	0	0	0	0	0	0	0	0	0	0	0	0	0	0	0	0	0	0	0	0	1117
TB138	138	17	2.9	CAGGTAACTATTTACTGACATCTCGTGCTATTTTATAGCTCATGTCGTTTGGAATGGATGGAAGTTCATTATTCGGGGTTTATAAAATCTTTCAGACTGAACAATGAATTTACATGCGTTACAATTCGTACGGGTGGCAAAATAGGT	CAGGTAACTATTTACTGACATCTCGTGCTATTTTATAGCTCATGTCGTTTGGAATGGATGGAAGTTCATTATTCGGGGTTTATAAAATCTTTCAGACTGAACAATGAATTTACATGCGTTACAATTCGTACGGGTGGCAAAATAGGT	147	25.353	0	3.4e-16	-32.1	-0.218367	43	1	0.367347	-0.594444	0	0.00950313	0	0	0	0	0	0	0	0	0	0	0	0	0	0	0	0	0	0	0	0	0	0	0	1118
TB139	139	5	1.8	GAATGAGCTCAAAACAATTATGCTGTGTTCACCCCGGAGCAGTTATTCCATTTGGGGGATAACTGCTGTGGTGTGAACCCAGACATTTTCTAATTAGG	GAATGAGCTCAAAACAATTATGCTGTGTTCACCCCGGAGCAGTTATTCCATTTGGGGGATAACTGCTGTGGTGTGAACCCAGACATTTTCTAATTAGG	98	26.226	0	0.706	-30.5	-0.311224	0	0	0.438776	-0.709302	0	0.00948153	0	0	0	0	0	0	0	0	0	0	0	0	0	0	0	0	0	0	0	0	0	0	0	3016
TB140	140	4	0.738	TGTGTTTGCAGTGGGCCTGCTACGTCAGAGCCACTGGAAGGTTGGTGGGAGGAGAGTGGCGGGTTTCTTGCTAATGATAGTCACGTCTGGGTCTGTCTGGTTGCTAAGAGCAACCAGACATGATGTAACACCAGGATGAACTTGAACTT	TGTGTTTGCAGTGGGCCTGCTACGTCAGAGCCACTGGAAGGTTGGTGGGAGGAGAGTGGCGGGTTTCTTGCTAATGATAGTCACGTCTGGGTCTGTCTGGTTGCTAAGAGCAACCAGACATGATGTAACACCAGGATGAACTTGAACTT	149	33.183	0	0.287	-56.4	-0.378523	0	0	0.510067	-0.742105	0	0.00941176	0	0	0	0	0	0	0	0	0	0	0	0	0	0	0	0	0	0	0	0	0	0	0	1119
TB141	141	15	0.732	TGGTCAGGGGAAAAGCCTCTAATGAAGGCCCTTCGATGCCGCTGAGCTGGCGGTGTCAGCCTGGGAGCCCCGCAGAGCTGCGGGCCGCGCATCTCTGCCCCCAATTAGCACTCAGGTCCTCCATCAAAGCGTGTGCCTGCTGCCAGAG	TGGTCAGGGGAAAAGCCTCTAATGAAGGCCCTTCGATGCCGCTGAGCTGGCGGTGTCAGCCTGGGAGCCCCGCAGAGCTGCGGGCCGCGCATCTCTGCCCCCAATTAGCACTCAGGTCCTCCATCAAAGCGTGTGCCTGCTGCCAGAG	148	36.395	2	1.1	-49.2	-0.332432	0	0	0.635135	-0.523404	0	0.00940789	0	0	0	0	0	1	0	0	0	1	0	0	0	0	0	0	0	0	0	0	0	0	0	3017
TB142	142	18	0.386	GTGCGGAGCGCCTGTCTCCCAGCCTGAGGTGCAGTGCTGCATCTCTGGTCAGTTGGGAGTCTGAGATGAAGCACTGTAGCTCAGG	GTGCGGAGCGCCTGTCTCCCAGCCTGAGGTGCAGTGCTGCATCTCTGGTCAGTTGGGAGTCTGAGATGAAGCACTGTAGCTCAGG	85	25.358	0	0.01	-32.9	-0.387059	0	0	0.6	-0.645098	1	0.00940779	0	0	0	0	0	0	0	0	0	0	0	0	0	0	0	0	0	0	0	0	0	0	0	3018
TB145	145	2	0.71	GGAACAGAAGAGCAGCCAGTCCAGGCTGTGCCCCTACTCTCATCTCTTTCTGATGGGGTGGTAAATGAGGAGGGGCAACTCAGATGCCTAAGAAACTTAGGCCCAAATCTCGGAGACAGCATCAGGCTGTTGCCCCCCTCACCC	GGAACAGAAGAGCAGCCAGTCCAGGCTGTGCCCCTACTCTCATCTCTTTCTGATGGGGTGGTAAATGAGGAGGGGCAACTCAGATGCCTAAGAAACTTAGGCCCAAATCTCGGAGACAGCATCAGGCTGTTGXXXXXXTCACCC	144	20.161	0	4.6e-06	-49.7	-0.345139	26	1	0.555556	-0.62125	0	0.00938106	0	0	0	0	0	0	0	0	0	0	0	0	0	0	0	0	0	0	0	0	0	0	0	2891
TB146	146	9	0.03	AGCCCTCAGTCTGGGTGATGTCATCCCTTTGAGCTTCAGGCAGGAGAGGGGTGGAGCCAGGCTGCTGCCTTGCGGAGTTTGCAGGCTCCACCTCCAACC	AGCCCTCAGTCTGGGTGATGTCATCCCTTTGAGCTTCAGGCAGGAGAGGGGTGGAGCCAGGCTGCTGCCTTGCGGAGTTTGCAGGCTCCACCTCCAACC	99	26.938	0	0.705	-40.1	-0.405051	0	0	0.616162	-0.657377	0	0.00935265	0	0	0	0	0	0	0	0	0	0	0	0	0	0	0	0	0	0	0	0	0	0	0	3019
TB147	147	3	2.7	TTAGAACTCTGGAAATGTTCTAAAGCCTGTAATTTGGAGCAAACTGTTAACAGGTTGCTCCAAATTACATTCACACCTGAAAGGGGAAGCGATGCTAGTTCCCCCTTGTAGAAACCACCTCTCATAGCTCTTATCAGGT	TTAGAACTCTGGAAATGTTCTAAAGCCTGTAATTTGGAGCAAACTGTTAACAGGTTGCTCCAAATTACATTCACACCTGAAAGGGGAAGCGATGCTAGTTCCCCCTTGTAGAAACCACCTCTCATAGCTCTTATCAGGT	139	21.248	0	2e-17	-44.3	-0.318705	45	1	0.42446	-0.750847	0	0.00935162	0	0	0	0	0	0	0	0	0	0	0	0	0	0	0	0	0	0	0	0	0	0	0	1443
TB148	148	2	0.738	TTGGCCTAGCAATTAAAATCATTTGTCTTTTATCCCCTTCTTGCCAAAAAGGACCCCAGCCCTAACTAGTTAATCCCCAACACACACTGCTGCTCCCAGAGTTGCCTGGCAACTACCAGGAGGCGTGTCAGAGAGCAAGAAAGGCCTAA	TTGGCCTAGCAATTAAAATCATTTGTCTTTTATCCCCTTCTTGCCAAAAAGGACCCCAGCCCTAACTAGTTAATCCCCAACACACACTGCTGCTCCCAGAGTTGCCTGGCAACTACCAGGAGGCGTGTCAGAGAGCAAGAAAGGCCTAA	149	39.548	0	0.073	-29.5	-0.197987	0	0	0.483221	-0.409722	0	0.00931627	0	0	0	0	0	0	0	0	0	0	0	0	0	0	0	0	0	0	0	0	0	0	0	231
TB149	149	3	0.738	ACGCGTGCGATTTGTTAACGAGGAAGAAAACAAGCAAACTTGCTCTCCGATGACTGTCACTAATATTTATTCGTCCAGTGACTGTTAATCAAACCAAGTTTACAGTCCCGTACAGCACCTGTCACAGGTGCTGATCGCTAATCAGAGAT	ACGCGTGCGATTTGTTAACGAGGAAGAAAACAAGCAAACTTGCTCTCCGATGACTGTCACTAATATTTATTCGTCCAGTGACTGTTAATCAAACCAAGTTTACAGTCCCGTACAGCACCTGTCACAGGTGCTGATCGCTAATCAGAGAT	149	22.762	0	1.2e-06	-34.5	-0.231544	27	1	0.436242	-0.530769	0	0.00931237	0	0	0	0	0	0	0	0	0	0	0	0	0	0	0	0	0	0	0	0	0	0	0	1444
TB152	152	10	0.727	GTCCGCCGGCTCCCACACCATGGCCCTGGCTGAGGTAGTAGTTTGTGCTGTTGGTCGGGTTGTGACATTGCCCGCTGTGGAGATAACTGCGCAAGCTACTGCCTTGCTAGTGCTGGTGATGCTCAGCGCCGCGGAGGACAATGGCCG	GTCCGCCGGCTCCCACACCATGGCCCTGGCTGAGGTAGTAGTTTGTGCTGTTGGTCGGGTTGTGACATTGCCCGCTGTGGAGATAACTGCGCAAGCTACTGCCTTGCTAGTGCTGGTGATGCTCAGCGCCGCGGAGGACAATGGCCG	147	33.568	0	0.072	-61.4	-0.417687	0	0	0.612245	-0.682222	0	0.00922404	0	0	0	0	0	0	0	0	0	0	0	0	0	0	0	0	0	0	0	0	0	0	0	1120
TB153	153	10	1.8	AACTGAGGATCTTTGGGTCCAACTTGTGCTTGTGGGTGTTGACACCAACAGGCAAATCGATCCCATTAGAAAAAGCAATGATTGCAGACTGTTCCC	AACTGAGGATCTTTGGGTCCAACTTGTGCTTGTGGGTGTTGACACCAACAGGCAAATCGATCCCATTAGAAAAAGCAATGATTGCAGACTGTTCCC	96	15.572	0	3.3e-15	-28	-0.291667	41	1	0.458333	-0.636364	0	0.00919462	0	0	0	0	0	0	0	0	0	0	0	0	0	0	0	0	0	0	0	0	0	0	0	3020
TB154	154	4	0.003	CAGATAATGTAATAAAGGCCACAGGCTAAGCCAATTTCATTGATGCATTTTTAAACATTATTAAACAGGTTCAGAAACACTGTTTCCAAACTTACATTTGAAATTGTTTAACAATGTTTACATCAGGCAAATTAGTTTAGTCCTCTGTT	CAGATAATGTAATAAAGGCCACAGGCTAAGCCAATTTCATTGATGCATTTTTAAACATTATTAAACAGGTTCAGAAACACTGTTTCCAAACTTACATTTGAAATTGTTTAACAATGTTTACATCAGGCAAATTAGTTTAGTCCTCTGTT	149	33.563	0	0.287	-32.6	-0.218792	0	0	0.308725	-0.708696	0	0.00919228	0	0	0	0	0	0	0	0	0	0	0	0	0	0	0	0	0	0	0	0	0	0	0	232
TB155	155	X	2.8	ATGAGGGGTTAAGAGTTCATTCGGCTGTCCAGATGTACCCAAGTACCCTGTTATTTGGCAATACATACATCTGGGCAACTGATTGAACTTTTCGCTTCTCTTGACTCAACTGGAGCATCTGCAACATTCAAGGCCTGCTTGACAG	ATGAGGGGTTAAGAGTTCATTCGGCTGTCCAGATGTACCCAAGTACCCTGTTATTTGGCAATACATACATCTGGGCAACTGATTGAACTTTTCGCTTCTCTTGACTCAACTGGAGCATCTGCAACATTCAAGGCCTGCTTGACAG	145	33.121	0	0.018	-45.8	-0.315862	0	0	0.455172	-0.693939	0	0.00919151	0	0	0	0	0	0	0	0	0	0	0	0	0	0	0	0	0	0	0	0	0	0	0	1445
TB156	156	11	0.71	TGCAAGCCCGAAGTTTGAGAAACTTGTGAGGAAATAAAGGAAGTTAGGCTGAGGGGCAGAGAGCGAGACTTTTCTATTTTCCAAAAGCTCGGTCTGAGGCCCCTCAGTCTTGCTTCCTACCCCGCGCTTGAGTTTCTCCCGGTT	TGCAAGCCCGAAGTTTGAGAAACTTGTGAGGAAATAAAGGAAGTTAGGCTGAGGGGCAGAGAGCGAGACTTTTCTATTTTCCAAAAGCTCGGTCTGAGGCCCCTCAGTCTTGCTTCCTACCCCGCGCTTGAGTTTCTCCCGGTT	144	30.257	0	0.07	-60.4	-0.419444	0	0	0.506944	-0.827397	0	0.00919	0	0	0	0	0	0	0	0	0	0	0	0	0	0	0	0	0	0	0	0	0	0	0	1121
TB158	158	9	0.007	GACAGTGGAGGCCTTGGTAGGGCCACTGGAATTTTCCTGTTTTGCACTGGCAGGTGACTTGGGGAAGGCAGTTTAACAGGTGCAGTCCCTGTCT	GACAGTGGAGGCCTTGGTAGGGCCACTGGAATTTTCCTGTTTTGCACTGGCAGGTGACTTGGGGAAGGCAGTTTAACAGGTGCAGTCCCTGTCT	94	14.628	0	2e-13	-32.1	-0.341489	38	1	0.542553	-0.629412	0	0.00917309	0	0	0	0	0	1	1	Mm#S8678805	0	1	0	0	0	0	0	0	0	0	0	0	0	0	0	1971
TB159	159	11	0.464	TTGCTGGTGGTTGTTTAGATGCTGAAGGCAATGCATTAGGAACTGATGGGGATTAAGTCTTATCCAGTCAGTTCCTGATGCAGTATCTGCAACATCAAA	TTGCTGGTGGTTGTTTAGATGCTGAAGGCAATGCATTAGGAACTGATGGGGATTAAGTCTTATCCAGTCAGTTCCTGATGCAGTATCTGCAACATCAAA	99	21.946	0	2.8	-36.8	-0.371717	0	0	0.424242	-0.87619	0	0.00914228	0	0	0	0	0	0	0	0	0	0	0	0	0	0	0	0	0	0	0	0	0	0	0	2892
TB161	161	7	0.047	GGTCCTTCTCAAGGGGTGATTCCAGGCTGAGGGCCCGGGGACCAGTTCAGGGTGACTGGGACGGAGCAGGAAGTGACCCCAGCTTCCCGGGCCCCTCTAGCCTGGAGTCAGAACATCAGCTCTATGGGATTTAACCCTTTGCCTCCCAC	GGTCCTTCTCAAGGGGTGATTCCAGGCTGAGGGCCCGGGGACCAGTTCAGGGTGACTGGGACGGAGCAGGAAGTGACCCCAGCTTCCCGGGCCCCTCTAGCCTGGAGTCAGAACATCAGCTCTATGGGATTTAACCCTTTGCCTCCCAC	149	31.857	0	0.287	-69.7	-0.467785	0	0	0.610738	-0.765934	0	0.00912761	0	0	0	0	0	0	0	0	0	0	0	0	0	0	0	0	0	0	0	0	0	0	0	2178
TB162	162	2	1.8	TCCTAGCCTGAAATACATACTTCTTTACATTCCATAGCTTAGCAGGTTCATATGGGCATATAAAGAAGTATGTGTCCCAAAGCAGGTAGGTTCAGTGTG	TCCTAGCCTGAAATACATACTTCTTTACATTCCATAGCTTAGCAGGTTCATATGGGCATATAAAGAAGTATGTGTCCCAAAGCAGGTAGGTTCAGTGTG	99	23.913	0	0.705	-31.9	-0.322222	0	0	0.40404	-0.7975	1	0.00912667	0	0	0	0	0	0	0	0	0	0	0	0	0	0	0	0	0	0	0	0	0	0	0	2893
TB164	164	14	0.187	GGGAGGATCTTCTCCAGCTCTCCTTCTTTAATAAGCCAGTCACATTTTAGACAGCACTCACGGTGACAGAGGGAATTAGAGCTGGGTCAGCTCCAATCCACAAATTGCAAATAATTTGCCAAGGGAAATCCCTTTCCCTCTGGTTCTGC	GGGAGGATCTTCTCCAGCTCTCCTTCTTTAATAAGCCAGTCACATTTTAGACAGCACTCACGGTGACAGAGGGAATTAGAGCTGGGTCAGCTCCAATCCACAAATTGCAAATAATTTGCCAAGGGAAATCCCTTTCCCTCTGGTTCTGC	149	36.084	0	0.287	-39.1	-0.262416	0	0	0.469799	-0.558571	0	0.00910664	0	0	0	0	0	0	0	0	0	0	0	0	0	0	0	0	0	0	0	0	0	0	0	1122
TB170	170	11	0.738	GGATCCTCAGCATCCGGGACACCGTCCGCAAAGATCTCTGGGTATTGTGGTCTTGCACTTTAGCAGCGACACTGTGCCAACGGTAAAATTTCACCGGAAAGGAGGACCACAACTCCCAGCAACCTTTGCTGCTGTGCGGGGGGTCTTCA	GGATCCTCAGCATCCGGGACACCGTCCGCAAAGATCTCTGGGTATTGTGGTCTTGCACTTTAGCAGCGACACTGTGCCAACGGTAAAATTTCACCGGAAAGGAGGACCACAACTCCCAGCAACCTTTGCTGCTGTGCXXXXXXTCTTCA	149	36.046	0	0.073	-45.2	-0.303356	0	0	0.550336	-0.55122	0	0.0090013	0	0	0	0	0	0	0	0	0	0	0	0	0	0	0	0	0	0	0	0	0	0	0	1972
TB171	171	3	0.187	TTCCCCCATGACGCGGCCGCTTTTCCTTTAACTCTCAGCTTCTATTTAAAAAGCTAATTTGGGAGCCTGTCGATGCTCCCAATTCAGACATTTTAAATAGGAACTGAAAGTCAGGAACTGCCAGGGCAGTAGGTTTCCTCCTCTTACCA	TTCCCCCATGACGCGGCCGCTTTTCCTTTAACTCTCAGCTTCTATTTAAAAAGCTAATTTGGGAGCCTGTCGATGCTCCCAATTCAGACATTTTAAATAGGAACTGAAAGTCAGGAACTGCCAGGGCAGTAGGTTTCCTCCTCTTACCA	149	34.929	0	0.073	-41.1	-0.275839	0	0	0.456376	-0.604412	0	0.00897499	0	0	0	0	0	0	0	0	0	0	0	0	0	0	0	0	0	0	0	0	0	0	0	1123
TB173	173	13	0.012	GTTGGCCACTGCTAAGAGCAAGCCCTCCTACTTGGCCATGGGGTCTGACCAGCCCCCATCACTTCCTCCAACAACAGGGGCTTTATGCTCTCATGCAAAAAGACCAGCTGTCAGCTTAAATTTCCCTAATCCAGCCAGATCCCAACTCA	GTTGGCCACTGCTAAGAGCAAGCCCTCCTACTTGGCCATGGGGTCTGACCAGCCCCCATCACTTCCTCCAACAACAGGGGCTTTATGCTCTCATGCAAAAAGACCAGCTGTCAGCTTAAATTTCCCTAATCCAGCCAGATCCCAACTCA	149	38.126	0	0.287	-34.1	-0.228859	0	0	0.52349	-0.437179	0	0.00894279	0	0	0	0	0	0	0	0	0	0	0	0	0	0	0	0	0	0	0	0	0	0	0	3021
TB174	174	12	1.8	CAACACAAGCTCTCGAAATCAAGTGTTCGAATGGAGGTTGCCCATGGTGTGTTCATTTTATTTATGATGAGTATTACATGGCCAATCTCCTTTCGGCAC	CAACACAAGCTCTCGAAATCAAGTGTTCGAATGGAGGTTGCCCATGGTGTGTTCATTTTATTTATGATGAGTATTACATGGCCAATCTCCTTTCGGCAC	99	25.569	0	0.178	-29	-0.292929	0	0	0.424242	-0.690476	0	0.00893603	0	0	0	0	0	0	0	0	0	0	0	0	0	0	0	0	0	0	0	0	0	0	0	2894
TB175	175	5	0.187	TGTTGTGTTTGGCATGCAGTGTTTCTCTGCTCTTGACTCTGAGGTGTGAGGGGGAGGCTCTAATCATATGGCCTCGTGCAGATGCTCTATTTGCATCCCTATTAATCCAGGCCCCCCTGGAGATGCTCGAGCAGAGACACAGCGGGCTT	TGTTGTGTTTGGCATGCAGTGTTTCTCTGCTCTTGACTCTGAGGTGTGAGGGGGAGGCTCTAATCATATGGCCTCGTGCAGATGCTCTATTTGCATCCCTATTAATCCAGGXXXXXXTGGAGATGCTCGAGCAGAGACACAGCGGGCTT	149	34.803	0	0.073	-47.6	-0.319463	0	0	0.530201	-0.602532	0	0.00891318	0	0	0	0	0	0	0	0	0	0	0	0	0	0	0	0	0	0	0	0	0	0	0	1124
TB176	176	9	0.738	TTGATTAGCATTGAATTCCAAAAGCTGATTACTATGCATGCTTTGATTATGTAATTACATAATAGAGTATAATGGCTCCTTTGGAGTCATTATGATCTATATGGCAAATATGTTTCAGTTTTGCTATAGTTTAAATACATGCTGAGATG	TTGATTAGCATTGAATTCCAAAAGCTGATTACTATGCATGCTTTGATTATGTAATTACATAATAGAGTATAATGGCTCCTTTGGAGTCATTATGATCTATATGGCAAATATGTTTCAGTTTTGCTATAGTTTAAATACATGCTGAGATG	149	27.014	0	0.287	-46.6	-0.312752	0	0	0.302013	-1.03556	0	0.00889114	0	0	0	0	0	0	0	0	0	0	0	0	0	0	0	0	0	0	0	0	0	0	0	3022
TB178	178	16	0.044	CTTCAGAGAAGAGGCTCTGGAGGCGGTGGGCCCAGAATCGGGGTTTTGAGGGCGAGATGAGTTTGTGTTTTATCCAACTGGCCCACAAAGTCCCGCTTTTGGGGTCATCCTAACAGCAAAGGATTCAGGCCTTGGCAGCG	CTTCAGAGAAGAGGCTCTGGAGGCGGTGGGCCCAGAATCGGGGTTTTGAGGGCGAGATGAGTTTGTGTTTTATCCAACTGGCCCACAAAGTCCCGCTTTTGGGGTCATCCTAACAGCAAAGGATTCAGGCCTTGGCAGCG	140	31.385	0	0.268	-53.5	-0.382143	0	0	0.55	-0.694805	0	0.00885615	0	0	0	0	0	0	0	0	0	0	0	0	0	0	0	0	0	0	0	0	0	0	0	1973
TB183	183	16	0.185	GCCCTGCGGCCAAGGTGGCTCGCCCAGCAGGCCCGGCTGCTTTCTGGCAGGAAATGAATAGCTCCCAGATGAGCTCAGGCAACCTGAGAGGTCGTGAGAACGGCGCGAACCCCCGCCTGTGCAGCCGGCAGCCTGCCAGGCCGCGGGG	GCCCTGCGGCCAAGGTGGCTCGCCCAGCAGGCCCGGCTGCTTTCTGGCAGGAAATGAATAGCTCCCAGATGAGCTCAGGCAACCTGAGAGGTCGTGAGAACGGCGCGAACCCCCGCCTGTGCAGCCGGCAGCCTGCCAGGCCGCGGGG	148	30.757	0	1.1	-76.9	-0.519595	0	0	0.689189	-0.753922	0	0.00875553	0	0	0	0	0	0	0	0	0	0	0	0	0	0	0	0	0	0	0	0	0	0	0	2895
TB185	185	13	0.732	CCAGCTGTGTTGTCTCAGCTCTAGGGAGACTTTTTCCTGACAAGCATATGTGGTTTACAGAGCCAAGCAATTGATTGGAAACTTCAGGGCTATGAGTTCTAACTCTGGGTCTGCCCTGACACAGCGTGTGACCTTGGGCAATTCATTT	CCAGCTGTGTTGTCTCAGCTCTAGGGAGACTTTTTCCTGACAAGCATATGTGGTTTACAGAGCCAAGCAATTGATTGGAAACTTCAGGGCTATGAGTTCTAACTCTGGGTCTGCCCTGACACAGCGTGTGACCTTGGGCAATTCATTT	148	15.383	0	0.285	-39	-0.263514	4	1	0.472973	-0.557143	0	0.00871719	0	0	0	0	0	0	0	0	0	0	0	0	0	0	0	0	0	0	0	0	0	0	0	1974
TB188	188	4	0.699	AGCAAGACAAGGAGGAACAGGACGGAGGTAGCCAAGCTGCTGTCAGACAGGAAAGATGGCAATATGTTGGCATAGCAGGTTCTCAGTTCAACAGCTATGCCAGCATCTTGCCTCCTCTCCAGTTCCGAGTTACAGGAGCAAT	AGCAAGACAAGGAGGAACAGGACGGAGGTAGCCAAGCTGCTGTCAGACAGGAAAGATGGCAATATGTTGGCATAGCAGGTTCTCAGTTCAACAGCTATGCCAGCATCTTGCCTCCTCTCCAGTTCCGAGTTACAGGAGCAAT	142	31.257	0	0.272	-50.3	-0.354225	0	0	0.507042	-0.698611	0	0.00868765	0	0	0	0	0	0	0	0	0	0	0	0	0	0	0	0	0	0	0	0	0	0	0	1125
TB189	189	X	0.185	ACAACTTTTCTCTAATGGAGTCAATACTGCCAAGACTTAATGTGAATATGCCACACACCAAGGAAAGTAGTAAGTTGTATAGTTATCTTCTTACTGGGGCCTAAAATCCCTACCCCACAACAATACAACTTACTACCTCACCCCAGCA	ACAACTTTTCTCTAATGGAGTCAATACTGCCAAGACTTAATGTGAATATGCCACACACCAAGGAAAGTAGTAAGTTGTATAGTTATCTTCTTACTGGGGCCTAAAATCCCTACCCCACAACAATACAACTTACTACCTCACCCCAGCA	148	35.901	0	0.072	-30.3	-0.20473	0	0	0.405405	-0.505	0	0.00865687	0	0	0	0	0	0	0	0	0	0	0	0	0	0	0	0	0	0	0	0	0	0	0	1975
TB191	191	5	0.187	TCCGCCTTCCCACCACCCGGATTCATTGTGTGAATTCCTGCCCAGCCCTGAGTCATACCCAGGCAAGTGCTTTCTCTGGAGAAACACTTGCAGTCCTTACGGCAGGAATCACCAAGAGATGGCCCAGGGATCGGCTTTCCATCGGGAGT	TCCGCCTTCCCACCACCCGGATTCATTGTGTGAATTCCTGCCCAGCCCTGAGTCATACCCAGGCAAGTGCTTTCTCTGGAGAAACACTTGCAGTCCTTACGGCAGGAATCACCAAGAGATGGCCCAGGGATCGGCTTTCCATCGGGAGT	149	35.508	0	0.018	-44.5	-0.298658	0	0	0.557047	-0.536145	0	0.00864208	0	0	0	0	0	0	0	0	0	1	1	NM_024061.2	Homo sapiens vav-1 interacting Kruppel-like protein (VIK), transcript variant 2, mRNA	0	0	0	0	0	0	0	0	0	0	1126
TB193	193	5	0.003	CAGCATGCTTTTCTGGGATCTGTCCCAGGGTATAGTCCCACCACTCAGTAGGTAAAGAGTGACTTCTGCCAAGTCACTTAACCACCCAATCTCAAGCTCCTCATCTGTAAAATTGGGATAATATTTCTCACCCGACATCCCAGGTTCCT	CAGCATGCTTTTCTGGGATCTGTCCCAGGGTATAGTCCCACCACTCAGTAGGTAAAGAGTGACTTCTGCCAAGTCACTTAACCACCCAATCTCAAGCTCCTCATCTGTAAAATTGGGATAATATTTCTCACCCGACATCCCAGGTTCCT	149	16.578	0	0.001	-39.2	-0.263087	10	1	0.469799	-0.56	0	0.00857778	0	0	0	1	1	0	1	Mm#S9075396	0	1	0	0	0	0	0	0	0	0	0	0	0	0	0	1127
TB194	194	4	0.425	CTGTCAGTCACACCAGGAGGGGTGGCAGAGGATAAAGGGGTGACAGGGAAGCAGTTGACAGGTTCTTGGGTAGAACAAGCCTCCTAGCCTCT	CTGTCAGTCACACCAGGAGGGGTGGCAGAGGATAAAGGGGTGACAGGGAAGCAGTTGACAGGTTCTTGGGTAGAACAAGCCTCCTAGCCTCT	92	28.132	0	0.654	-23.3	-0.253261	0	0	0.554348	-0.456863	0	0.00857606	0	0	0	0	0	0	0	0	0	0	0	0	0	0	0	0	0	0	0	0	0	0	0	2896
TB195	195	X	0.738	ACAAAGTGAAGTGGAAAATTGAAGCAATTAGGTGGGTAATTCTGTTCAAAATACACTCATCTGAAATAGTCAGATAATTGAAGCAAGAATCTCTTCTTGCCTTGAATTATCTTGATAGTTGTCCCAATTATCCACTTCACCGTGTGTAT	ACAAAGTGAAGTGGAAAATTGAAGCAATTAGGTGGGTAATTCTGTTCAAAATACACTCATCTGAAATAGTCAGATAATTGAAGCAAGAATCTCTTCTTGCCTTGAATTATCTTGATAGTTGTCCCAATTATCCACTTCACCGTGTGTAT	149	27.473	0	0.073	-49.9	-0.334899	0	0	0.348993	-0.959615	0	0.00856549	0	0	0	0	0	0	0	0	0	0	0	0	0	0	0	0	0	0	0	0	0	0	0	2897
TB198	198	1	0.716	TGCCTTCCACAGAAGAAAGCTAATCACTGTATGACTGATCTTAATTAAATTTGAATGCATTGCTACTGAATGCTTCGGGAAAACACCAGGTCCTTATTGGCTGCTTCTCCCCTGGTACTCAGTAGCAATACCTTCAAATTCAATT	TGCCTTCCACAGAAGAAAGCTAATCACTGTATGACTGATCTTAATTAAATTTGAATGCATTGCTACTGAATGCTTCGGGAAAACACCAGGTCCTTATTGGCTGCTTCTCCCCTGGTACTCAGTAGCAATACCTTCAAATTCAATT	145	32.601	0	0.278	-36.7	-0.253103	0	0	0.4	-0.632759	0	0.0084921	0	0	0	0	0	0	0	0	0	0	0	0	0	0	0	0	0	0	0	0	0	0	0	1128
TB199	199	5	2.9	CCTCCTCACAGAGATGCCATTGTTTCTGTAGAAGACTGTGCCTCGCCCTCTCACACCCCAGCCAGGGCTTCCCTAAGCAGAGTGTTTATGTGTTGAGTGCAACACTCCATGGACTCCAGGGTCTAATGGGGTGTGAGAGGGAACCTGGG	CCTCCTCACAGAGATGCCATTGTTTCTGTAGAAGACTGTGCCTCGCCCTCTCACACCCCAGCCAGGGCTTCCCTAAGCAGAGTGTTTATGTGTTGAGTGCAACACTCCATGGACTCCAGGGTCTAATGGGGTGTGAGAGGGAACCTGGG	149	31.691	0	0.018	-57.9	-0.388591	0	0	0.550336	-0.706098	0	0.00848264	0	0	0	0	0	0	0	0	0	0	0	0	0	0	0	0	0	0	0	0	0	0	0	1129
TB201	201	X	0.187	TAGGCAGGCTGGGTTCCTGCTCCCGTCTGGTCCTCTGAGCCCTAGGCACCCTGCATCTCTGTTTGTGCTCACAGAGAACAGAGGTAGGTCCTTGGGGTGTCATTTGGAGACCTCTCCAGTAGTAACAAGCTCCAGGGTGCCTGGGAAGT	TAGGCAGGCTGGGTTCCTGCTCCCGTCTGGTCCTCTGAGCCCTAGGCACCCTGCATCTCTGTTTGTGCTCACAGAGAACAGAGGTAGGTCCTTGGGGTGTCATTTGGAGACCTCTCCAGTAGTAACAAGCTCCAGGGTGCCTGGGAAGT	149	31.422	0	0.073	-60.7	-0.407383	0	0	0.57047	-0.714118	0	0.00845353	0	0	0	0	0	0	0	0	0	0	0	0	0	0	0	0	0	0	0	0	0	0	0	1130
TB203	203	2	0.047	GTCAATGTTTAATATATCATCAGAGTGATGCATTATAACTCCACTACGGCGGCCACGACCACATTAACATCACTCTGATGTCATATTAGACCCTGGCAAAGAGCCACACTGAGCATGAAGGAAGAGCCATCCTGAGAAGTGTCTCTGGC	GTCAATGTTTAATATATCATCAGAGTGATGCATTATAACTCCACTACGGCGGCCACGACCACATTAACATCACTCTGATGTCATATTAGACCCTGGCAAAGAGCCACACTGAGCATGAAGGAAGAGCCATCCTGAGAAGTGTCTCTGGC	149	32.907	0	0.073	-43.8	-0.29396	0	0	0.456376	-0.644118	0	0.00844935	0	0	0	0	0	0	0	0	0	0	0	0	0	0	0	0	0	0	0	0	0	0	0	1131
TB204	204	1	0.047	GACAGCAACACCAGAGGTCTGTGTTCATATACACATGTGCTGATGCTTAGGCTGAACTAAGCAATCACATGGGAAACTATTGTAAACTGATTTCTGGTGTTGCTGTTCCCCCCTAGGTGGAGGAGAATGAGATTGAGTGCTGACTTTAA	GACAGCAACACCAGAGGTCTGTGTTCATATACACATGTGCTGATGCTTAGGCTGAACTAAGCAATCACATGGGAAACTATTGTAAACTGATTTCTGGTGTTGCTGTTXXXXXXTAGGTGGAGGAGAATGAGATTGAGTGCTGACTTTAA	149	29.409	1	0.287	-52.9	-0.355034	0	0	0.442953	-0.801515	0	0.00844374	0	0	0	0	0	0	0	0	0	0	0	0	0	0	0	0	0	0	0	0	0	0	0	233
TB205	205	2	0.727	TGTTCCCCTAGTTTCTTAAGCTTTGATCATCCTTTCAGACCCTGGGGTACCTCAACTGGGTCCATGCTCCCCAGGGTCTACAAAGGGACATCCTATGAATCTTAGGAAGTCCTTGGGTGTTGAGAGGCTCTCAAGGAAGTGTTGAGC	TGTTCCCCTAGTTTCTTAAGCTTTGATCATCCTTTCAGACCCTGGGGTACCTCAACTGGGTCCATGCTCCCCAGGGTCTACAAAGGGACATCCTATGAATCTTAGGAAGTCCTTGGGTGTTGAGAGGCTCTCAAGGAAGTGTTGAGC	147	30.973	0	0.072	-52.5	-0.357143	0	0	0.496599	-0.719178	0	0.00839595	0	0	0	0	0	0	0	0	0	0	0	0	0	0	0	0	0	0	0	0	0	0	0	1976
TB208	208	4	0.184	CCAGCGCGTCAAGAGGCGCCTTCTCAGCGCAGAACAATGCCGGTTCTTTGAAGGACCGGGCAGCAGGGGATGGGTGTTCTCCAAACACTGGGCCTCCTTTGCAAAACAGGCTTTGATTCCCAGGCCCAGAGGCCCCAGGTGCCTGTT	CCAGCGCGTCAAGAGGCGCCTTCTCAGCGCAGAACAATGCCGGTTCTTTGAAGGACCGGGCAGCAGGGGATGGGTGTTCTCCAAACACTGGGCCTCCTTTGCAAAACAGGCTTTGATTCCCAGGCCCAGAGGCCCCAGGTGCCTGTT	147	32.869	0	0.005	-54.2	-0.368707	0	0	0.598639	-0.615909	0	0.00834585	0	0	0	0	0	0	0	0	0	0	0	0	0	0	0	0	0	0	0	0	0	0	0	1132
TB209	209	18	0.738	GGTTAATACCCTTGTGCCTGACAGACTTTCCTTAGCAGAGCTGTGGAGTGTGACAATGGTGTTTGTGTCCAAACCATCAAACGCCATTATCACACTAAATAGCTACTGCTAGGCAATCCGTCCACTCCACGCGTGACTTGACGTCTGTT	GGTTAATACCCTTGTGCCTGACAGACTTTCCTTAGCAGAGCTGTGGAGTGTGACAATGGTGTTTGTGTCCAAACCATCAAACGCCATTATCACACTAAATAGCTACTGCTAGGCAATCCGTCCACTCCACGCGTGACTTGACGTCTGTT	149	31.229	0	0.287	-50.7	-0.340268	0	0	0.47651	-0.714085	0	0.00834313	0	0	0	0	0	0	0	0	0	1	1	X13234.1	Woodchuck hcr gene	0	0	0	0	0	0	0	0	0	0	1133
TB210	210	2	0.183	TGGCTAACTGAAAACTTCCACAGGGCAGAGTGCAATTTACTTGTGTGCCCCAATTAGCACTGCTAACTGGGGCACAAAATCGGCATAAAATTGAGCCCAGGTTTTTCCATCAGCCACCATTCAGAAACTGCAAACAGCCAACCCGA	TGGCTAACTGAAAACTTCCACAGGGCAGAGTGCAATTTACTTGTGTGCCCCAATTAGCACTGCTAACTGGGGCACAAAATCGGCATAAAATTGAGCCCAGGTTTTTCCATCAGCCACCATTCAGAAACTGCAAACAGCCAACCCGA	146	32.236	0	0.281	-44	-0.30137	0	0	0.472603	-0.637681	0	0.00833061	0	0	0	0	0	0	0	0	0	0	0	0	0	0	0	0	0	0	0	0	0	0	0	1134
TB211	211	2	0.732	TTTCTAGAAAGAGACTAATCTGGAATGAGAATGGATTCTCATCAATAAAAGCAGAGCTTTAAGTAGGTCATCTGACTTCGCTTTTGTGCTCTACATTCACATGGCTATGAAAGGGCCTTTCATGAGTTTTCTAGGCTTTCATTGCTGT	TTTCTAGAAAGAGACTAATCTGGAATGAGAATGGATTCTCATCAATAAAAGCAGAGCTTTAAGTAGGTCATCTGACTTCGCTTTTGTGCTCTACATTCACATGGCTATGAAAGGGCCTTTCATGAGTTTTCTAGGCTTTCATTGCTGT	148	21.215	0	5.2e-12	-33.5	-0.226351	36	1	0.385135	-0.587719	0	0.00832336	0	0	0	0	0	0	0	0	0	0	0	0	0	0	0	0	0	0	0	0	0	0	0	1135
TB212	212	4	0.047	CAGTCACAGAGTGCTGTCCAAGGCAAGGTGGTAGAAACCAGTAGGAAGATTTGTGGGTGTTCCCGGGAACTTGTCAGTCTCCTGTCTATTTTCAATAGGAGACTCACAAGTTCCTGCAAATGCACACAAACTGATTTTAAGCTGGTGCT	CAGTCACAGAGTGCTGTCCAAGGCAAGGTGGTAGAAACCAGTAGGAAGATTTGTGGGTGTTCCCGGGAACTTGTCAGTCTCCTGTCTATTTTCAATAGGAGACTCACAAGTTCCTGCAAATGCACACAAACTGATTTTAAGCTGGTGCT	149	31.21	0	1.1	-48.5	-0.325503	0	0	0.463087	-0.702899	0	0.00831323	0	0	0	0	0	0	0	0	0	0	0	0	0	0	0	0	0	0	0	0	0	0	0	1136
TB216	216	4	0.184	GTTTCCCAGGGAAGCATGCTGGCAGGAGGCCCACCCGGCTCCTTGAAGAAGACAGCCAGGCTAGGGCCAAGACTGGAAGCCAGAGGCAATGGAACCGCCAAATGCTTCCCATTTTATGGACAGGCCTGGCTCAACCTGAAGACATTC	GTTTCCCAGGGAAGCATGCTGGCAGGAGGCCCACCCGGCTCCTTGAAGAAGACAGCCAGGCTAGGGCCAAGACTGGAAGCCAGAGGCAATGGAACCGCCAAATGCTTCCCATTTTATGGACAGGCCTGGCTCAACCTGAAGACATTC	147	32.469	0	0.283	-52.6	-0.357823	0	0	0.571429	-0.62619	0	0.0082884	0	0	0	0	0	0	0	0	0	0	0	0	0	0	0	0	0	0	0	0	0	0	0	2179
TB217	217	12	0.187	TTGGTGCTTAGGATCTGATTTATAGGACAAGGTCCTCTTCTAGGGAGCGGCTATGTCATGCATTCGTATATCTCCTATATGGGACTGGCAAGAAGGGGAACTTTCTCCCCTCCCATGCAGAAGATGATGTCTTTTGAATTACTTCTACT	TTGGTGCTTAGGATCTGATTTATAGGACAAGGTCCTCTTCTAGGGAGCGGCTATGTCATGCATTCGTATATCTCCTATATGGGACTGGCAAGAAGGGGAACTTTCTCCCCTCCCATGCAGAAGATGATGTCTTTTGAATTACTTCTACT	149	32.251	0	0.287	-43.3	-0.290604	0	0	0.442953	-0.656061	0	0.00828723	0	0	0	0	0	0	0	0	0	0	0	0	0	0	0	0	0	0	0	0	0	0	0	1137
TB218	218	17	0.187	CCTGGTCTTTGCAATTTTTCCCTCATCTCCTGTGGTGAGCTTTTTACTTCCTGTAGGGTACCTCCTACTGAGATGGGTAATGTTTTACTCTTCCCAACAGGAGGTTCCCTATGGGAGCTCAGAATCACCCTTTTGTACAGTGCTAACAT	CCTGGTCTTTGCAATTTTTCCCTCATCTCCTGTGGTGAGCTTTTTACTTCCTGTAGGGTACCTCCTACTGAGATGGGTAATGTTTTACTCTTCCCAACAGGAGGTTCCCTATGGGAGCTCAGAATCACCCTTTTGTACAGTGCTAACAT	149	30.787	0	0.073	-49.9	-0.334899	0	0	0.456376	-0.733824	0	0.00828718	0	0	0	0	0	0	0	0	0	0	0	0	0	0	0	0	0	0	0	0	0	0	0	1138
TB219	219	17	0.699	GAGGCTCTTGGAATTAGCATCTAGAGAAAGTTAGGTTGATACAATGTTGATTTAATTTTCTGAGCTCCCAGTGATTTCCTGTAAAGCCCCTGCCTAGCAGGGAGGTCCTCAAGCTGATGAGAAGCCACAGCATCATCTGGA	GAGGCTCTTGGAATTAGCATCTAGAGAAAGTTAGGTTGATACAATGTTGATTTAATTTTCTGAGCTCCCAGTGATTTCCTGTAAAGCCCCTGCCTAGCAGGGAGGTCCTCAAGCTGATGAGAAGCCACAGCATCATCTGGA	141	15.219	0	5.1e-15	-40.8	-0.289362	19	1	0.453901	-0.6375	0	0.00828654	0	0	0	0	0	0	0	0	0	0	0	0	0	0	0	0	0	0	0	0	0	0	0	1446
TB221	221	3	0.183	CCTCTCCCCAGTTTGTGAACTCTGTTTTCTGTGTCCAGGTTGGCTCTTTGTCTGCAAACACCAACCATCTGGATGTGTAGTTTGAAACATGCTGTCAAATATCCAGATGTTTAGAAACATCTGGATATTTGGGCACCTCACAGCAG	CCTCTCCCCAGTTTGTGAACTCTGTTTTCTGTGTCCAGGTTGGCTCTTTGTCTGCAAACACCAACCATCTGGATGTGTAGTTTGAAACATGCTGTCAAATATCCAGATGTTTAGAAACATCTGGATATTTGGGCACCTCACAGCAG	146	31.85	0	0.018	-42.1	-0.288356	0	0	0.445205	-0.647692	0	0.00821884	0	0	0	0	0	0	0	0	0	0	0	0	0	0	0	0	0	0	0	0	0	0	0	1447
TB222	222	10	2.8	CTGGGCGTGCTGTGCCTCGTGCCTGCAGCCACCCTTGAAGGGTTATTGTTACACAATAGTCATGAACTCTGGAATGTTTCTGGTCATTTACAGTGTGACATAGTCACGCTGCCAATGACACTGTCAAGCTTCAAGGCCCAGAA	CTGGGCGTGCTGTGCCTCGTGCCTGCAGCCACCCTTGAAGGGTTATTGTTACACAATAGTCATGAACTCTGGAATGTTTCTGGTCATTTACAGTGTGACATAGTCACGCTGCCAATGACACTGTCAAGCTTCAAGGCCCAGAA	143	30.027	0	0.274	-50.5	-0.353147	0	0	0.496503	-0.711268	0	0.00820842	0	0	0	0	0	0	0	0	0	0	0	0	0	0	0	0	0	0	0	0	0	0	0	1977
TB224	224	3	1.8	AAGACAAGTGTCTTGTTTCCGCCCGGTTTCGAACCGGGGACCTTTCGCGTGTTAGGCGAACGTGATAACCACTACACTACGGAAACTCACGGCTTAAA	AAGACAAGTGTCTTGTTTCCGCCCGGTTTCGAACCGGGGACCTTTCGCGTGTTAGGCGAACGTGATAACCACTACACTACGGAAACTCACGGCTTAAA	98	12.446	0	3.9e-27	-28	-0.285714	30	1	0.510204	-0.56	0	0.00818587	0	0	0	0	0	0	0	0	0	1	1	M24690.1	Homo sapiens transfer RNA-Val gene	0	0	0	0	0	0	0	0	0	0	2898
TB226	226	1	0.732	AAAAACAAGTCTCTGAGATCTCAGGGTTCACGTTTTTGGAGGTGGATTACACATTTCAGGACACCAGAGGACCATAGAGCAAATTACTTCTTCCACAGTGCTAAATGGTCCCCTGGTGCCCTGGGAAGAGCCCGTTTACTTCCAAAAG	AAAAACAAGTCTCTGAGATCTCAGGGTTCACGTTTTTGGAGGTGGATTACACATTTCAGGACACCAGAGGACCATAGAGCAAATTACTTCTTCCACAGTGCTAAATGGTCCCCTGGTGCCCTGGGAAGAGCCCGTTTACTTCCAAAAG	148	30.973	0	1.1	-47.6	-0.321622	0	0	0.466216	-0.689855	0	0.00817322	0	0	0	0	0	0	0	0	0	0	0	0	0	0	0	0	0	0	0	0	0	0	0	2899
TB231	231	16	0.187	AGTTGTCTTAATGAGAAAGCATGCTTGCTTCTCTTCTGCTGGGGAGTTTCCTAGAGCGATGCTCTTAGAAACTCCTTGGCAGGAATCCTGAGCCAGGCTTGGCATTGACAGCGTCCTCCTGCTGGCATTAACAAGCCTCTTATTTAAAT	AGTTGTCTTAATGAGAAAGCATGCTTGCTTCTCTTCTGCTGGGGAGTTTCCTAGAGCGATGCTCTTAGAAACTCCTTGGCAGGAATCCTGAGCCAGGCTTGGCATTGACAGCGTCCTCCTGCTGGCATTAACAAGCCTCTTATTTAAAT	149	30.787	0	0.073	-49.9	-0.334899	0	0	0.469799	-0.712857	0	0.00812452	0	0	0	0	0	0	0	0	0	0	0	0	0	0	0	0	0	0	0	0	0	0	0	1139
TB232	232	8	0.727	TGCTCATTTTTGATTACCACATTAACTCTTTCTGGCCATTAGGGTACCATTTAGTAAATTACCTCTTTTAGTACAGTACTCAGAATGTTCCCCAAGTGGCCAGAAAGAGTTAATAATACACCAAGAGGCTGAGCCATTTACCACCTT	TGCTCATTTTTGATTACCACATTAACTCTTTCTGGCCATTAGGGTACCATTTAGTAAATTACCTCTTTTAGTACAGTACTCAGAATGTTCCCCAAGTGGCCAGAAAGAGTTAATAATACACCAAGAGGCTGAGCCATTTACCACCTT	147	26.581	0	0.283	-52.7	-0.358503	0	0	0.387755	-0.924561	0	0.00812286	0	0	0	0	0	0	0	0	0	0	0	0	0	0	0	0	0	0	0	0	0	0	0	1978
TB233	233	8	0.704	ATTAAATACTTGGCAGGCTCTTCCGTGAGCTAATTAGCATCCCTTCTTAACATTTTAAGTAACTGCTCATTTAGAGCGGTGAGTGATTGCTCTGAGCTTAGCGCGCAGGAGGAGCTTCGCTGGGAATAATCTACTTACCTCCG	ATTAAATACTTGGCAGGCTCTTCCGTGAGCTAATTAGCATCCCTTCTTAACATTTTAAGTAACTGCTCATTTAGAGCGGTGAGTGATTGCTCTGAGCTTAGCGCGCAGGAGGAGCTTCGCTGGGAATAATCTACTTACCTCCG	143	29.796	0	1.1	-45.3	-0.316783	0	0	0.454545	-0.696923	0	0.00805129	0	0	0	0	0	0	0	0	0	0	0	0	0	0	0	0	0	0	0	0	0	0	0	234
TB236	236	13	2.7	ATCTCATTTTCCATTATTACATCTTAAGTATATTGCAGTGGCTGCAAGCTGTTACATTTTCATTTTGGTAATGTGATGGTTGGAAAAATCTGTCAGGAAACAGTCGCAGGAGTTCAAGTCCTCTGAAGCTGGGCTGC	ATCTCATTTTCCATTATTACATCTTAAGTATATTGCAGTGGCTGCAAGCTGTTACATTTTCATTTTGGTAATGTGATGGTTGGAAAAATCTGTCAGGAAACAGTCGCAGGAGTTCAAGTCCTCTGAAGCTGGGCTGC	137	17.018	0	7.1e-08	-33.1	-0.241606	29	1	0.40146	-0.601818	0	0.00804726	0	0	0	0	0	0	0	0	0	0	0	0	0	0	0	0	0	0	0	0	0	0	0	2180
TB237	237	12	0.184	TGAGTCCTATTATGAGACCTGGAAGGGTTACTTATAAAGCCTTGGCTGCTGCTTGGAGTGATTTGGGAAGGACAGGGCCTCAGACAGCTTGGCAGGAACCTGAGGCCCTGTTTTTTCCAGACCAGCCCTTCCTTGTGGGTCGAGCTG	TGAGTCCTATTATGAGACCTGGAAGGGTTACTTATAAAGCCTTGGCTGCTGCTTGGAGTGATTTGGGAAGGACAGGGCCTCAGACAGCTTGGCAGGAACCTGAGGCCCTGXXXXXXCCAGACCAGCCCTTCCTTGTGGGTCGAGCTG	147	30.14	0	0.018	-55.9	-0.380272	0	0	0.530612	-0.716667	0	0.00803949	0	0	0	0	0	0	0	0	0	0	0	0	0	0	0	0	0	0	0	0	0	0	0	1140
TB239	239	14	0.727	ACCCAAGTGTTTTGTGAATAGGTAATTAATTAAAACGTTATATGCAAGTGTCGTGCAATATGTGAGAAATTTTTATGGAAATCGTTAACATTTCCATGAAAATTTCTTTGGGCCTATTTATAAATACATGCCCAAAGATGTGATATC	ACCCAAGTGTTTTGTGAATAGGTAATTAATTAAAACGTTATATGCAAGTGTCGTGCAATATGTGAGAAATTTTTATGGAAATCGTTAACATTTCCATGAAAATTTCTTTGGGCCTATTTATAAATACATGCCCAAAGATGTGATATC	147	28.49	0	0.018	-37	-0.251701	0	0	0.306122	-0.822222	0	0.0080198	0	0	0	0	0	0	0	0	0	0	0	0	0	0	0	0	0	0	0	0	0	0	0	2181
TB241	241	19	0.732	GACTTTGCTTCTTCCTGATTGGCTCTTGCCAATTAAGAGCATTTTATTAGGCTGCTAATTAAAGGCACTTCGTTAGCAGCAGGAGAGGCCGGGTGGGTGCCTGGTGAGATGGAGCTGAAGCCAGGAGAAATTGTTTTCCTCCCCCATG	GACTTTGCTTCTTCCTGATTGGCTCTTGCCAATTAAGAGCATTTTATTAGGCTGCTAATTAAAGGCACTTCGTTAGCAGCAGGAGAGGCCGGGTGGGTGCCTGGTGAGATGGAGCTGAAGCCAGGAGAAATTGTTTTCCTCCCCCATG	148	17.521	1	7.8e-08	-46.2	-0.312162	29	1	0.493243	-0.632877	0	0.00799732	0	0	0	0	0	0	0	0	0	0	0	0	0	0	0	0	0	0	0	0	0	0	0	1141
TB242	242	9	0.047	ACAGCTTGTGGGCTCCCGGAGCCCCGCGCCGCAGGCCTGGCGCAGACTTGCAGGGGTTGTTTTCGATTTAAATGTGAATTGAATGAGGAGAAAAATGTTTCTCTTGGCAATTCCATAGGAGCTCGCTCTTCTGACAGATGTTGGAGTTT	ACAGCTTGTGGGCTCCCGGAGCCCCGCGCCGCAGGCCTGGCGCAGACTTGCAGGGGTTGTTTTCGATTTAAATGTGAATTGAATGAGGAGAAAAATGTTTCTCTTGGCAATTCCATAGGAGCTCGCTCTTCTGACAGATGTTGGAGTTT	149	32.482	0	1.1	-45.4	-0.304698	0	0	0.510067	-0.597368	0	0.00799239	0	0	0	0	0	0	0	0	0	0	0	0	0	0	0	0	0	0	0	0	0	0	0	2182
TB245	245	13	0.176	CCTCTCTAACAAGGTGCAGAGCTTAGCTGATTGGTGAACAGTGATTGGTTTCCGCTTTGTTCACAGTGGCTAAGTTCTGCACCTGAAGAGAAGGTGAGATGGGGACAGTTAACTTGCAGCTGCCAGGCAGAGGCCACTGC	CCTCTCTAACAAGGTGCAGAGCTTAGCTGATTGGTGAACAGTGATTGGTTTCCGCTTTGTTCACAGTGGCTAAGTTCTGCACCTGAAGAGAAGGTGAGATGGGGACAGTTAACTTGCAGCTGCCAGGCAGAGGCCACTGC	140	27.71	1	0.268	-53.8	-0.384286	0	0	0.514286	-0.747222	1	0.00791476	0	0	0	0	0	0	0	0	0	1	1	AF043897.1	Homo sapiens C90RF3 large isoform, mRNA sequence	0	0	0	0	0	0	0	0	0	0	1979
TB249	249	1	0.184	GTCTAACCAATGTGCAGACTACTGTACAACGGCATTGTCCTGAACAGGTAGTCTGAACACTGGGGCGACGGAGCAGGATCTCCTGAAGCTTCCATCGGTGTGTGGAAAATCCTGTCCCGGGGCTGGGGAGAGCCTGTCTTCCTGCAC	GTCTAACCAATGTGCAGACTACTGTACAACGGCATTGTCCTGAACAGGTAGTCTGAACACTGGGGCGACGGAGCAGGATCTCCTGAAGCTTCCATCGGTGTGTGGAAAATCCTGTCCCGGGGCTGGGGAGAGCCTGTCTTCCTGCAC	147	14.988	0	1.2e-06	-60	-0.408163	27	1	0.557823	-0.731707	1	0.00786581	0	0	0	0	0	0	0	0	0	0	0	0	0	0	0	0	0	0	0	0	0	0	0	1448
TB250	250	10	0.187	TGCAAGCTGAAAGCACTCCCAAGGAGTCTGGTTTTGTTTGGGTTTGTTCTAGGTATGGTCCCAGGGATCCCAGATCAAACCAGGCCCCTGGGCCTATCCTAGAACCAACCTAAACCCGTGCATCATTCCTGGAACACCCAGAGGATGAA	TGCAAGCTGAAAGCACTCCCAAGGAGTCTGGTTTTGTTTGGGTTTGTTCTAGGTATGGTCCCAGGGATCCCAGATCAAACCAGGCCCCTGGGCCTATCCTAGAACCAACCTAAACCCGTGCATCATTCCTGGAACACCCAGAGGATGAA	149	29.285	0	0.287	-57.9	-0.388591	0	0	0.516779	-0.751948	0	0.0078654	0	0	0	0	0	0	0	0	0	0	0	0	0	0	0	0	0	0	0	0	0	0	0	2900
TB252	252	X	0.185	TGAATGCCCAGGGGACCTTGTTAGAAATACAGATACCAGCATACCCCTCCTCAAGTTTGATTCTTGGGTAGGATCGAGGCATTTGTATTTTTAACAAGCATCCCTAGGGATTCTGATGCATAGGAAAGTTTAAGAAGCATCATTCTAA	TGAATGCCCAGGGGACCTTGTTAGAAATACAGATACCAGCATACCCCTCCTCAAGTTTGATTCTTGGGTAGGATCGAGGCATTTGTATTTTTAACAAGCATCCCTAGGGATTCTGATGCATAGGAAAGTTTAAGAAGCATCATTCTAA	148	27.651	0	0.285	-51.1	-0.34527	0	0	0.412162	-0.837705	0	0.00785297	0	0	0	0	0	0	0	0	0	0	0	0	0	0	0	0	0	0	0	0	0	0	0	1142
TB253	253	9	7.1	GTCTAGTTACTAGGCAGTGTAGTTAGCTGATTGCTAATAGTACCAATCACTAACCACACAGCCAGGTAAAAAGACTGAAATTCCTCCGACTGAGCCT	GTCTAGTTACTAGGCAGTGTAGTTAGCTGATTGCTAATAGTACCAATCACTAACCACACAGCCAGGTAAAAAGACTGAAATTCCTCCGACTGAGCCT	97	21.188	1	0.177	-31.3	-0.32268	0	0	0.43299	-0.745238	0	0.00784811	0	0	0	0	0	0	0	0	0	0	0	0	0	0	0	0	0	0	0	0	0	0	0	2901
TB255	255	17	2.9	CTCCAGGGTGCGTATTACAGACGAACAATGATATGCCTTGCCAGTAATGGCACTCAGTCAAAACTACCAGGGCATGTCATTATTAGGTCATAATACCCACCCTGGAGTGCCTTACAGCTTAATTGTTCCCTCTTCCATTCCAGAAACC	CTCCAGGGTGCGTATTACAGACGAACAATGATATGCCTTGCCAGTAATGGCACTCAGTCAAAACTACCAGGGCATGTCATTATTAGGTCATAATACCCACCCTGGAGTGCCTTACAGCTTAATTGTTCCCTCTTCCATTCCAGAAACC	148	28.899	0	1.1	-51.2	-0.345946	0	0	0.459459	-0.752941	0	0.00781283	0	0	0	0	0	0	0	0	0	0	0	0	0	0	0	0	0	0	0	0	0	0	0	235
TB261	261	4	0.012	GCAGGCAGTGGTCTCTCCTTGTTGGGCTGTCAGAGCGGGTTAGGCTTGGGGGAATTGGTTCTCTGGATCATCTCCTGGGAGCCAGCCCCTCCTGGCAGCTTTGTTTGGCAAAAGCGCAAGGATTAGCAGGGCTGCCCCCACACCAC	GCAGGCAGTGGTCTCTCCTTGTTGGGCTGTCAGAGCGGGTTAGGCTTGGGGGAATTGGTTCTCTGGATCATCTCCTGGGAGCCAGCCCCTCCTGGCAGCTTTGTTTGGCAAAAGCGCAAGGATTAGCAGGGCTGCCCCCACACCAC	146	30.619	0	0.005	-56.5	-0.386986	0	0	0.59589	-0.649425	0	0.00775651	0	0	0	0	0	0	0	0	0	0	0	0	0	0	0	0	0	0	0	0	0	0	0	3023
TB266	266	6	0.105	GTGAGGGGGCTCAGCTCCTTCCCTCAGGGACAGGATGAGGAAGTCTCCATGCAAATGTGAACAGACCACAGGCAGAGAGTTCACTATTGA	GTGAGGGGGCTCAGCTCCTTCCCTCAGGGACAGGATGAGGAAGTCTCCATGCAAATGTGAACAGACCACAGGCAGAGAGTTCACTATTGA	90	9.049	0	0.003	-24.7	-0.274444	22	1	0.533333	-0.514583	0	0.0076547	0	0	0	0	0	0	0	0	0	0	0	0	0	0	0	0	0	0	0	0	0	0	0	3024
TB268	268	5	0.187	ACGTGGGAAGAGAGTGAAGTTGGATGTGAATTAATTTGATTCTGTACATAATTCTTTTTCAATGGGATTCTGTGTCCCATTGCAGAGGCATGAAAAAAGGAGACACTGAATTTGATTGCTCAATATTCATCTACACTTTCCTCTCTATG	ACGTGGGAAGAGAGTGAAGTTGGATGTGAATTAATTTGATTCTGTACATAATTCTTTTTCAATGGGATTCTGTGTCCCATTGCAGAGGCATGXXXXXXGGAGACACTGAATTTGATTGCTCAATATTCATCTACACTTTCCTCTCTATG	149	27.53	2	0.018	-43.4	-0.291275	0	0	0.369128	-0.789091	0	0.00764898	0	0	0	0	0	0	0	0	0	0	0	0	0	0	0	0	0	0	0	0	0	0	0	1449
TB271	271	12	2.9	ATTTTTAATGGCCCTCGTGCCTCTTGGGAAGCGTGTGAGGAAGAGTTCCTCGGGGAGTGCTTCCCCTTTCTCACACGCCTATAATTACTCTCCTTTAAGAGCACAAAGAGTCTGATAATCATGCCGGGCTCGGAAGGTTCCCTCCTG	ATTTTTAATGGCCCTCGTGCCTCTTGGGAAGCGTGTGAGGAAGAGTTCCTCGGGGAGTGCTTCCCCTTTCTCACACGCCTATAATTACTCTCCTTTAAGAGCACAAAGAGTCTGATAATCATGCCGGGCTCGGAAGGTTCCCTCCTG	147	31.209	0	1.1	-45.1	-0.306803	0	0	0.510204	-0.601333	0	0.00761971	0	0	0	0	0	0	0	0	0	0	0	0	0	0	0	0	0	0	0	0	0	0	0	1143
TB272	272	1	0.045	CCTGAGGTTCATTTCAAGGTGGTACGTGGGAGATGCAGGGGCCCATCCCTGCCCAGGCGGGATGTTGGGGTGCTGCTTCCCATGCACTACTTTGACAATCACCTCAAAGTTGCGTTGAGAGTTGAGGGCTGCCAGTTGGAGAGT	CCTGAGGTTCATTTCAAGGTGGTACGTGGGAGATGCAGGGGCCCATCCCTGCCCAGGCGGGATGTTGGGGTGCTGCTTCCCATGCACTACTTTGACAATCACCTCAAAGTTGCGTTGAGAGTTGAGGGCTGCCAGTTGGAGAGT	144	29.688	0	1.1	-52.9	-0.367361	0	0	0.5625	-0.653086	0	0.00761853	0	0	0	0	0	0	0	0	0	0	0	0	0	0	0	0	0	0	0	0	0	0	0	1980
TB273	273	12	0.738	CTCTCCTCTTGTTCCCGTTGACATTTTTTACTCTATAGCTCCTAGCTATCCCTCAACCACAAAGGTAGTTGAAGCAACATCCAAAAATACCAGCTCCCAGGAGCTGTTAGTTCTGTGCTTAGAGTATAAAACGGGTCTCAAGCCTGGGT	CTCTCCTCTTGTTCCCGTTGACAXXXXXXACTCTATAGCTCCTAGCTATCCCTCAACCACAAAGGTAGTTGAAGCAACATCCAAAAATACCAGCTCCCAGGAGCTGTTAGTTCTGTGCTTAGAGTATAAAACGGGTCTCAAGCCTGGGT	149	31.253	0	1.1	-41.1	-0.275839	0	0	0.449664	-0.613433	0	0.00760336	0	0	0	0	0	0	0	0	0	0	0	0	0	0	0	0	0	0	0	0	0	0	0	2183
TB274	274	4	0.183	CCGAAAGCCTCGTGGATGCTTCAGCAGTTGCCCTCGGAGATGCCTGCTGTGGGAATTGACTTAGCTGGGAAGTGGGGAACCCTTCCATGAGGAGTAGAACACTCCTTATGCAAGATTCCCTTCTACCTGACTGAGTTGAAGTCATA	CCGAAAGCCTCGTGGATGCTTCAGCAGTTGCCCTCGGAGATGCCTGCTGTGGGAATTGACTTAGCTGGGAAGTGGGGAACCCTTCCATGAGGAGTAGAACACTCCTTATGCAAGATTCCCTTCTACCTGACTGAGTTGAAGTCATA	146	29.359	0	1.1	-51.2	-0.350685	0	0	0.513699	-0.682667	0	0.00758535	0	0	0	0	0	0	0	0	0	1	0	0	0	1	0	0	0	0	0	0	0	0	0	1144
TB276	276	4	0.047	ATCTTCTAGCTTCACTGCTTACAAGCAGAATGGCTGCCATTTACCTTGAGAAAGTAACAGCTGCCTAGTCTGGAAGCCATGCTAACAGCAGTAAAACTCAGCAATTTTTGCTGAGTAGGGCAAGCCTTTAAAAGGCAGCCGGGAATCAA	ATCTTCTAGCTTCACTGCTTACAAGCAGAATGGCTGCCATTTACCTTGAGAAAGTAACAGCTGCCTAGTCTGGAAGCCATGCTAACAGCAGTAAAACTCAGCAATTTTTGCTGAGTAGGGCAAGCCTTTAAAAGGCAGCCGGGAATCAA	149	29.998	0	0.287	-45.8	-0.307383	0	0	0.449664	-0.683582	0	0.00756751	0	0	0	0	0	0	0	0	0	0	0	0	0	0	0	0	0	0	0	0	0	0	0	1145
TB277	277	13	0.738	AGCATTGCTGGGATGGCCCTGTCATCCTACACCAGCACACCAATACGTTTGCTAAACTGATCAATAGTAAGATTGATAAGCCTTCCGCTTGGTTAAGTTAATCTTCGTATCGATCAGCCTGGCAAATGTATTGCTTTTCCTGAGCAGCC	AGCATTGCTGGGATGGCCCTGTCATCCTACACCAGCACACCAATACGTTTGCTAAACTGATCAATAGTAAGATTGATAAGCCTTCCGCTTGGTTAAGTTAATCTTCGTATCGATCAGCCTGGCAAATGTATTGCTTTTCCTGAGCAGCC	149	28.603	0	1.1	-50	-0.33557	0	0	0.449664	-0.746269	0	0.00756463	0	0	0	0	0	0	0	0	0	0	0	0	0	0	0	0	0	0	0	0	0	0	0	1146
TB278	278	2	0.185	GTTCGTTTCCCATTGTTTAGCTTGAGGTTTTGGGTGGAATCCACGCCACTGTGACGACTGGGTAACCCCGAGAAGTGCCCTTTGCAGATAACAGCTCTTGGGGCCCCACCACCCACGCAGTGGGAAACAATTTCCCCAGTGTGTGGGT	GTTCGTTTCCCATTGTTTAGCTTGAGGTTTTGGGTGGAATCCACGCCACTGTGACGACTGGGTAACCCCGAGAAGTGCCCTTTGCAGATAACAGCTCTTGGGGCCCCACCACCCACGCAGTGGGAAACAATTTCCCCAGTGTGTGGGT	148	30.98	0	0.005	-50.5	-0.341216	0	0	0.547297	-0.623457	0	0.00754766	0	0	0	0	0	0	0	0	0	0	0	0	0	0	0	0	0	0	0	0	0	0	0	3025
TB279	279	11	0.047	TGCTCAGCACTTGGAGGAAGAGGAACCCCTTGGTGCCAGGCTGCAGTGCTGACGCCCCAAAGTGGAGCCAGGGAGACTGGGTGGGGAGCCAGGGTAGCAAAGGGGCTTCCCACAGTCACCAGCACTTCCTTCAGGGAAGTGCTGATGGA	TGCTCAGCACTTGGAGGAAGAGGAACCCCTTGGTGCCAGGCTGCAGTGCTGACGCCCCAAAGTGGAGCCAGGGAGACTGGGTGGGGAGCCAGGGTAGCAAAGGGGCTTCCCACAGTCACCAGCACTTCCTTCAGGGAAGTGCTGATGGA	149	29.406	0	0.073	-64	-0.42953	0	0	0.610738	-0.703297	0	0.00753614	0	0	0	0	0	0	0	0	0	0	0	0	0	0	0	0	0	0	0	0	0	0	0	3026
TB280	280	4	0.738	TCTAAATTAAACAATAATAACTGGGAAGCAGGATGTTTGCTGGGGATTAATGATAGGCAGGGTGGAGTTGATGGACCATGGGTGTTCTGTGGGCCATTAACCTCAGCTGATCATTAATTCCCAAGAAATACCTGATGGTGAGGTCATTA	TCTAAATTAAACAATAATAACTGGGAAGCAGGATGTTTGCTGGGGATTAATGATAGGCAGGGTGGAGTTGATGGACCATGGGTGTTCTGTGGGCCATTAACCTCAGCTGATCATTAATTCCCAAGAAATACCTGATGGTGAGGTCATTA	149	29.216	0	0.287	-45.4	-0.304698	0	0	0.422819	-0.720635	0	0.00752401	0	0	0	0	0	0	0	0	0	0	0	0	0	0	0	0	0	0	0	0	0	0	0	1147
TB281	281	7	0.732	CAGACTCCAGAGTCAATGGCTCCTTGACATTTTGGACTCTCCGTCATATGGCAAGTCCAGCTGCAGAGCCTGCTCTTTCCACCGTGCAGGGAAGTGGCTCAGATGAGGTTGCCTTTTGTTGAAGAAAAGGTCACCTCAGGGAGTCTGG	CAGACTCCAGAGTCAATGGCTCCTTGACATTTTGGACTCTCCGTCATATGGCAAGTCCAGCTGCAGAGCCTGCTCTTTCCACCGTGCAGGGAAGTGGCTCAGATGAGGTTGCCTTTTGTTGAAGAAAAGGTCACCTCAGGGAGTCTGG	148	27.515	0	0.072	-61.9	-0.418243	0	0	0.527027	-0.79359	0	0.0075232	0	0	0	0	0	0	0	0	0	0	0	0	0	0	0	0	0	0	0	0	0	0	0	1981
TB282	282	6	0.047	GCAATGGCATGGAGTAGGATTTGTTGTTCAGTAATCACACCCCAGGGGGAATGAAAGGGACACCATCCTTGCTTTTGCTTTGTAATGACCCAGGGGTGTGATTATCTTACGATAACCACACTTCCTGTCATGCCTTATTGCTTATATA	GCAATGGCATGGAGTAGGATTTGTTGTTCAGTAATCACACCCCAGGGGGAATGAAAGGGACACCATCCTTGCTTTTGCTTTGTAATGACCCAGGGGTGTGATTATCTTACGATAACCACACTTCCTGTCATGCCTTATTGCTTATATA	148	26.37	2	3.1e-07	-53.1	-0.358784	0	0	0.439189	-0.816923	0	0.007506	0	0	0	0	0	0	0	0	0	0	0	0	0	0	0	0	0	0	0	0	0	0	0	1450
TB285	285	8	0.738	ATTCCCTTTGGCTTTTATTGGACAGCTCCAAGGAGTGACTTCTGAGACTCAGATGGGTTATTATTGGGCTATTTGTCAGTGTCCTTGGGGCTTTGTGAGCCAAAGTCCAGTTTGGCTACCCAGTCCACATGCCGTCTTCCCGTCTTCCT	ATTCCCTTTGGCTTTTATTGGACAGCTCCAAGGAGTGACTTCTGAGACTCAGATGGGTTATTATTGGGCTATTTGTCAGTGTCCTTGGGGCTTTGTGAGCCAAAGTCCAGTTTGGCTACCCAGTCCACATGCCGTCTTCCCGTCTTCCT	149	17.918	0	3.2e-10	-45.8	-0.307383	33	1	0.489933	-0.627397	0	0.00749419	0	0	0	0	0	0	0	0	0	0	0	0	0	0	0	0	0	0	0	0	0	0	0	1148
TB288	288	3	0.738	GTGCTTCACATGCTCACAGGGTAAAGATTTATCCTTTATCATTTATTTCTTTGCAAGGAGATAATTGAGAGGCTCTCAGTGTTAAATTGTTTGCACTCTGTTAAATGATTTGATGCTGATGGGCCCCAGATGCCCTGAAAAATGTTCCC	GTGCTTCACATGCTCACAGGGTAAAGATTTATCCTTTATCATTTATTTCTTTGCAAGGAGATAATTGAGAGGCTCTCAGTGTTAAATTGTTTGCACTCTGTTAAATGATTTGATGCTGATGGGCCCCAGATGCCCTGAAAAATGTTCCC	149	30.356	0	0.287	-38.6	-0.25906	0	0	0.395973	-0.654237	0	0.00746536	0	0	0	0	0	0	0	0	0	0	0	0	0	0	0	0	0	0	0	0	0	0	0	1149
TB289	289	18	0.007	GGTGAAGCCAAAGTCACTGGGGAAGCTGGAGAAAGCAAACGGGCTTTTCCAGTCAGGAACTGACCCTGCACTTCCCAGACTCTTAACTAGA	GGTGAAGCCAAAGTCACTGGGGAAGCTGGAGAAAGCAAACGGGCTTTTCCAGTCAGGAACTGACCCTGCACTTCCCAGACTCTTAACTAGA	91	8.266	0	7e-07	-28	-0.307692	27	1	0.516484	-0.595745	0	0.00746536	0	0	0	0	0	0	0	0	0	0	0	0	0	0	0	0	0	0	0	0	0	0	0	1982
TB292	292	X	0.738	AGCCTAATTTGATTATTAGCCCCTCTGAGCTTCCAGCATGCATTCTGAAGAGTGGACTCTGTGTGACTCAGAATGCATGCTGCTACCTCGGACTAGAGAACAAAAACGGAGGAGCAAATTGCCTTGCTCCTCTGTGTTCATGAGTTAGT	AGCCTAATTTGATTATTAGCCCCTCTGAGCTTCCAGCATGCATTCTGAAGAGTGGACTCTGTGTGACTCAGAATGCATGCTGCTACCTCGGACTAGAGAACAAAAACGGAGGAGCAAATTGCCTTGCTCCTCTGTGTTCATGAGTTAGT	149	27.768	0	0.005	-54.1	-0.363087	0	0	0.463087	-0.784058	0	0.00742816	0	0	0	0	0	0	0	0	0	0	0	0	0	0	0	0	0	0	0	0	0	0	0	1150
TB293	293	6	0.732	AGGAGGTGAGAGCCGGCCGCAAAATCCGCTCGGCCGCTTTTTCTCTTCAAACCCTCAGGGTCGGATGTGGCATTTGAAGAAAGAAGGCGTGGGTCAATAATCAACCCGCACTTTCTCCTCCAAACTGCTGACGCGACTCTCACCGCCT	AGGAGGTGAGAGCCGGCCGCAAAATCCGCTCGGCCGCTTTTTCTCTTCAAACCCTCAGGGTCGGATGTGGCATTTGAAGAAAGAAGGCGTGGGTCAATAATCAACCCGCACTTTCTCCTCCAAACTGCTGACGCGACTCTCACCGCCT	148	29.542	0	0.285	-55.5	-0.375	0	0	0.554054	-0.676829	0	0.00742503	0	0	0	0	0	0	0	0	0	0	0	0	0	0	0	0	0	0	0	0	0	0	0	2902
TB296	296	1	2.9	GTCGTGCCCAATTAATGTGCCCTGGTACTATGCCCATTAGTTTTTCCATTAGTGAATTCAACAATACTAATGGGATTACTAGCATGGGATGCTAATTGGGTGTGACATAAGAAACTGGCTTACTTCTGAGCATACCCTTGCTAATGATG	GTCGTGCCCAATTAATGTGCCCTGGTACTATGCCCATTAGTTTTTCCATTAGTGAATTCAACAATACTAATGGGATTACTAGCATGGGATGCTAATTGGGTGTGACATAAGAAACTGGCTTACTTCTGAGCATACCCTTGCTAATGATG	149	28.491	0	0.287	-45.4	-0.304698	0	0	0.409396	-0.744262	0	0.00739974	0	0	0	0	0	0	0	0	0	0	0	0	0	0	0	0	0	0	0	0	0	0	0	1151
TB298	298	18	1.7	CACCCACATGTCCCGAGGGGTTTACTGTAACTGCAATACTGGCAGTCTAGCTGCCAACCTTGTTAAGTGAACCTCTTCTAGGTGGCCCACA	CACCCACATGTCCCGAGGGGTTTACTGTAACTGCAATACTGGCAGTCTAGCTGCCAACCTTGTTAAGTGAACCTCTTCTAGGTGGCCCACA	91	20.84	0	2.6	-30.5	-0.335165	0	0	0.516484	-0.648936	0	0.00738552	0	0	0	0	0	0	0	0	0	0	0	0	0	0	0	0	0	0	0	0	0	0	0	3027
TB300	300	2	0.187	GTTTCACGTTTTTCTACGATATAATAATCAATATCTGCACCGCCATCTTCCTGGGGACGTCCCCAGGAAAGGGAGCACTTCTCAGCAGTGAGGCCATTTATTTCAAGTGGCCCTGCTGGCGGGCCAGGCTTATCAAGTACTTTACAGTT	GTTTCACGTTTTTCTACGATATAATAATCAATATCTGCACCGCCATCTTCCTGGGGACGTCCCCAGGAAAGGGAGCACTTCTCAGCAGTGAGGCCATTTATTTCAAGTGGCCCTGCTGGCGGGCCAGGCTTATCAAGTACTTTACAGTT	149	29.571	0	0.018	-49.2	-0.330201	0	0	0.483221	-0.683333	0	0.00737507	0	0	0	0	0	0	0	0	0	1	1	AJ277892.2	Homo sapiens partial TTN gene for titin	0	0	0	0	0	0	0	0	0	0	1152
TB303	303	3	0.187	AATGGTTTGTTGAAAAACAGGGAGAGTCCCTCCTCTAGGGGCCTAGCTGGCTGCAAAGCCAGGAGCAGAGACTCCAAGGGTGATGCAATGGGGCCCGCCCTGCACACCAGAGAGGGTAAGGAAGGCTGACTCCCACCCAGCAGCAGCGG	AATGGTTTGTTGAAAAACAGGGAGAGTCCCTCCTCTAGGGGCCTAGCTGGCTGCAAAGCCAGGAGCAGAGACTCCAAGGGTGATGCAATGGGGCCCGCCCTGCACACCAGAGAGGGTAAGGAAGGCTGACTCCCACCCAGCAGCAGCGG	149	31.691	1	1.1	-48.1	-0.322819	0	0	0.597315	-0.540449	0	0.0073522	0	0	0	0	0	0	0	0	0	0	0	0	0	0	0	0	0	0	0	0	0	0	0	3028
TB306	306	X	0.721	ACATTGACTTAGCACAGCTCCCCAGTTTGGCCTCCCACAGCACTTTAGGAAGGTGTGTTCCTGCACCTGGAGGCAGGAGTCTATGTAGGGGAGCTCTTTAGGTGTTCCCTTGAGGCTAAGCTTTCAGAGAACACCTGGGTGGGAAG	ACATTGACTTAGCACAGCTCCCCAGTTTGGCCTCCCACAGCACTTTAGGAAGGTGTGTTCCTGCACCTGGAGGCAGGAGTCTATGTAGGGGAGCTCTTTAGGTGTTCCCTTGAGGCTAAGCTTTCAGAGAACACCTGGGTGGGAAG	146	29.414	0	0.281	-51.4	-0.352055	0	0	0.534247	-0.658974	0	0.0073412	0	0	0	0	0	0	0	0	0	0	0	0	0	0	0	0	0	0	0	0	0	0	0	1153
TB307	307	11	0.183	CAGAAGAAGGAGGCCTTTGATGGGGCCAGGCCTGTTGTCCAGAGTCTGCTTTGCTGGTGGCTGGAGCCCCCTAATGAGGGGAAAAGGGCTCCACTCTGAAGCATTCCCTGGGCCTCCCCTGGGTAGCAGGCGGAGACCTCCTTTGA	CAGAAGAAGGAGGCCTTTGATGGGGCCAGGCCTGTTGTCCAGAGTCTGCTTTGCTGGTGGCTGGAGCCCCCTAATGAGGGGAAAAGGGCTCCACTCTGAAGCATTCCCTGGGCCTCCCCTGGGTAGCAGGCGGAGACCTCCTTTGA	146	29.304	0	0.071	-58.3	-0.399315	0	0	0.60274	-0.6625	0	0.00732708	0	0	0	0	0	0	0	0	0	0	0	0	0	0	0	0	0	0	0	0	0	0	0	3029
TB309	309	2	0.738	AGGGAACATTCCCTAAGGCTCCTCTCCATCTGTGTGTCCTTGGCGATCTTTCCTGCCTTGGTAAAGGAGGTGGGGAACCACTTCCTCTAGGGATCTCCCCCAGCTCATGGATGGTAGAAATGGGCAGGGGAACTGTGTTGCTATGGCAG	AGGGAACATTCCCTAAGGCTCCTCTCCATCTGTGTGTCCTTGGCGATCTTTCCTGCCTTGGTAAAGGAGGTGGGGAACCACTTCCTCTAGGGATCTCCCCCAGCTCATGGATGGTAGAAATGGGCAGGGGAACTGTGTTGCTATGGCAG	149	29.598	0	0.073	-54.4	-0.365101	0	0	0.543624	-0.671605	0	0.00731691	0	0	0	0	0	0	0	0	0	0	0	0	0	0	0	0	0	0	0	0	0	0	0	236
TB310	310	6	0.012	CACTTGATCATGTTTTGCTTCAAGAAATCTTTATAAACAAACTATAATCCCACAAGACAGGTCCATTGACCAAGCTTTCAGGGGAAGTCTAATTAATGGAGCCATGCTATAGAATTATGACATTCAATAAATATTAATAATGTGAGCTC	CACTTGATCATGTTTTGCTTCAAGAAATCTTTATAAACAAACTATAATCCCACAAGACAGGTCCATTGACCAAGCTTTCAGGGGAAGTCTAATTAATGGAGCCATGCTATAGAATTATGACATTCAATAAATATTAATAATGTGAGCTC	149	32.833	0	0.287	-25	-0.167785	0	0	0.33557	-0.5	0	0.00731117	0	0	0	0	0	0	0	0	0	0	0	0	0	0	0	0	0	0	0	0	0	0	0	2903
TB311	311	1	0.721	GATACTTCAGAAGCCTAGCTTGTAATCCAGCTGTCTTGTCACTCCACGAGGAATGCCAAGCTGACCACGGGTATTCTAGTCAGACAGAGCCCAGAAGCATGCCTCTGGACCTGGGAAAGGAAACATTGCATGCTTGCATATTTTTG	GATACTTCAGAAGCCTAGCTTGTAATCCAGCTGTCTTGTCACTCCACGAGGAATGCCAAGCTGACCACGGGTATTCTAGTCAGACAGAGCCCAGAAGCATGCCTCTGGACCTGGGAAAGGAAACATTGCATGCTTGCATATTTTTG	146	32.893	0	0.071	-34	-0.232877	0	0	0.486301	-0.478873	0	0.00728564	0	0	0	0	0	0	0	0	0	0	0	0	0	0	0	0	0	0	0	0	0	0	0	237
TB313	313	6	0.738	CCCCTTTGTCATCAACACCGAGAAATGTCACTTTGATTAAACACAACCCTGAATGACTAAAACCACAGTACAATAAAGTCTCTGGAGCTATCTTTCAGAACAACTGATCGCTCTCCAGTCTTAATCCTCCGGAGTCTTATTTAATCAAA	CCCCTTTGTCATCAACACCGAGAAATGTCACTTTGATTAAACACAACCCTGAATGACTAAAACCACAGTACAATAAAGTCTCTGGAGCTATCTTTCAGAACAACTGATCGCTCTCCAGTCTTAATCCTCCGGAGTCTTATTTAATCAAA	149	35.71	0	0.073	-20.4	-0.136913	0	0	0.395973	-0.345763	0	0.00726572	0	0	0	0	0	0	0	0	0	0	0	0	0	0	0	0	0	0	0	0	0	0	0	1451
TB315	315	#N/A	#N/A	CGGTTGGAGGCCATCAGAAGTAACAGCAGCTCCACTGGAATCCGAGCACAGTCCACATGGAGTTGCTGTTACACCCGATGACTCCATCAGTTTGCCGG	#N/A	98	23.323	0	0.179	-31.8	-0.32449	0	0	0.55102	-0.588889	1	0.007254	0	0	0	0	0	0	0	0	0	0	0	0	0	0	0	0	0	0	0	0	0	0	0	2904
TB316	316	7	0.738	TTGCTGTAAGCGCGATTAGTTGCAGGTACAAAATTTGGAGCAAAGAGGCCTCTCGTGGCCTGTTGTGCCTGCAGTTATCCAACTGTGGCTGCAGCTTTTCAGTGCACAACTGATTGCACCCACGAAAAGAAAAGCTCAACTTTGAAAAT	TTGCTGTAAGCGCGATTAGTTGCAGGTACAAAATTTGGAGCAAAGAGGCCTCTCGTGGCCTGTTGTGCCTGCAGTTATCCAACTGTGGCTGCAGCTTTTCAGTGCACAACTGATTGCACCCACGAAAAGAAAAGCTCAACTTTGAAAAT	149	30.025	0	1.1	-43.6	-0.292617	0	0	0.463087	-0.631884	0	0.0072405	0	0	0	0	0	0	0	0	0	0	0	0	0	0	0	0	0	0	0	0	0	0	0	1154
TB321	321	13	0.012	AAGACTTTCAAGTTGAGCCCCCTTGGGTGCAGAGGAAACCAGTAGGGTTGTTAGGGCAATTTTCCCGCCTTTCCAGTCTTGGAAGAGGCTCCTGTTTCTGGGCCCAGTTGATGCATTATGCATCAGGACTGCCTGCAACTGACAGCCCC	AAGACTTTCAAGTTGAGCCCCCTTGGGTGCAGAGGAAACCAGTAGGGTTGTTAGGGCAATTTTCCCGCCTTTCCAGTCTTGGAAGAGGCTCCTGTTTCTGGGCCCAGTTGATGCATTATGCATCAGGACTGCCTGCAACTGACAGCCCC	149	31.285	0	0.018	-45.4	-0.304698	0	0	0.530201	-0.574684	0	0.00720118	0	0	0	0	0	0	0	0	0	0	0	0	0	0	0	0	0	0	0	0	0	0	0	1983
TB322	322	9	0.738	TTACCTCAGGATTAAGCTTCAGTTTGATTCTCATCAAAGACTCTGGCCACTGAGTATTTGCTTAACACCAGACCTTTCAGGCCCCATCAAATTTAACAAGGCCTGACAGATTTGGGATTAAACAGAGAAACCCAGACAAATCCATACTT	TTACCTCAGGATTAAGCTTCAGTTTGATTCTCATCAAAGACTCTGGCCACTGAGTATTTGCTTAACACCAGACCTTTCAGGCCCCATCAAATTTAACAAGGCCTGACAGATTTGGGATTAAACAGAGAAACCCAGACAAATCCATACTT	149	31.74	0	1.1	-32.7	-0.219463	0	0	0.409396	-0.536066	0	0.00719065	0	0	0	0	0	0	0	0	0	0	0	0	0	0	0	0	0	0	0	0	0	0	0	238
TB324	324	5	0.047	AGAGGGCCCAAGTTTGCAAAGAGCTGCTTTGTGTTTGGTATTTTGAGAAAATGGCCGAATGCCTATTTCAGTTAGGAATGCCGCCGCCGAGGCCGGCGCTGGTGGCAGCGGCACATAGGAATTCGGTGCAACACGTTGCTCTCGGGC	AGAGGGCCCAAGTTTGCAAAGAGCTGCTTTGTGTTTGGTATTTTGAGAAAATGGCCGAATGCCTATTTCAGTTAGGAATGCCGCCGCCGAGGCCGGCGCTGGTGGCAGCGGCACATAGGAATTCGGTGCAACACGTTGCTCTCGGGC	147	18.131	0	1.3e-12	-49.2	-0.334694	37	1	0.55102	-0.607407	0	0.00717075	0	0	0	0	0	0	0	0	0	1	1	AF037202.1	Rattus norvegicus zinc finger transcription factor REST protein mRNA, type C 5'UTR	0	0	0	0	0	0	0	0	0	0	1155
TB326	326	X	0.012	ACTCAAAGCGATATGGGCAGGCCCTGGTAAATATAGCGTTGCTGTAGTGTTAACTTTTTATAAGGTAATGCTCAGGTTGCCTGCAGTGTCTAAAATTACTCTGTGGCCAGGGCCCCCTGCTTTATCGCTTTCTATAGTTTTAAAGTAGT	ACTCAAAGCGATATGGGCAGGCCCTGGTAAATATAGCGTTGCTGTAGTGTTAACTTTTTATAAGGTAATGCTCAGGTTGCCTGCAGTGTCTAAAATTACTCTGTGGCCAGGGCCCCCTGCTTTATCGCTTTCTATAGTTTTAAAGTAGT	149	28.112	0	0.073	-47	-0.315436	0	0	0.42953	-0.734375	0	0.00715504	0	0	0	0	0	0	0	0	0	1	1	AF166375.1	Homo sapiens glutamate receptor subunit 3 (GRIA3) gene, exon 15	0	0	0	0	0	0	0	0	0	0	1984
TB327	327	8	0.732	CTCTTTGGCCTGGCAGGCAGTGGGCCATCCACTCCCCAGCTGTCTTCCTCTGGAGGGAGATGCTGACCAGCTGGAACTTTATTCTCTCTTTTGAGGCCAAATGAGGGGAGACATGGCAAAGCAGCTTTCTGGGGGCAGGGAGGCAATT	CTCTTTGGCCTGGCAGGCAGTGGGCCATCCACTCCCCAGCTGTCTTCCTCTGGAGGGAGATGCTGACCAGCTGGAACTTTATTCTCTCTTTTGAGGCCAAATGAGGGGAGACATGGCAAAGCAGCTTTCTGGGGGCAGGGAGGCAATT	148	18.784	0	2.2e-17	-55.6	-0.375676	45	1	0.560811	-0.66988	0	0.0071484	0	0	0	0	0	0	0	0	0	0	0	0	0	0	0	0	0	0	0	0	0	0	0	3030
TB330	330	11	0.732	CGAGGCCCCGTGGTTCTGGGCAGGGAGCCAATGGCCTGAGGGCACACACATGTGTGTGCTCTCCCAGAAGGGCCTTCACCGGCCCTGTTTTACAGCTACCTCGGCACAGACTCCAGGGTTCACGCATATGGCCAGACAGATGTGTCTG	CGAGGCCCCGTGGTTCTGGGCAGGGAGCCAATGGCCTGAGGGCACACACATGTGTGTGCTCTCCCAGAAGGGCCTTCACCGGCCCTGTTTTACAGCTACCTCGGCACAGACTCCAGGGTTCACGCATATGGCCAGACAGATGTGTCTG	148	29.635	0	0.072	-57.1	-0.385811	0	0	0.608108	-0.634444	0	0.00709618	0	0	0	0	0	0	0	0	0	1	1	AL137038.5	Homo sapiens chromosome 17 from PAC PAC RPCI-4 765O05 map 17q13.3 region D17S695-D17S654, complete sequence	0	0	0	0	0	0	0	0	0	0	3031
TB332	332	12	0.003	GCTCCCTGCCAGACTCACCCAGCTCCTGGGAAAAGGGCCCTGCTCACTTCCCCAGGCCCTGCACTCAGGACCTTCTGACACCCACCAGGAGGAAAGGGCACGGCAGGATCCCTTGTCATATCTGAAGCCCACCCAAGAGCCCTCTGCTC	GCTCCCTGCCAGACTCACCCAGCTCCTGGGAAAAGGGCCCTGCTCACTTCCCCAGGCCCTGCACTCAGGACCTTCTGACACCCACCAGGAGGAAAGGGCACGGCAGGATCCCTTGTCATATCTGAAGCCCACCCAAGAGCCCTCTGCTC	149	32.106	0	0.287	-48.3	-0.324161	0	0	0.624161	-0.519355	0	0.00708339	0	0	0	0	0	1	1	Mm#S9024401	0	1	0	0	0	0	0	0	0	0	0	0	0	0	0	3032
TB334	334	7	0.738	TGCAACCATTAATTGCACATTGATTGCAGGAGCTAATTTGAATTCTGCCCAAGCCAAGAATGACTCCAGCCACCCCCAGCTTGCCGAGTGGCAGGCTTTGCAGAATTCAAGGTTAACAGATTACGAATTGCCTTACTCCTGTGGGTGAG	TGCAACCATTAATTGCACATTGATTGCAGGAGCTAATTTGAATTCTGCCCAAGCCAAGAATGACTCCAGCCACCCCCAGCTTGCCGAGTGGCAGGCTTTGCAGAATTCAAGGTTAACAGATTACGAATTGCCTTACTCCTGTGGGTGAG	149	31.253	0	0.005	-39.8	-0.267114	0	0	0.47651	-0.560563	0	0.00707261	0	0	0	0	0	0	0	0	0	0	0	0	0	0	0	0	0	0	0	0	0	0	0	239
TB337	337	X	0.164	ATTGAGTTCCCATTAGTAGCCTGTGCCCTCTGTATGGGAAACCCTGCCCTGCTCTCCCTTCAGTAAGTTTACAGATAGAGTGCAGACCAGGGTCTCCCAACAGGAGCAGTTTCAACATTCCATTCCAGATTT	ATTGAGTTCCCATTAGTAGCCTGTGCCCTCTGTATGGGAAACCCTGCCCTGCTCTCCCTTCAGTAAGTTTACAGATAGAGTGCAGACCAGGGTCTCCCAACAGGAGCAGTTTCAACATTCCATTCCAGATTT	132	29.685	0	0.25	-32.1	-0.243182	0	0	0.484848	-0.501563	0	0.00703838	0	0	0	0	0	0	0	0	0	0	0	0	0	0	0	0	0	0	0	0	0	0	0	1156
TB343	343	1	0.105	GTGCCTTTGGCCTGCCTGGGTTAAAGGACTTCATTCCCCTATGCTGCCATAGCAACTGGAAACAGCCTCCACTCACAATGAGGAGGATAG	GTGCCTTTGGCCTGCCTGGGTTAAAGGACTTCATTCCCCTATGCTGCCATAGCAACTGGAAACAGCCTCCACTCACAATGAGGAGGATAG	90	6.842	0	2.7e-06	-27.7	-0.307778	26	1	0.522222	-0.589362	0	0.00697528	0	0	0	0	0	0	0	0	0	0	0	0	0	0	0	0	0	0	0	0	0	0	0	3033
TB344	344	9	0.732	CCCCATCTTTCCTGGAGGCCTTGTAAATGTACAGACCATTTAGACTTTAAGACAGTGGGGCCACTTTTCATCTCAGGCCAGGCTGCTGCCTGGTTTTACGGGGTCATAAAAGTCCTGACAGGAGTCATAAAAGCCTCCAATTGCACTG	CCCCATCTTTCCTGGAGGCCTTGTAAATGTACAGACCATTTAGACTTTAAGACAGTGGGGCCACTTTTCATCTCAGGCCAGGCTGCTGCCTGGTTTTACGGGGTCATAAAAGTCCTGACAGGAGTCATAAAAGCCTCCAATTGCACTG	148	30.45	0	0.005	-41.5	-0.280405	0	0	0.486486	-0.576389	0	0.00692917	0	0	0	0	0	0	0	0	0	0	0	0	0	0	0	0	0	0	0	0	0	0	0	1157
TB345	345	9	0.184	ACAAGAGAACAGGCTAGGTCCCCTCTCGGAAGCCCAGGGGGGTGGAGACGGGTCTGGCTGGGCCTCCAGGTTGGCCTGCCCTAGCCCCAGGGTTTAATAAACTCTGAGAGGGGTTTTCAAAGGCCACTTGATCTTCCCCATCAGGCA	ACAAGAGAACAGGCTAGGTCCCCTCTCGGAAGCCCAXXXXXXTGGAGACGGGTCTGGCTGGGCCTCCAGGTTGGCCTGCCCTAGCCCCAGGGTTTAATAAACTCTGAGAGGGGTTTTCAAAGGCCACTTGATCTTCCCCATCAGGCA	147	29.163	0	1.1	-53.9	-0.366667	0	0	0.591837	-0.61954	0	0.00692626	0	0	0	0	0	0	0	0	0	0	0	0	0	0	0	0	0	0	0	0	0	0	0	3034
TB347	347	1	0.187	TATTAAAACACTTTCACATCTAAATGTAAAGGCCCATATCCTGACATTGATCCCCGTACGGAACTCCCATAGAAGTCGATGAGAGTCTTACATAGAAATCAATGACAGGATATGGACCTCAAGGCTGGACCATCTCTCCCCTGGAACCT	TATTAAAACACTTTCACATCTAAATGTAAAGGCCCATATCCTGACATTGATCCCCGTACGGAACTCCCATAGAAGTCGATGAGAGTCTTACATAGAAATCAATGACAGGATATGGACCTCAAGGCTGGACCATCTCTCCCCTGGAACCT	149	32.376	0	0.073	-31.1	-0.208725	0	0	0.436242	-0.478462	0	0.00689491	0	0	0	0	0	0	0	0	0	0	0	0	0	0	0	0	0	0	0	0	0	0	0	1985
TB348	348	13	0.047	ATGGGCCTAATCTTATTTGTTTCACTCAGGCAGAACGCTTAGAAGCACAGTAGGAGTTTTGCCTGAGTGAGAAGAGGAGGCTTGTCTCTTTTAAATACCCATCAATGGATCTGTTGCAATTACAAAACTAATTAAAGGGAGAGATGGC	ATGGGCCTAATCTTATTTGTTTCACTCAGGCAGAACGCTTAGAAGCACAGTAGGAGTTTTGCCTGAGTGAGAAGAGGAGGCTTGTCTCTTTTAAATACCCATCAATGGATCTGTTGCAATTACAAAACTAATTAAAGGGAGAGATGGC	148	27.589	0	1.1	-43.3	-0.292568	0	0	0.412162	-0.709836	0	0.00689089	0	0	0	0	0	0	0	0	0	0	0	0	0	0	0	0	0	0	0	0	0	0	0	1158
TB349	349	10	0.375	TTAAACTTTTATTTGAGAAATGTATTCACACCCACAAGTCCTTTCCATGAGTGCATCCCATAAGGAACACACTCAAATCATGT	TTAAACTTTTATTTGAGAAATGTATTCACACCCACAAGTCCTTTCCATGAGTGCATCCCATAAGGAACACACTCAAATCATGT	83	14.223	0	3e-21	-12.8	-0.154217	51	1	0.361446	-0.426667	0	0.00686448	0	0	0	0	0	0	0	0	0	0	0	0	0	0	0	0	0	0	0	0	0	0	0	2905
TB353	353	12	0.183	GAAACATCTGTGCCCAACAGCTTTCAGTTGGACTGCTGTGAAAATTTACAGTGTTCGATTGCTTTCAGAATTTCTCACTTCTCAGCCTAAGGCAGGGTGGTCCCAAGACTGCCAGTGAATTGCAACAGGAAGTGAGAGAAAGCAAT	GAAACATCTGTGCCCAACAGCTTTCAGTTGGACTGCTGTGAAAATTTACAGTGTTCGATTGCTTTCAGAATTTCTCACTTCTCAGCCTAAGGCAGGGTGGTCCCAAGACTGCCAGTGAATTGCAACAGGAAGTGAGAGAAAGCAAT	146	27.847	0	0.281	-45.1	-0.308904	0	0	0.452055	-0.683333	0	0.00685634	0	0	0	0	0	0	0	0	0	0	0	0	0	0	0	0	0	0	0	0	0	0	0	1159
TB354	354	1	0.738	GTTCCTGCTGCTTATTCTCCACCCGAAGTTCTAATCCTCTGTTTGTGACAACATAATCATTTCCACCGCAACCAATTGTGTTGTAGCAAAGCAGGGATTAGGCTTCAGGTGGGAAATAAGCAACAAGGGGCCTTCGAACTCAGAAGACA	GTTCCTGCTGCTTATTCTCCACCCGAAGTTCTAATCCTCTGTTTGTGACAACATAATCATTTCCACCGCAACCAATTGTGTTGTAGCAAAGCAGGGATTAGGCTTCAGGTGGGAAATAAGCAACAAGGGGCCTTCGAACTCAGAAGACA	149	39.097	0	1.9e-79	-55.9	-0.375168	149	1	0.456376	-0.822059	0	0.00685168	0	0	0	0	0	0	0	0	0	0	0	0	0	0	0	0	0	0	0	0	0	0	0	1160
TB356	356	3	2.9	TTGGCCATAACTCATTACTCCGCCAAGGATTTGGCATTTCAATCGATGGGAAATGATGTGTGATCATTCTAATTTATTATACATCATTCCCATCAATCGACGGGTTGAAGCCTTTACATAATAAGTACTTACAGACATTGTCAATCAT	TTGGCCATAACTCATTACTCCGCCAAGGATTTGGCATTTCAATCGATGGGAAATGATGTGTGATCATTCTAATTTATTATACATCATTCCCATCAATCGACGGGTTGAAGCCTTTACATAATAAGTACTTACAGACATTGTCAATCAT	148	27.876	0	0.072	-37.9	-0.256081	0	0	0.364865	-0.701852	0	0.00682943	0	0	0	0	0	0	0	0	0	0	0	0	0	0	0	0	0	0	0	0	0	0	0	1161
TB357	357	12	2.9	TTTGTACAGAACCCTTGTGGACGAGCGTGCTGCACCTGTCACCTGGGCGCTAGCATTCTGCTAAGGATCAATTTACATAACCTCATTTAATGGTTCATAAATCATACCCATTAAGCCCAGCTAACAGGAACCAAGGGTTCTAATTTATG	TTTGTACAGAACCCTTGTGGACGAGCGTGCTGCACCTGTCACCTGGGCGCTAGCATTCTGCTAAGGATCAATTTACATAACCTCATTTAATGGTTCATAAATCATACCCATTAAGCCCAGCTAACAGGAACCAAGGGTTCTAATTTATG	149	28.541	0	1.1	-42.8	-0.287248	0	0	0.436242	-0.658462	0	0.00682651	0	0	0	0	0	0	0	0	0	0	0	0	0	0	0	0	0	0	0	0	0	0	0	2184
TB358	358	8	0.738	TTCTGAAATGTAGGCATTGTAAAAGGCACCCCAGGGGATGCCCGCAATAGAAATCTGCTGAATTCAAAGCATTTTGGAAGTCCTGGTGGGAGTCATTACTCCCACTGGAAGCTTTTTACAAAACATGTGTTGCTGACATGTTGACAGAT	TTCTGAAATGTAGGCATTGTAAAAGGCACCCCAGGGGATGCCCGCAATAGAAATCTGCTGAATTCAAAGCATTTTGGAAGTCCTGGTGGGAGTCATTACTCCCACTGGAAGCTTTTTACAAAACATGTGTTGCTGACATGTTGACAGAT	149	27.245	0	0.287	-47.8	-0.320805	0	0	0.436242	-0.735385	0	0.00682403	0	0	0	0	0	0	0	0	0	0	0	0	0	0	0	0	0	0	0	0	0	0	0	1986
TB359	359	11	2.9	TTCAGAATTTAGATACCACAAATGCAACCTCATTGTGGTATGTTTGGTGGAGATGATGTCCTTGTGGTATTTCCATCGGAAATATTGCACTTGTGGTATTTTTCAATGGAAAAACCATTACTGTATCATTACTGAGTACTGCAGGAAA	TTCAGAATTTAGATACCACAAATGCAACCTCATTGTGGTATGTTTGGTGGAGATGATGTCCTTGTGGTATTTCCATCGGAAATATTGCACTTGTGGTATTTTTCAATGGAAAAACCATTACTGTATCATTACTGAGTACTGCAGGAAA	148	24.531	0	0.285	-47.5	-0.320946	0	0	0.364865	-0.87963	0	0.00682236	0	0	0	0	0	0	0	0	0	0	0	0	0	0	0	0	0	0	0	0	0	0	0	1162
TB363	363	8	2.9	AGCGCTGCTCTCCTTGAACCTAGCCCCACTGGGGTGACCCCACAGTCGCCTCTCTGACTCAGTACACGTGCGGTTCCCTGTGCGTGTGAGTGGTCTATCGGGAGGCCTGTGGGGTGCGGTTTCGCAGAAGGGGAGTAAGGGCTGGGAA	AGCGCTGCTCTCCTTGAACCTAGCCCCACTGGGGTGACCCCACAGTCGCCTCTCTGACTCAGTACACGTGCGGTTCCCTGTGCGTGTGAGTGGTCTATCGGGAGGCCTGTGGGGTGCGGTTTCGCAGAAGGGGAGTAAGGGCTGGGAA	148	25.368	2	1.1	-68.9	-0.465541	0	0	0.621622	-0.748913	0	0.00676413	0	0	0	0	0	0	0	0	0	0	0	0	0	0	0	0	0	0	0	0	0	0	0	3035
TB367	367	12	0.459	TTCCCTGAATAACCAAAGAAGCTAAAGTTTCTTTGGTGTAGTTTTAGAAGTTTAAGACAGCTGGGAAGAATGCTGGCTTTAGAAGGGTCAGCTTTAAG	TTCCCTGAATAACCAAAGAAGCTAAAGTTTCTTTGGTGTAGTTTTAGAAGTTTAAGACAGCTGGGAAGAATGCTGGCTTTAGAAGGGTCAGCTTTAAG	98	15.856	0	0.179	-35.2	-0.359184	0	0	0.387755	-0.926316	0	0.00676018	0	0	0	0	0	0	0	0	0	0	0	0	0	0	0	0	0	0	0	0	0	0	0	2906
TB369	369	6	0.183	GATGGGGGGCAGAAGGCTTAGCGGTGCAGGCCCAGCCAGCTTTCCTGTCAGACGGTGCTGCCAAGGCGGAGCCAGACATCGGGAACAGGTTTAACCAATTACCCGAGCGCCCCATCTGCTGTCTGGGGTTCGTGTGAGGGTGAGTG	GATXXXXXXCAGAAGGCTTAGCGGTGCAGGCCCAGCCAGCTTTCCTGTCAGACGGTGCTGCCAAGGCGGAGCCAGACATCGGGAACAGGTTTAACCAATTACCCGAGCGCCCCATCTGCTGTCTGGGGTTCGTGTGAGGGTGAGTG	146	18.86	0	3.4e-16	-43.5	-0.297945	34	1	0.616438	-0.483333	0	0.00675096	0	0	0	0	0	0	0	0	0	0	0	0	0	0	0	0	0	0	0	0	0	0	0	2185
TB370	370	3	0.738	CAAAGATCAGCTAGGCACAATTGCTATATTGTTCTGAAACAATAATGGATTTCAAGTTGGATTGTGGAAACACATAACTAGCTATCTAATTTAACTCATACCATGGTGAAATTTCATTAGTCTCCATGGAGACTGGCTTAATTGTGCTG	CAAAGATCAGCTAGGCACAATTGCTATATTGTTCTGAAACAATAATGGATTTCAAGTTGGATTGTGGAAACACATAACTAGCTATCTAATTTAACTCATACCATGGTGAAATTTCATTAGTCTCCATGGAGACTGGCTTAATTGTGCTG	149	28.199	0	1.1	-35.5	-0.238255	0	0	0.355705	-0.669811	0	0.00674605	0	0	0	0	0	0	0	0	0	0	0	0	0	0	0	0	0	0	0	0	0	0	0	1987
TB372	372	5	0.047	AGTCATTTATCACACTTATTAAAATGTTCCATTGAGGATTAGAATAGCAATTCACTGTTATTCCAGAGTGCTGTCCAAGGGGCCTCCTATGCAGCAGTCTTAATGCTTTATTGGAATAGTAGTTTAGTTTTAATAAATGATTCTCTG	AGTCATTTATCACACTTATTAAAATGTTCCATTGAGGATTAGAATAGCAATTCACTGTTATTCCAGAGTGCTGTCCAAGGGGCCTCCTATGCAGCAGTCTTAATGCTTTATTGGAATAGTAGTTTAGTTTTAATAAATGATTCTCTG	147	25.566	0	1.1	-40.6	-0.27619	0	0	0.346939	-0.796078	0	0.00673474	0	0	0	0	0	0	0	0	0	0	0	0	0	0	0	0	0	0	0	0	0	0	0	3036
TB374	374	11	0.464	ATCTGATTGGATTAGGGTCAGGGCAACCCTAATCATGTCAAAGGTTACCCTAGGCTTTGTGGCAAGGACCACAGGGGTGCCTGGCCACCCCTGCCGAGG	ATCTGATTGGATTAGGGTCAGGGCAACCCTAATCATGTCAAAGGTTACCCTAGGCTTTGTGGCAAGGACCACAGGGGTGCCTGGCCACCCCTGCCGAGG	99	20.572	0	0.045	-37.6	-0.379798	0	0	0.565657	-0.671429	0	0.00672933	0	0	0	0	0	0	0	0	0	0	0	0	0	0	0	0	0	0	0	0	0	0	0	3037
TB375	375	6	0.694	TCCAAGGTCACTGCTGAAGGAACTGACCCGGGGGCCATCTTTACCAGACAGTGTTAGGAGCTTCATACTTCAACCATCCAACACTGCACTGGAAGATGGACCCAGAGCCAGCCAATATAAATTGATCTACCGCTGATCAA	TCCAAGGTCACTGCTGAAGGAACTGACCCGGGGGCCATCTTTACCAGACAGTGTTAGGAGCTTCATACTTCAACCATCCAACACTGCACTGGAAGATGGACCCAGAGCCAGCCAATATAAATTGATCTACCGCTGATCAA	140	27.691	1	0.268	-41.8	-0.298571	0	0	0.492857	-0.605797	1	0.00672821	0	0	0	0	0	0	0	0	0	1	1	U47924.1	Human chromosome 12p13 sequence, complete sequence	0	0	0	0	0	0	0	0	0	0	1988
TB376	376	1	0.012	TGCAGAAAGGGCCTTTTACTTTATGGCTTTATAGAAAAGAATCTATCACCCACAAGTCATGGGATACACTGCTGACTCAATCTAAAGCAGGATTTCAGGTTAGGTCAGCAACATGTCCCGGGAAGCGCAGCCGCCAAGCTTCCTCGTAA	TGCAGAAAGGGCCTTTTACTTTATGGCTTTATAGAAAAGAATCTATCACCCACAAGTCATGGGATACACTGCTGACTCAATCTAAAGCAGGATTTCAGGTTAGGTCAGCAACATGTCCCGGGAAGCGCAGCCGCCAAGCTTCCTCGTAA	149	30.423	0	1.1	-37.8	-0.253691	0	0	0.463087	-0.547826	0	0.00672491	0	0	0	0	0	0	0	0	0	0	0	0	0	0	0	0	0	0	0	0	0	0	0	1989
TB377	377	6	0.118	TAGCACTCCTGCAATACTGAAACAAACTCCAGTGAACTCGCTTTGGAGCTTGGTTCAGTAGAGATTGTTTCAACACTGAAAGAATGAAATCTCAGAACC	TAGCACTCCTGCAATACTGAAACAAACTCCAGTGAACTCGCTTTGGAGCTTGGTTCAGTAGAGATTGTTTCAACACTGAAAGAATGAAATCTCAGAACC	99	21.167	1	0.178	-25.5	-0.257576	0	0	0.414141	-0.621951	0	0.00672277	0	0	0	0	0	0	0	0	0	0	0	0	0	0	0	0	0	0	0	0	0	0	0	1990
TB378	378	9	0.459	TGTGCAGATTCGGGCCATGCATGTACGTGTAGGAACAGCTTTGCATGCGTGGCCCACGGCAGTCTGTGTGTCAGCCTGCCGGGGTGCACGTGCGTTGC	TGTGCAGATTCGGGCCATGCATGTACGTGTAGGAACAGCTTTGCATGCGTGGCCCACGGCAGTCTGTGTGTCAGCCTGCCGGGGTGCACGTGCGTTGC	98	17.03	3	0.706	-45.8	-0.467347	0	0	0.612245	-0.763333	0	0.00672129	0	0	0	0	0	0	0	0	0	0	0	0	0	0	0	0	0	0	0	0	0	0	0	3038
TB379	379	7	0.187	TGAGGTACTCTCAGATGCAAATTGTTCCATTTTATATCCATGCTGTAACTCATTAAAACTGTGTTTCACTCCAGCGTTCTGCTCATTACAATGGGCAGAGAGAGCTTTGCTTCTGGGGAAGCATAGTTATAATGAGGGCAGAGTGTTCA	TGAGGTACTCTCAGATGCAAATTGTTCCATTTTATATCCATGCTGTAACTCATTAAAACTGTGTTTCACTCCAGCGTTCTGCTCATTACAATGGGCAGAGAGAGCTTTGCTTCTGGGGAAGCATAGTTATAATGAGGGCAGAGTGTTCA	149	27.955	0	0.073	-42.7	-0.286577	0	0	0.416107	-0.68871	0	0.00671898	0	0	0	0	0	0	0	0	0	0	0	0	0	0	0	0	0	0	0	0	0	0	0	240
TB382	382	15	0.047	CCGCGGCCTTTATTAGGGATTCCGCGGCTGTCGGTCCCGCCATCCATCCTGTCCGCCAGCAATTAGGCGGCCAGACAAAGAGCAGCTTCGGATGGATGAGGGTCCCGGCGGATCGGAAATGTGAAGGGTCAGCGCTGCCGCCCGCGGCG	CCGCGGCCTTTATTAGGGATTCCGCGGCTGTCGGTCCCGCCATCCATCCTGTCCGCCAGCAATTAGGCGGCCAGACAAAGAGCAGCTTCGGATGGATGAGGGTCCCGGCGGATCGGAAATGTGAAGGGTCAGCGCTGCCGCCCGCGGCG	149	27.933	0	1.1	-64.4	-0.432215	0	0	0.651007	-0.663918	0	0.0066856	0	0	0	0	0	0	0	0	0	0	0	0	0	0	0	0	0	0	0	0	0	0	0	3039
TB383	383	19	2.9	GGCTAATTATTTTTCTAGTTGCCTGCTCAGAGGTCTAATTAGCCAATTGCATATGCTTTTGTGGGGACGAGGAGATAATTGGCATTCTAGAGCAGGTAATTAGAAAAGCAATTAGTATCGCCCATGACTGATTGCAAGAATGAGAATT	GGCTAATTATTTTTCTAGTTGCCTGCTCAGAGGTCTAATTAGCCAATTGCATATGCTTTTGTGGGGACGAGGAGATAATTGGCATTCTAGAGCAGGTAATTAGAAAAGCAATTAGTATCGCCCATGACTGATTGCAAGAATGAGAATT	148	24.533	0	1.1	-49.2	-0.332432	0	0	0.391892	-0.848276	0	0.00668543	0	0	0	0	0	0	0	0	0	1	1	AC005873.3	citb_15_o_21, complete sequence	0	0	0	0	0	0	0	0	0	0	1163
TB385	385	1	0.187	TGTGTGTATGGGATGGGAAATGCTGGTTGCCAAGCAGCAGGGAATGGACATAATCATGCTGCCTAGCAACAGCGGCAGCGTGGTCACTTGCACAGATTTCTGTGCCTCTTCCTGTTTGATCTGTAGGAAAATGTAGATGGCTTCTGTGG	TGTGTGTATGGGATGGGAAATGCTGGTTGCCAAGCAGCAGGGAATGGACATAATCATGCTGCCTAGCAACAGCGGCAGCGTGGTCACTTGCACAGATTTCTGTGCCTCTTCCTGTTTGATCTGTAGGAAAATGTAGATGGCTTCTGTGG	149	17.251	0	3.2e-10	-41.5	-0.278523	33	1	0.496644	-0.560811	0	0.00666675	0	0	0	0	0	0	0	0	0	0	0	0	0	0	0	0	0	0	0	0	0	0	0	1452
TB386	386	14	2.9	TTAGCAATTATCTGATTTATTTAGGCTTTGTAGAAAACTAGCTTGGGCAAGTCAAGTCCTTGAAAATCCACTTCAGTGCCTGAATTAATTCAGTTAATTGTTTACTTCGTGTGTCTTTGTTGGGAACTGAAACCCAGCGCATTTCATTT	TTAGCAATTATCTGATTTATTTAGGCTTTGTAGAAAACTAGCTTGGGCAAGTCAAGTCCTTGAAAATCCACTTCAGTGCCTGAATTAATTCAGTTAATTGTTTACTTCGTGTGTCTTTGTTGGGAACTGAAACCCAGCGCATTTCATTT	149	13.212	0	8.1e-11	-32.5	-0.218121	19	1	0.362416	-0.601852	0	0.00664023	0	0	0	0	0	0	0	0	0	0	0	0	0	0	0	0	0	0	0	0	0	0	0	1164
TB387	387	11	0.185	TATGCACAGACAAGTCTAGTAACGCTTTTCCCTGCTCTGCTTGTCTGCAGGCAGTGAAGTGAAATCTACAAGAGTCCTGCTCGCTCAAGGCCTGCATATAGGGAAGAAGCAGGGGAAAAGCGTTACAAACAGCTTTGTTCTGCAGCAT	TATGCACAGACAAGTCTAGTAACGCTTTTCCCTGCTCTGCTTGTCTGCAGGCAGTGAAGTGAAATCTACAAGAGTCCTGCTCGCTCAAGGCCTGCATATAGGGAAGAAGCAGGGGAAAAGCGTTACAAACAGCTTTGTTCTGCAGCAT	148	24.839	0	0.285	-58.5	-0.39527	0	0	0.47973	-0.823944	0	0.00663101	0	0	0	0	0	0	0	0	0	0	0	0	0	0	0	0	0	0	0	0	0	0	0	241
TB390	390	12	1.8	TTAGGGGCAGCAGTCCTGGAATGACCTGGGTCATCTTGGCAATCTGGGATGTAGAAGTCCCTCTGAGTCTCAGAGAGGCTGCTGGTTCAGACTCATGCC	TTAGGGGCAGCAGTCCTGGAATGACCTGGGTCATCTTGGCAATCTGGGATGTAGAAGTCCCTCTGAGTCTCAGAGAGGCTGCTGGTTCAGACTCATGCC	99	20.487	0	2.8	-34.2	-0.345455	0	0	0.545455	-0.633333	0	0.00662211	0	0	0	0	0	0	0	0	0	0	0	0	0	0	0	0	0	0	0	0	0	0	0	2907
TB392	392	7	0.464	ATGATGTCTTCACGGTGGGGGAGACATTTTCAAGTTGTTCTCAGCCTGGAAATAGTTCTCTTCCCCCAAAACACCAGATGCTGTAAAACTTCCCTCACA	ATGATGTCTTCACGGTGGGGGAGACATTTTCAAGTTGTTCTCAGCCTGGAAATAGTTCTCTTCCCCCAAAACACCAGATGCTGTAAAACTTCCCTCACA	99	10.771	0	5.2e-14	-25.4	-0.256566	39	1	0.454545	-0.564444	0	0.00660137	0	0	0	0	0	0	0	0	0	0	0	0	0	0	0	0	0	0	0	0	0	0	0	2908
TB393	393	3	0.459	CTCCTTACTGCTGTGAGAGTATGCTTGACATTCAGTTGGTTCATAATTTAACAACCCAATATCAAACATATCACACAGAAGCAGGCAGGCAAACTCTG	CTCCTTACTGCTGTGAGAGTATGCTTGACATTCAGTTGGTTCATAATTTAACAACCCAATATCAAACATATCACACAGAAGCAGGCAGGCAAACTCTG	98	22.539	0	0.179	-21.9	-0.223469	0	0	0.408163	-0.5475	0	0.0065944	0	0	0	0	0	0	0	0	0	0	0	0	0	0	0	0	0	0	0	0	0	0	0	2909
TB395	395	3	2.9	AGGCAGCCTCCAGAAACACACCTGGGTCTCTGGGCAGTCATCTGTGGGCGATTGCCTCCAGGTGTTTGCCAGTGGGAACCCATTGAAAGTCAATGCAATTTAGAGCAATTTTTCTGGCAGAGGAAATTAACCTGCAGGAATCTGCCGGC	AGGCAGCCTCCAGAAACACACCTGGGTCTCTGGGCAGTCATCTGTGGGCGATTGCCTCCAGGTGTTTGCCAGTGGGAACCCATTGAAAGTCAATGCAATTTAGAGCAATTTTTCTGGCAGAGGAAATTAACCTGCAGGAATCTGCCGGC	149	28.057	0	0.018	-51.1	-0.342953	0	0	0.516779	-0.663636	0	0.00659042	0	0	0	0	0	0	0	0	0	0	0	0	0	0	0	0	0	0	0	0	0	0	0	2186
TB396	396	7	0.464	CAGGCTCCCTAGTAGGAACCCTGGTAGTCATAGTAACTGTTACCAGGGAGACCAGCCACCTGGTTTTAAGGGCCCAGGAAGGAGTAGGTGTGTTGGGGG	CAGGCTCCCTAGTAGGAACCCTGGTAGTCATAGTAACTGTTACCAGGGAGACCAGCCACCTGGTTTTAAGGGCCCAGGAAGGAGTAGGTGTGTTGGGGG	99	12.345	0	1.4e-20	-33.5	-0.338384	50	1	0.555556	-0.609091	0	0.00658171	0	0	0	0	0	0	0	0	0	0	0	0	0	0	0	0	0	0	0	0	0	0	0	2910
TB397	397	2	2.9	TTTGCAGAGTTGGGGCTGTTTGGAAAGGCTCCAGCCCTGGCTCGGTGTAGCACGCCCAGTTCCAGCAGCGTGTGCTATTGACCTGCATTGACGTCAGTGCGTCATTAGGTCTCCCTTAGAAACACTGACTTTCAAAAATAGTATCAAAT	TTTGCAGAGTTGGGGCTGTTTGGAAAGGCTCCAGCCCTGGCTCGGTGTAGCACGCCCAGTTCCAGCAGCGTGTGCTATTGACCTGCATTGACGTCAGTGCGTCATTAGGTCTCCCTTAGAAACACTGACTTTCAAAAATAGTATCAAAT	149	28.515	0	0.287	-47.1	-0.316107	0	0	0.496644	-0.636486	0	0.00657684	0	0	0	0	0	0	0	0	0	0	0	0	0	0	0	0	0	0	0	0	0	0	0	1991
TB399	399	X	0.464	AAGCTAGATGATGCCACCAGAGACCCAGTAGCCAGATGTAGCTGCTGATTACCAAAGACAGGATCTACACTGGCTACTGAGCCACTGAGGGCACCCTAA	AAGCTAGATGATGCCACCAGAGACCCAGTAGCCAGATGTAGCTGCTGATTACCAAAGACAGGATCTACACTGGCTACTGAGCCACTGAGGGCACCCTAA	99	20.403	0	0.045	-33.8	-0.341414	0	0	0.515152	-0.662745	0	0.00656832	0	0	0	0	0	0	0	0	0	0	0	0	0	0	0	0	0	0	0	0	0	0	0	2911
TB400	400	18	0.187	TTGGTTTTATGAAGTTCAATGCCTGTATTTTATAAGATAGATAATGATGGTGAGGGGAGGTCAGGCCCTCCTCTGCTAGACTTGGCAGGGCCTCCAGAATTGCTGACTTTCCAATCAGCACCAAACAGACTGATGGGGCCAGGGTGGGC	TTGGTTTTATGAAGTTCAATGCCTGTATTTTATAAGATAGATAATGATGGTGAGGGGAGGTCAGGCCCTCCTCTGCTAGACTTGGCAGGGCCTCCAGAATTGCTGACTTTCCAATCAGCACCAAACAGACTGATGGGGCCAGGGTGGGC	149	13.857	0	0.001	-43.3	-0.290604	22	1	0.489933	-0.593151	0	0.00656266	0	0	0	0	0	0	0	0	0	0	0	0	0	0	0	0	0	0	0	0	0	0	0	1165
TB402	402	8	0.738	CACTACTCAGCCGAGGGGATCAGCCTTTGATGCTCTCAACATCAGAGCATCAGAACTCTTCTTCATCCTGGGAAGGGAGGTTCGGGTGAGTCAGCCGGGGCAAATAGCTCAAGGGAAATTTCATTTTCCCTTTGTTGGACCCCCCGCTT	CACTACTCAGCCGAGGGGATCAGCCTTTGATGCTCTCAACATCAGAGCATCAGAACTCTTCTTCATCCTGGGAAGGGAGGTTCGGGTGAGTCAGCCGGGGCAAATAGCTCAAGGGAAATTTCATTTTCCCTTTGTTGGAXXXXXXGCTT	149	21.696	0	1.6e-27	-51.2	-0.343624	62	1	0.52349	-0.65641	0	0.00655462	0	0	0	0	0	0	0	0	0	0	0	0	0	0	0	0	0	0	0	0	0	0	0	1166
TB404	404	8	0.047	TCGAGGGGCGACTGCTTAGGTCTGACCCTAATTGCTCTTGTGGATGCTGTGCAGTGTGGGGGGCTGATCCCCACACTGAGCAGTTAGGGACTTCCCAAAGCATTAACCTTTCTTGGAGTGTACTGTACTGGGAGGTGCTCCCTCCGCCG	TCGAGGGGCGACTGCTTAGGTCTGACCCTAATTGCTCTTGTGGATGCTGTGCAGTGTXXXXXXCTGATCCCCACACTGAGCAGTTAGGGACTTCCCAAAGCATTAACCTTTCTTGGAGTGTACTGTACTGGGAGGTGCTCCCTCCGCCG	149	16.57	0	1.3e-09	-47.7	-0.320134	32	1	0.563758	-0.567857	0	0.00653162	0	0	0	0	0	0	0	0	0	0	0	0	0	0	0	0	0	0	0	0	0	0	0	1167
TB405	405	2	0.118	AGGCTCTGAGGAGAGGCCAGAGGGTATTCAAGTGGCACACAGACCACCTGGAAGCCACCACCTGGCCTTTTCTCATTAGCAATTGTCCAGGATTAGAAA	AGGCTCTGAGGAGAGGCCAGAGGGTATTCAAGTGGCACACAGACCACCTGGAAGCCACCACCTGGCCTTTTCTCATTAGCAATTGTCCAGGATTAGAAA	99	18.8	0	0.705	-37.3	-0.376768	0	0	0.515152	-0.731373	0	0.00652969	0	0	0	0	0	0	0	0	0	0	0	0	0	0	0	0	0	0	0	0	0	0	0	3040
TB407	407	X	0.046	ATGGCTTTGGGGGGCTTCAAACTCCACCCAAGTCCTAAATCTGCTTCAGTGCTTCCTCTCAGTGCAGCCTCCTGCCCCCAGGCTGGGGGAGAAGCAGGCCCTGGGACTGCTGAGGTGCCTAGCAAGGTACAGCTGTGCTCAGAAGG	ATGGCTTTXXXXXXCTTCAAACTCCACCCAAGTCCTAAATCTGCTTCAGTGCTTCCTCTCAGTGCAGCCTCCTGCCCCCAGGCTGGGGGAGAAGCAGGCCCTGGGACTGCTGAGGTGCCTAGCAAGGTACAGCTGTGCTCAGAAGG	146	16.616	0	1.3e-12	-51.9	-0.355479	37	1	0.59589	-0.596552	0	0.00651081	0	0	0	0	0	0	0	0	0	0	0	0	0	0	0	0	0	0	0	0	0	0	0	2187
TB408	408	X	0.11	GGAGTAGATCTCAAAGCTGTCTCCTGGCAGCTGCTGCTTGGTGGCTTAGTGTGAGAAAGATACTTAGTCCAACTGTAGCCTCTGAAAACAACAA	GGAGTAGATCTCAAAGCTGTCTCCTGGCAGCTGCTGCTTGGTGGCTTAGTGTGAGAAAGATACTTAGTCCAACTGTAGCCTCTGAAAACAACAA	94	5.904	0	1.1e-05	-26.4	-0.280851	25	1	0.468085	-0.6	0	0.00650767	0	0	0	0	0	1	0	0	0	1	0	0	0	0	0	0	0	0	0	0	0	0	0	1992
TB411	411	16	0.181	GCAGCGGGCCTGGCTTGAGTGGGGGGTGAGGGATTGGAGAGAAAGGCAGTTCCTGATGGTCCCCTCCCAGGGGCTGGCTTTCCTCTGGTCCTTCTCTCCCAATGACTGCGTCTTCATCGATGCTGCAACCCTGAGCTCTGGCAGC	GCAGCGGGCCTGGCTTGAGTXXXXXXTGAGGGATTGGAGAGAAAGGCAGTTCCTGATGGTCCCCTCCCAGGGGCTGGCTTTCCTCTGGTCCTTCTCTCCCAATGACTGCGTCTTCATCGATGCTGCAACCCTGAGCTCTGGCAGC	145	28.468	0	0.278	-53.2	-0.366897	0	0	0.613793	-0.597753	1	0.00649951	0	0	0	0	0	0	0	0	0	1	1	AC005664.2	Homo sapiens Chromosome 22q11 PAC Clone p965k14 In DGCR Region, complete sequence	0	0	0	0	0	0	0	0	0	0	2912
TB413	413	8	0.118	GCTGGAATGTTGGGAATGGAAAGCTGGCCTGACTTCTAACACTGCGGAGCTGGCTCTCTGGAGGCCTCCCTGCCTCCAGAATCCAGCAGCCAAACGTTT	GCTGGAATGTTGGGAATGGAAAGCTGGCCTGACTTCTAACACTGCGGAGCTGGCTCTCTGGAGGCCTCCCTGCCTCCAGAATCCAGCAGCCAAACGTTT	99	4.774	0	1.2e-05	-38.6	-0.389899	25	1	0.565657	-0.689286	0	0.00648356	0	0	0	0	0	0	0	0	0	0	0	0	0	0	0	0	0	0	0	0	0	0	0	3041
TB415	415	1	0.185	GGTCTCTCTTTCCATTTCAGGTCCCCTGAAGTCATGCATGGGTTGCTGGCTCCTGCTCAGAGTGACAACACCCTGTGGAATCTACTGGTACTTGCCCAACCACCACAGAGCCCACTGGAGCATGGAGCCAGCCTAGAGAGGGTCAGGT	GGTCTCTCTTTCCATTTCAGGTCCCCTGAAGTCATGCATGGGTTGCTGGCTCCTGCTCAGAGTGACAACACCCTGTGGAATCTACTGGTACTTGCCCAACCACCACAGAGCCCACTGGAGCATGGAGCCAGCCTAGAGAGGGTCAGGT	148	28.274	0	0.285	-52	-0.351351	0	0	0.560811	-0.626506	0	0.00646861	0	0	0	0	0	0	0	0	0	0	0	0	0	0	0	0	0	0	0	0	0	0	0	3042
TB416	416	4	0.178	TTTTACAAGGGATTAATATTTGTAAAAGGGTTCTCTGGTCAAATCAGCTTGGGAAACGCTGGGCTAAATGCACATGAACAGTTTTATTCATTGCAGGACTGTTCAGAGATTTGACCAAGGAATCCTTCTTTTTCTAGGACTAT	TTTTACAAGGGATTAATATTTGTAAAAGGGTTCTCTGGTCAAATCAGCTTGGGAAACGCTGGGCTAAATGCACATGAACAGTTTTATTCATTGCAGGACTGTTCAGAGATTTGACCAAGGAATCCTTCTTTTTCTAGGACTAT	143	26.792	0	0.274	-36.1	-0.252448	0	0	0.377622	-0.668519	0	0.00645994	0	0	0	0	0	0	0	0	0	0	0	0	0	0	0	0	0	0	0	0	0	0	0	1453
TB417	417	5	0.109	CGTGCAGAGAAGGGACACTGGCAGCCGACTATTGCAGCCTGTCTTCACTGTGGGCACACAAAAGAACCAGACCAGTGCCCCCTAAGCCCTCTC	CGTGCAGAGAAGGGACACTGGCAGCCGACTATTGCAGCCTGTCTTCACTGTGGGCACACAAAAGAACCAGACCAGTGCCCCCTAAGCCCTCTC	93	9.498	0	2.9e-09	-25.7	-0.276344	31	1	0.580645	-0.475926	0	0.00644714	0	0	0	0	0	0	0	0	0	0	0	0	0	0	0	0	0	0	0	0	0	0	0	2913
TB419	419	11	0.738	AAACAATTCAGAGTTAGCGTTCTCACAGCAACTGTAACTCTGCCATGACTAGATTAAGGCGTAAATTGAACAGCATGTGTTGCAATAAAGTTAATTTTATATTCACCAGAGAACTGAGTTATAGTTGCTGTGGGAACCATCATTTTGAA	AAACAATTCAGAGTTAGCGTTCTCACAGCAACTGTAACTCTGCCATGACTAGATTAAGGCGTAAATTGAACAGCATGTGTTGCAATAAAGTTAATTTTATATTCACCAGAGAACTGAGTTATAGTTGCTGTGGGAACCATCATTTTGAA	149	24.751	0	1.1	-44.1	-0.295973	0	0	0.362416	-0.816667	0	0.00643789	0	0	0	0	0	0	0	0	0	0	0	0	0	0	0	0	0	0	0	0	0	0	0	1168
TB420	420	6	0.18	CCAGCCTGATTACAGGAACAAAGAGGGCAAGGTTTCCTTGATAGCAATCAACTCTGTTTCCTGCTTCATCAGGGCACTTTGCCCAGAGTGAACCTGGGCCAGCTTAAGAGCAAGCTGGCAGAGTGAGGAGATGAGGAGATAATG	CCAGCCTGATTACAGGAACAAAGAGGGCAAGGTTTCCTTGATAGCAATCAACTCTGTTTCCTGCTTCATCAGGGCACTTTGCCCAGAGTGAACCTGGGCCAGCTTAAGAGCAAGCTGGCAGAGTGAGGAGATGAGGAGATAATG	144	26.579	0	0.07	-48.9	-0.339583	0	0	0.5	-0.679167	0	0.00641802	0	0	0	0	0	0	0	0	0	0	0	0	0	0	0	0	0	0	0	0	0	0	0	1454
TB422	422	12	0.181	TACAGCTGCAACCAGCTCCCCCCTCACGGGGCCGCCCAGGGCCTTCTGAAAGCAAGTGGACTGCTTTTGCAGGGGCCTGTGGGAAAACCCAACACAGATACAGTGTACAGCAGAGCCCCGGAGCACTGCTGCGAGAAGGAAAATA	TACAGCTGCAACCAGCTXXXXXXTCACGGGGCCGCCCAGGGCCTTCTGAAAGCAAGTGGACTGCTTTTGCAGGGGCCTGTGGGAAAACCCAACACAGATACAGTGTACAGCAGAGCCCCGGAGCACTGCTGCGAGAAGGAAAATA	145	28.49	0	1.4e-21	-50	-0.344828	0	0	0.586207	-0.588235	0	0.0063991	0	0	0	0	0	0	0	0	0	0	0	0	0	0	0	0	0	0	0	0	0	0	0	2914
TB423	423	12	0.102	CTTCTTACAGCTGTCCTTGCTGTCACGCGGTACTTGAAGAAATGGTTTACCGTCCCACATACATTTTGAGTATTGTTGTGGGACGGTG	CTTCTTACAGCTGTCCTTGCTGTCACGCGGTACTTGAAGAAATGGTTTACCGTCCCACATACATTTTGAGTATTGTTGTGGGACGGTG	88	19.252	0	0.62	-24.9	-0.282955	0	0	0.465909	-0.607317	0	0.00637516	0	0	0	0	0	0	0	0	0	0	0	0	0	0	0	0	0	0	0	0	0	0	0	2915
TB424	424	X	0.187	GTAAGCTAGCCCTGTAATAATAGCTCCTGGGAATGCAGAGGATGGCTCAGCATTAGGCATTCTCCTCGTGTTTCACATAAATGCATCCTGTTCTCAGGAGCTGATGAGCAGTGTGCTTGCCCTGGCTCATTCAAATTGAATGTTGGTAA	GTAAGCTAGCCCTGTAATAATAGCTCCTGGGAATGCAGAGGATGGCTCAGCATTAGGCATTCTCCTCGTGTTTCACATAAATGCATCCTGTTCTCAGGAGCTGATGAGCAGTGTGCTTGCCCTGGCTCATTCAAATTGAATGTTGGTAA	149	26.894	0	0.287	-48	-0.322148	0	0	0.463087	-0.695652	0	0.00637085	0	0	0	0	0	1	0	0	0	1	0	0	0	0	0	0	0	0	0	0	0	0	0	1169
TB426	426	11	0.187	GCCCCCCTCAGCCTCCCGCGTGGATGGAGCCGACAGCCCCATCGCTGGCTATCAGCCTCAGGGACTTGGCAACCGTCACTATGGCAACACAGAGCCCAGCAACAGGGCCCACTGAGAAAGGGAGGGGTCCAAGACTGGGGCAGGGCTGT	GXXXXXXTCAGCCTCCCGCGTGGATGGAGCCGACAGCCCCATCGCTGGCTATCAGCCTCAGGGACTTGGCAACCGTCACTATGGCAACACAGAGCCCAGCAACAGGGCCCACTGAGAAAGGGAGGGGTCCAAGACTGGGGCAGGGCTGT	149	29.708	0	0.287	-53.6	-0.359732	0	0	0.651007	-0.552577	0	0.00636678	0	0	0	0	0	0	0	0	0	0	0	0	0	0	0	0	0	0	0	0	0	0	0	242
TB427	427	9	0.71	GCAGGAAGTGCCAGTAGGGTGGCAGTGCAGTCCAGATATATCTGGGCGGTGGGGCTAATTCCAGCCACCACCGTTGGCTCCGCTGGCTTCTGCACTCCTTTCCTTCCTGTGAAACCAGAGCTGGGTTGGGCCCAGCTCAGGATT	GCAGGAAGTGCCAGTAGGGTGGCAGTGCAGTCCAGATATATCTGGGCGGTGGGGCTAATTCCAGCCACCACCGTTGGCTCCGCTGGCTTCTGCACTCCTTTCCTTCCTGTGAAACCAGAGCTGGGTTGGGCCCAGCTCAGGATT	144	23.923	0	0.018	-67.7	-0.470139	0	0	0.590278	-0.796471	0	0.00634668	0	0	0	0	0	0	0	0	0	0	0	0	0	0	0	0	0	0	0	0	0	0	0	2916
TB429	429	13	0.71	AGTCCACGACATGTGGCTAATCACCTAAAAATAACAGCACATATGTTTCCTCTGAGGCGTGTTCCTTGTTAACAAGCACGGTGGCCATAGAGTGCTGGGGGATGGGCTGAGGACAGTCTGTACTCCTCTGAGACAAACACAAGG	AGTCCACGACATGTGGCTAATCACCTAAAAATAACAGCACATATGTTTCCTCTGAGGCGTGTTCCTTGTTAACAAGCACGGTGGCCATAGAGTGCTGGGGGATGGGCTGAGGACAGTCTGTACTCCTCTGAGACAAACACAAGG	144	29.119	0	0.276	-38.2	-0.265278	0	0	0.493056	-0.538028	0	0.00633609	0	0	0	0	0	0	0	0	0	0	0	0	0	0	0	0	0	0	0	0	0	0	0	1993
TB432	432	19	2.9	GCAGCTATTTCAGGAATCATGTAGGTCATTTAATTATCCATTATGATTGAGTGGCTAATGCTCTTTTGGCAATTACATGACCTCTGTTATTCTTGAAACCTTTCCAGGCCCTCGTGGGTCGAATGACCCACCAGTCAGTGCTCTCAGAC	GCAGCTATTTCAGGAATCATGTAGGTCATTTAATTATCCATTATGATTGAGTGGCTAATGCTCTTTTGGCAATTACATGACCTCTGTTATTCTTGAAACCTTTCCAGGCCCTCGTGGGTCGAATGACCCACCAGTCAGTGCTCTCAGAC	149	27.09	0	1.1	-43.7	-0.293289	0	0	0.436242	-0.672308	0	0.0063297	0	0	0	0	0	0	0	0	0	0	0	0	0	0	0	0	0	0	0	0	0	0	0	2917
TB433	433	13	0.716	GGCAGACCCGTGTGCACTGAAAGGTTTCCAGTGAGGCCTCCTGATGAAAGCGTCACTCCAACTGTGGAGTGCTCGTTCATGGCACATGAAAGGCAGCGGCCCCTCCACGTGTCCCCAGACCCACAAACAGGAACAGTGCCCACGT	GGCAGACCCGTGTGCACTGAAAGGTTTCCAGTGAGGCCTCCTGATGAAAGCGTCACTCCAACTGTGGAGTGCTCGTTCATGGCACATGAAAGGCAGCGGCCCCTCCACGTGTCCCCAGACCCACAAACAGGAACAGTGCCCACGT	145	28.493	0	1.1	-48.2	-0.332414	0	0	0.586207	-0.567059	0	0.00632086	0	0	0	0	0	1	0	0	1	1	0	0	0	0	0	0	0	0	0	0	0	0	0	1170
TB434	434	4	0.187	CTCCCTGGTTCACGGAGGAAAAAGCTATTAAAAGGAAATGAAGGTCACCCTCCCAGTTTATTTCACCTAATTGACTGCCAACAGCTTACCACAGGCACCCCAACTGCAGATCTGCAATTGAGAAACTGATGAAAGGAGGGTTTTCAAGC	CTCCCTGGTTCACGGAGGAAAAAGCTATTAAAAGGAAATGAAGGTCACCCTCCCAGTTTATTTCACCTAATTGACTGCCAACAGCTTACCACAGGCACCCCAACTGCAGATCTGCAATTGAGAAACTGATGAAAGGAGGGTTTTCAAGC	149	30.942	0	0.287	-32.6	-0.218792	0	0	0.456376	-0.479412	0	0.00631379	0	0	0	0	0	0	0	0	0	0	0	0	0	0	0	0	0	0	0	0	0	0	0	3043
TB436	436	4	0.459	CCTCCCTGGTGTGAGCGTATGTGCCTTTGGACTACATCGTGAACGCAGCACCATGCAGTCCACGGGCATATACACTTGCCTCAAGGTCTATGTCATCG	CCTCCCTGGTGTGAGCGTATGTGCCTTTGGACTACATCGTGAACGCAGCACCATGCAGTCCACGGGCATATACACTTGCCTCAAGGTCTATGTCATCG	98	19.693	0	0.179	-34.8	-0.355102	0	0	0.540816	-0.656604	0	0.00630375	0	0	0	0	0	0	0	0	0	0	0	0	0	0	0	0	0	0	0	0	0	0	0	2918
TB437	437	2	0.738	AGAACTGTACATTATATGTAGTGCATGAGACCTTAAGCCCTTGATGACATTTATCTTCACTTGTGTGAAGAGATTTAATAAAGTAATTTATTAGGTCCCTTCTCACTCATAAAAAGAAATGTCGTAAAAGACATATTCCTTCATATATT	AGAACTGTACATTATATGTAGTGCATGAGACCTTAAGCCCTTGATGACATTTATCTTCACTTGTGTGAAGAGATTTAATAAAGTAATTTATTAGGTCCCTTCTCACTCATAAAAAGAAATGTCGTAAAAGACATATTCCTTCATATATT	149	28.688	0	0.287	-27.4	-0.183893	0	0	0.308725	-0.595652	0	0.00630182	0	0	0	0	0	0	0	0	0	0	0	0	0	0	0	0	0	0	0	0	0	0	0	2919
TB438	438	#N/A	#N/A	AGCTCCTCCGCGGAGTAGCAGTGGGCCAGATTGCCGCGGGGGTGCCATTTAGTGGCGGGCTCAATGGCGTACTCTCTGAAGGTCACTTCGCGCACGGGTTGGACCTGGGGCAGGTTGGAGGAGTAGGAGTATGTCATTGGGCGCGAAGA	#N/A	149	33.913	0	1.1	-30.6	-0.205369	0	0	0.61745	-0.332609	1	0.00628812	0	0	0	0	0	0	0	0	0	0	0	0	0	0	0	0	0	0	0	0	0	0	0	2188
TB439	439	18	0.178	GTGGAGGAATCCGGCCTGAGCCTGAGGCCAGAGGGAGGGGTTGGTGCAGGCCACAGAGCCTGCTGGCAGCAGGCTGGGCTTCCAGCACCAAACAATGAACTGCCTGTCCCTTTGCAGTGGGCACGCCCTCCTACGCCAAGGCC	GTGGAGGAATCCGGCCTGAGCCTGAGGCCAGAGGGAGGGGTTGGTGCAGGCCACAGAGCCTGCTGGCAGCAGGCTGGGCTTCCAGCACCAAACAATGAACTGCCTGTCCCTTTGCAGTGGGCACGCCCTCCTACGCCAAGGCC	143	26.64	0	1.1	-59.2	-0.413986	0	0	0.65035	-0.636559	0	0.00628423	0	0	0	0	0	0	0	0	0	0	0	0	0	0	0	0	0	0	0	0	0	0	0	3044
TB440	440	14	1.7	CCTTCCTCACACTTTCCAGCCCGTGTCCCTATAAAACTCTGCACAGTCTGTATGTCCCTGGGTGCCAGGGACAAAGAAAATGGTTGCTCTAAGG	CCTTCCTCACACTTTCCAGCCCGTGTCCCTATAAAACTCTGCACAGTCTGTATGTCCCTGGGTGCCAGGGACAAAGAAAATGGTTGCTCTAAGG	94	10.483	0	5e-14	-24.1	-0.256383	39	1	0.510638	-0.502083	0	0.00627803	0	0	0	0	0	0	0	0	0	0	0	0	0	0	0	0	0	0	0	0	0	0	0	2920
TB441	441	7	0.738	TGTCCCCGGACGGATGCCCGGGTGCCCTTGGGCAGCCTTCCCCTCGGACAGTCTGTCCAGGCTGGGGAAACCCAAAGCCAAAGGGATTAAGAAGAAGGGACACAATTGACTCTCCCTTGGCTGTGCTAATTTGTGCTTCATTTAGTGTA	TGTCCCCGGACGGATGCCCGGGTGCCCTTGGGCAGCCTTCCCCTCGGACAGTCTGTCCAGGCTGGGGAAACCCAAAGCCAAAGGGATTAAGAAGAAGGGACACAATTGACTCTCCCTTGGCTGTGCTAATTTGTGCTTCATTTAGTGTA	149	26.827	0	1.1	-55.1	-0.369799	0	0	0.550336	-0.671951	0	0.00625752	0	0	0	0	0	0	0	0	0	1	1	AF049091.1	Mus musculus H19 and muscle-specific Nctc1 genes, complete sequence	0	0	0	0	0	0	0	0	0	0	3045
TB444	444	3	0.738	ACTTGATACATAAATCCTATCTCTGCCTAGAGAAGAGTCAGGGATTATTTTTCCCCTTGGATAAAGCATTACTTCATCCAAATGACTCAAACACAAGAGACATAAAACTCCTTCTATCTCCTTCATGCCTTTCCATTTTTATTGCCTAC	ACTTGATACATAAATCCTATCTCTGCCTAGAGAAGAGTCAGGGATTATTTTTCCCCTTGGATAAAGCATTACTTCATCCAAATGACTCAAACACAAGAGACATAAAACTCCTTCTATCTCCTTCATGCCTTTCCATTTTTATTGCCTAC	149	30.725	0	0.073	-26.4	-0.177181	0	0	0.369128	-0.48	0	0.0062426	0	0	0	0	0	0	0	0	0	0	0	0	0	0	0	0	0	0	0	0	0	0	0	243
TB445	445	2	0.174	AAGCCCATGGGTAGGATAGGAGCGCTCCTCGGCCTGCTGGGGAAGGCTTAATGTAGCTGCAGAGGGCAGACAACTGTGTTATTGGATCGGCATTGATCCCTGTCTGCCAGGGAGTGTGCACTCTGCAAGGGTGTGGGTA	AAGCCCATGGGTAGGATAGGAGCGCTCCTCGGCCTGCTGGGGAAGGCTTAATGTAGCTGCAGAGGGCAGACAACTGTGTTATTGGATCGGCATTGATCCCTGTCTGCCAGGGAGTGTGCACTCTGCAAGGGTGTGGGTA	139	25.716	0	0.017	-52.2	-0.37554	0	0	0.568345	-0.660759	0	0.00623987	0	0	0	0	0	0	0	0	0	0	0	0	0	0	0	0	0	0	0	0	0	0	0	2921
TB450	450	7	0.464	GCAATGGCTGTTGGTAGATAAGTAGGTCTTGAATTTATTTTGCAAACAAGACCTGTTCTATCTACCTTTTCATGTAGGAGGCTAAAGGCAGAGTCAGCT	GCAATGGCTGTTGGTAGATAAGTAGGTCTTGAATTTATTTTGCAAACAAGACCTGTTCTATCTACCTTTTCATGTAGGAGGCTAAAGGCAGAGTCAGCT	99	18.714	0	0.178	-28.3	-0.285859	0	0	0.40404	-0.7075	0	0.00619044	0	0	0	0	0	0	0	0	0	0	0	0	0	0	0	0	0	0	0	0	0	0	0	1994
TB453	453	X	0.047	TGGCAAAGCACTTACCTCTTTGCAGATGAGACTGAGACATAGTTATAAAGTCTCAGTTTCCTCTGCAAACAGTTGTAACTGCTTAGCATATATAAGAGAGGAGTGATGCCCTCAACAGTGTTTCCATGCCCTCTTTACACAGCATTTGG	TGGCAAAGCACTTACCTCTTTGCAGATGAGACTGAGACATAGTTATAAAGTCTCAGTTTCCTCTGCAAACAGTTGTAACTGCTTAGCATATATAAGAGAGGAGTGATGCCCTCAACAGTGTTTCCATGCCCTCTTTACACAGCATTTGG	149	25.795	0	1.1	-45.5	-0.305369	0	0	0.422819	-0.722222	0	0.0061797	0	0	0	0	0	1	0	0	0	1	1	U92285.1	Human GABA-A receptor epsilon subunit (GABRE) RNA, alternative transcript	0	0	0	0	0	0	0	0	0	0	1171
TB454	454	2	0.011	CTGTTTTATTAAAATATTTTCCGCTGGATGCTTCCTGTGTTTCAAGAACTTGGTCTTGCCAGCTGGAGCTGGTGACAGTTGAGAGAAACACATCCAAGTGCTGTTGTGACATGGCATTTGGAAGTGGAGGAGCATGGGTGG	CTGTTTTATTAAAATATTTTCCGCTGGATGCTTCCTGTGTTTCAAGAACTTGGTCTTGCCAGCTGGAGCTGGTGACAGTTGAGAGAAACACATCCAAGTGCTGTTGTGACATGGCATTTGGAAGTGGAGGAGCATGGGTGG	141	25.84	0	0.068	-43.3	-0.307092	0	0	0.460993	-0.666154	0	0.00617907	0	0	0	0	0	0	0	0	0	0	0	0	0	0	0	0	0	0	0	0	0	0	0	244
TB455	455	13	0.738	GCTTAACAGCTAGTCATTGTCTAAAAGGGCATGGTGCAAAACTTTTCAAAGTGTGGACTAAGGAGCACTTAACTCCTTAATGCCAAGGGCTGGCCATTTGCTCCATTGCTGGCCACTGAACCATAAGGATTCCAGGACTGATTAGCTGT	GCTTAACAGCTAGTCATTGTCTAAAAGGGCATGGTGCAAAACTTTTCAAAGTGTGGACTAAGGAGCACTTAACTCCTTAATGCCAAGGGCTGGCCATTTGCTCCATTGCTGGCCACTGAACCATAAGGATTCCAGGACTGATTAGCTGT	149	26.495	0	0.287	-47.1	-0.316107	0	0	0.456376	-0.692647	0	0.00617639	0	0	0	0	0	0	0	0	0	0	0	0	0	0	0	0	0	0	0	0	0	0	0	1172
TB456	456	7	0.047	CTATAAATAAGGCTGTTGCCTAGTGCCAGTATTGATGGCATTTGCAGCTGTCCTCTGGGAGACGGACTCAGACGAATAACCCATTTTCAAGAGGACATGGCCATTAGGCGACAGCTATTTATGGTTCCTATTGACCAGAGCCAAACCTG	CTATAAATAAGGCTGTTGCCTAGTGCCAGTATTGATGGCATTTGCAGCTGTCCTCTGGGAGACGGACTCAGACGAATAACCCATTTTCAAGAGGACATGGCCATTAGGCGACAGCTATTTATGGTTCCTATTGACCAGAGCCAAACCTG	149	25.321	0	0.287	-52.6	-0.35302	0	0	0.469799	-0.751429	0	0.00616926	0	0	0	0	0	0	0	0	0	0	0	0	0	0	0	0	0	0	0	0	0	0	0	1173
TB457	457	1	0.738	GCAGGCGATGGGCCTTTCTCTCTGGAGGGAGACAGCTGGAGCGAGCTCTCTTTGAGGGGCTATGAGCATCTTGCTCTTTATTCAGCTCCTCTGATGAGGCCTTTCGTTGGGCATCAGTTTACCCATTGGTAAATGGAGTTGAATAATAT	GCAGGCGATGGGCCTTTCTCTCTGGAGGGAGACAGCTGGAGCGAGCTCTCTTTGAGGGGCTATGAGCATCTTGCTCTTTATTCAGCTCCTCTGATGAGGCCTTTCGTTGGGCATCAGTTTACCCATTGGTAAATGGAGTTGAATAATAT	149	25.372	0	0.073	-55.4	-0.371812	0	0	0.496644	-0.748649	0	0.00616575	0	0	0	0	0	0	0	0	0	0	0	0	0	0	0	0	0	0	0	0	0	0	0	1995
TB460	460	X	0.007	GCCTAAGGCCTGTTGTAACTCTGTCTATCCCTGGGGCTGCTCCAGGAGGAAGTTTAAAGGAGGTAGGTTGTCTTTGACAGCCTGCCTCCC	GCCTAAGGCCTGTTGTAACTCTGTCTATCCCTGGGGCTGCTCCAGGAGGAAGTTTAAAGGAGGTAGGTTGTCTTTGACAGCCTGCCTCCC	90	17.009	0	0.161	-34.9	-0.387778	0	0	0.544444	-0.712245	0	0.00615876	0	0	0	0	0	0	0	0	0	0	0	0	0	0	0	0	0	0	0	0	0	0	0	2922
TB461	461	3	2.8	AGCTCCCGGGAGGATGCCTCGGTGCGGGGCGCGTCGCCCCCCTCAGGCCACCAGAGCCCGGATACCTCAGAAATTCGGCTCTGGGTCTGTGGGGAGCGAAATGCAACCCAAACCCCGTTTCCCCGAAGCCCCGCGCAGATAAACAC	AGCTCCCGGGAGGATGCCTCGGTGCGGGGCGCGTCGXXXXXXTCAGGCCACCAGAGCCCGGATACCTCAGAAATTCGGCTCTGGGTCTGTGGGGAGCGAAATGCAACCCAAACCCCGTTTCCCCGAAGCCCCGCGCAGATAAACAC	146	27.248	0	1.1	-59	-0.40411	0	0	0.657534	-0.614583	0	0.00615385	0	0	0	0	0	0	0	0	0	0	0	0	0	0	0	0	0	0	0	0	0	0	0	3046
TB462	462	1	0.187	TAGCTTGAGCGTTCTGGAAAATATTATTACCCCCAGGGCGCCATGTAACTCCCCGGCTCCTGACAAGCTGCCAACATGGCTTTCTCTGGGCTGCAAAGTTGGAGCTCCTCTGGCAGGCTGCCAGGGTTTTAAGAAGGCTCTGGGGGCCC	TAGCTTGAGCGTTCTGGAAAATATTATTACCCCCAGGGCGCCATGTAACTCCCCGGCTCCTGACAAGCTGCCAACATGGCTTTCTCTGGGCTGCAAAGTTGGAGCTCCTCTGGCAGGCTGCCAGGGTTTTAAGAAGGCTCTGGGGGCCC	149	28.112	0	0.287	-50.7	-0.340268	0	0	0.563758	-0.603571	0	0.00614242	0	0	0	0	0	0	0	0	0	0	0	0	0	0	0	0	0	0	0	0	0	0	0	1174
TB463	463	11	2.9	TTTATGAGCTTAGAGTCATATTTATTAACATCCATGATTAACTGAAAATTGCCCCATGTGGTATTTCCATCCACAAATGTGTTTTGATTAGAGAAGGGACAATTATTCCATTTGCATTTGATTCTAACACAAATGGTATAATTTTCAA	TTTATGAGCTTAGAGTCATATTTATTAACATCCATGATTAACTGAAAATTGCCCCATGTGGTATTTCCATCCACAAATGTGTTTTGATTAGAGAAGGGACAATTATTCCATTTGCATTTGATTCTAACACAAATGGTATAATTTTCAA	148	16.687	0	8.1e-11	-23.6	-0.159459	34	1	0.304054	-0.524444	0	0.00614205	0	0	0	0	0	0	0	0	0	0	0	0	0	0	0	0	0	0	0	0	0	0	0	2923
TB464	464	1	0.464	GACACAGCTTCCCCAGGCCACATGCTTCTTTATATCCTCATAGATATCTCAGCACTATGGAATGTAAGGAAGTGTGTGGTTTTGGCAAGTGCTTCTTCA	GACACAGCTTCCCCAGGCCACATGCTTCTTTATATCCTCATAGATATCTCAGCACTATGGAATGTAAGGAAGTGTGTGGTTTTGGCAAGTGCTTCTTCA	99	17.946	0	0.178	-32.4	-0.327273	0	0	0.444444	-0.736364	1	0.00612106	0	0	0	0	0	0	0	0	0	0	0	0	0	0	0	0	0	0	0	0	0	0	0	3047
TB466	466	13	0.738	CCCTCCCAATAATAATTACCAAATATCTATATTTAGGAGAAAGTAGAACATGTGTATCATAAATAATAGCAGAAATTCTTATTTATGGATTGCCTGTTTTGCTAGTTATAGACATTTGGTAATTATCTCCAAATGTTGGCATGTAAAAA	CCCTCCCAATAATAATTACCAAATATCTATATTTAGGAGAAAGTAGAACATGTGTATCATAAATAATAGCAGAAATTCTTATTTATGGATTGCCTGTTTTGCTAGTTATAGACATTTGGTAATTATCTCCAAATGTTGGCATGTAAAAA	149	25.356	0	0.287	-32.6	-0.218792	0	0	0.288591	-0.75814	0	0.00611206	0	0	0	0	0	1	0	0	0	1	0	0	0	0	0	0	0	0	0	0	0	0	0	3048
TB467	467	9	0.045	CTCTCTGAAATAGCTGCCTTCCTGATGTGGTAGCCGGACCAGGGAGTGTCCCCAGAAGGCCCACAACAGGAATCTGGGGGAGGCTGCTTGACGCCTCATTAAAACATTCCGAAGAAAACCCAAGTTCCCAGGAGGGCCCATGTC	CTCTCTGAAATAGCTGCCTTCCTGATGTGGTAGCCGGACCAGGGAGTGTCCCCAGAAGGCCCACAACAGGAATCTGGGGGAGGCTGCTTGACGCCTCATTAAAACATTCCGAAGAAAACCCAAGTTCCCAGGAGGGCCCATGTC	144	15.809	0	5e-12	-45	-0.3125	36	1	0.555556	-0.5625	0	0.00610466	0	0	0	0	0	0	0	0	0	0	0	0	0	0	0	0	0	0	0	0	0	0	0	3049
TB469	469	4	0.044	TTTGTCTTTCCACACAAGTGATTCTTTCAAAGAAAAATAAGGAGCACAATTCATAAAGTCACCCGATCAACCAGTTTGGTTAAATGGCAGCATTTATACTGCCATTCAAGTGACTTCAACAAACATCTTTGTAATTGCCA	TTTGTCTTTCCACACAAGTGATTCTTTCAAAGAAAAATAAGGAGCACAATTCATAAAGTCACCCGATCAACCAGTTTGGTTAAATGGCAGCATTTATACTGCCATTCAAGTGACTTCAACAAACATCTTTGTAATTGCCA	140	27.613	0	0.268	-27.6	-0.197143	0	0	0.357143	-0.552	0	0.00609051	0	0	0	0	0	0	0	0	0	0	0	0	0	0	0	0	0	0	0	0	0	0	0	2924
TB470	470	2	0.047	CAGTGTTCTTGGAGCTTGGTGCTGATACTGTACTGGCTAAGCTGGTACACTTGTTGGTGCAGTATGCTACAAGGACATTCAAATTAAGCTCCTTTTTACAGTGCTGAAAGGACATAATGTAATGCGAGCTTCACAAAATAAACTTTTA	CAGTGTTCTTGGAGCTTGGTGCTGATACTGTACTGGCTAAGCTGGTACACTTGTTGGTGCAGTATGCTACAAGGACATTCAAATTAAGCTCCTTTTTACAGTGCTGAAAGGACATAATGTAATGCGAGCTTCACAAAATAAACTTTTA	148	24.531	0	1.1	-45.5	-0.307432	0	0	0.398649	-0.771186	0	0.00608561	0	0	0	0	0	0	0	0	0	0	0	0	0	0	0	0	0	0	0	0	0	0	0	1455
TB471	471	11	2.9	TTCACAGCCCATATCTTTGAAATAATTATTCTCTTGTGTATGCAAATACACTGGATTTGCAACATGTTTATTCAAGAGAGTGGGCAAGAATGTTTCTTATTTGAGCATCTGCAGGTTTCCACAGGAGATCTGCATAAAACAATAAATAT	TTCACAGCCCATATCTTTGAAATAATTATTCTCTTGTGTATGCAAATACACTGGATTTGCAACATGTTTATTCAAGAGAGTGGGCAAGAATGTTTCTTATTTGAGCATCTGCAGGTTTCCACAGGAGATCTGCATAAAACAATAAATAT	149	24.355	0	0.287	-41	-0.275168	0	0	0.342282	-0.803922	0	0.00608006	0	0	0	0	0	0	0	0	0	0	0	0	0	0	0	0	0	0	0	0	0	0	0	2925
TB472	472	16	0.42	TGAAGACCTTGCAACTTGAAAAGGCTTACAGTGTATTCCTCAAGGAGAGTGTACTGTGAGTGGCAGCGCCCATCTGTCTCCAAGACTACAC	TGAAGACCTTGCAACTTGAAAAGGCTTACAGTGTATTCCTCAAGGAGAGTGTACTGTGAGTGGCAGCGCCCATCTGTCTCCAAGACTACAC	91	20.334	0	0.646	-23.7	-0.26044	0	0	0.483516	-0.538636	0	0.00607821	0	0	0	0	0	0	0	0	0	0	0	0	0	0	0	0	0	0	0	0	0	0	0	3050
TB473	473	1	0.464	GTTGTCAGACCCAGGTGGAAACCTGAGGCTGGACTAAAGAGTCCAGATGTCAGGCTGCCTGGCTCATTACACTTCTGACCCAGTTCTGGCCACTAGAGG	GTTGTCAGACCCAGGTGGAAACCTGAGGCTGGACTAAAGAGTCCAGATGTCAGGCTGCCTGGCTCATTACACTTCTGACCCAGTTCTGGCCACTAGAGG	99	19.535	0	0.178	-34.8	-0.351515	0	0	0.545455	-0.644444	0	0.00607243	0	0	0	0	0	0	0	0	0	0	0	0	0	0	0	0	0	0	0	0	0	0	0	2926
TB474	474	5	0.181	TGATCTGAGCTTAAAGACAAACACGAGGCTCCATTACAGGCTGCATTCTCCAGTGAGTCTGTCCACCTGCTCCAGGTAAGTGGCTGTGTCCCAAGAGATTCCTTGGGACACAGAAAGCCCATTGTGCCGAATGAATGCAGCCCTG	TGATCTGAGCTTAAAGACAAACACGAGGCTCCATTACAGGCTGCATTCTCCAGTGAGTCTGTCCACCTGCTCCAGGTAAGTGGCTGTGTCCCAAGAGATTCCTTGGGACACAGAAAGCCCATTGTGCCGAATGAATGCAGCCCTG	145	25.765	0	0.005	-51.4	-0.354483	0	0	0.517241	-0.685333	0	0.00606527	0	0	0	0	0	0	0	0	0	0	0	0	0	0	0	0	0	0	0	0	0	0	0	1175
TB476	476	12	0.414	TGTCTTCCCCGGAGAGTCACCTGGAAGGTGGGCCCTCAGAAAAGGGAAGCCCCAGATGGTGACCCAGAGGCCATTTTGAAAAGCCCTGGA	TGTCTTCCCCGGAGAGTCACCTGGAAGGTGGGCCCTCAGAAAAGGGAAGCCCCAGATGGTGACCCAGAGGCCATTTTGAAAAGCCCTGGA	90	3.833	0	1.2e-17	-29.8	-0.331111	21	1	0.577778	-0.573077	0	0.00605488	0	0	0	0	0	0	0	0	0	0	0	0	0	0	0	0	0	0	0	0	0	0	0	3051
TB477	477	18	0.183	TAGGCTGACGTCACCGGGTGACGTGTCTTTTGTTTGGGTTTTCCAGAAGCTTTACTGTTAAAAGCACTGTGCTTTGTAACAGTGTCAGGGGCGTTACAAGACCCCCTGTTTACAAGAGATGAGAAAGAAGAACTCCTGATTTGAGA	TAGGCTGACGTCACCGGGTGACGTGTCTTTTGTTTGGGTTTTCCAGAAGCTTTACTGTTAAAAGCACTGTGCTTTGTAACAGTGTCAGGGGCGTTACAAGACCCCCTGTTTACAAGAGATGAGAAAGAAGAACTCCTGATTTGAGA	146	26.15	0	0.071	-44.5	-0.304795	0	0	0.452055	-0.674242	0	0.00605259	0	0	0	0	0	0	0	0	0	0	0	0	0	0	0	0	0	0	0	0	0	0	0	2927
TB479	479	8	0.738	TATTCCTGGCCGCATCTGCACGAGGGAAATTAGAGCATTACCTGGTCCCCGCCAGTGTGCCAGCTCCGAGCGGCAGGCGCAGCCCACGCTGGGCGACCAGCTGTCTGCGAATGTGGCGTGTGGATCACAGCTCGGAGCCAGGGGATCTC	TATTCCTGGCCGCATCTGCACGAGGGAAATTAGAGCATTACCTGGTCCCCGCCAGTGTGCCAGCTCCGAGCGGCAGGCGCAGCCCACGCTGGGCGACCAGCTGTCTGCGAATGTGGCGTGTGGATCACAGCTCGGAGCCAGGGGATCTC	149	26.892	0	1.1	-60.9	-0.408725	0	0	0.637584	-0.641053	0	0.00604387	0	0	0	0	0	0	0	0	0	0	0	0	0	0	0	0	0	0	0	0	0	0	0	3052
TB483	483	3	2.9	GTTGGTAGGTGTCTAAATGTGGAGGTAAGTAATAAGCCAGTATTGACTTCTGTTGAGATCAATAACAAGATTTGTTGACCCAAAGAGGTTAAAATTGACTGAAAAGTGGGACAATAAATCTTGTTATTGACCATAAAGCTGAAGTCAAT	GTTGGTAGGTGTCTAAATGTGGAGGTAAGTAATAAGCCAGTATTGACTTCTGTTGAGATCAATAACAAGATTTGTTGACCCAAAGAGGTTAAAATTGACTGAAAAGTGGGACAATAAATCTTGTTATTGACCATAAAGCTGAAGTCAAT	149	24.616	0	0.287	-40.6	-0.272483	0	0	0.348993	-0.780769	0	0.00601778	0	0	0	0	0	0	0	0	0	0	0	0	0	0	0	0	0	0	0	0	0	0	0	1996
TB484	484	2	0.18	GTCATGAGGTCCGGGCCGGCTCGGTGGGGCCACCTCTGAGCAGGCAGTTTCCCTGGAAGGGAAGTTCTTCCTAGCCTGCTGAGGGTGGAGAAGGTCATGCTGGCCAGACCTGGTGGCTTGAAATCTGTGAGAGGGAGCAGGCGC	GTCATGAGGTCCGGGCCGGCTCGGTGGGGCCACCTCTGAGCAGGCAGTTTCCCTGGAAGGGAAGTTCTTCCTAGCCTGCTGAGGGTGGAGAAGGTCATGCTGGCCAGACCTGGTGGCTTGAAATCTGTGAGAGGGAGCAGGCGC	144	25.319	0	0.004	-62	-0.430556	0	0	0.625	-0.688889	0	0.00601755	0	0	0	0	0	0	0	0	0	0	0	0	0	0	0	0	0	0	0	0	0	0	0	2189
TB485	485	8	0.103	CAACCACGGCCAAGGCATTGGGAGGCTCTGTGCTTCTTCTGTGTCTGAGACAGCGGCAGCTGTGAGCTGCAGATACCATCTGCTGATGC	CAACCACGGCCAAGGCATTGGGAGGCTCTGTGCTTCTTCTGTGTCTGAGACAGCGGCAGCTGTGAGCTGCAGATACCATCTGCTGATGC	89	5.128	0	1.1e-05	-27.6	-0.310112	25	1	0.573034	-0.541176	0	0.0060063	0	0	0	0	0	0	0	0	0	0	0	0	0	0	0	0	0	0	0	0	0	0	0	3053
TB486	486	11	0.185	CCATTTAGCAAGTCAGAAAGAAAAGCTGCCAAGGTCTTCTCAGGAGCCCCAAACATTCATATTCCAAAGCAAGCCAGCCTCGCTCAAGCGCTTGTCTAAATAATGGACTCCTGCCCTGACCTTGTAATTTACTTTACAATGCATTTAT	CCATTTAGCAAGTCAGAAAGAAAAGCTGCCAAGGTCTTCTCAGGAGCCCCAAACATTCATATTCCAAAGCAAGCCAGCCTCGCTCAAGCGCTTGTCTAAATAATGGACTCCTGCCCTGACCTTGTAATTTACTTTACAATGCATTTAT	148	30.386	1	0.285	-28	-0.189189	0	0	0.432432	-0.4375	0	0.00599679	0	0	0	0	0	0	0	0	0	0	0	0	0	0	0	0	0	0	0	0	0	0	0	245
TB487	487	X	0.047	TAGCCCAGGGCAACACTTTGACCTTTTCAATATTCCATAATTAGATTGGCTGCAATTCTACTTTGCCTCCTGTTTACAGTCTAAGCAGCCTTTGGGAAAGGGGCAGAATGGCCAGCTGTTCACAGTTGAAAATATTTTAAAGGTCAAAG	TAGCCCAGGGCAACACTTTGACCTTTTCAATATTCCATAATTAGATTGGCTGCAATTCTACTTTGCCTCCTGTTTACAGTCTAAGCAGCCTTTGGGAAAGGGGCAGAATGGCCAGCTGTTCACAGTTGAAAATATTTTAAAGGTCAAAG	149	25.387	0	0.018	-45.5	-0.305369	0	0	0.416107	-0.733871	0	0.00599648	0	0	0	0	0	0	0	0	0	0	0	0	0	0	0	0	0	0	0	0	0	0	0	1997
TB489	489	13	0.187	GAAAAAGCACCATCATAAATTCCCAAAAAGTGTATCTTAATGATACACTTAGAGTAAATCATTTGCCTTGAGAGACAGCAGGTCTCTGGTGACCTGCATTGCAGCCACAAGAGACTCCTAGACTAGCTACTTTCAGCTAAATGTACTCT	GAAAAAGCACCATCATAAATTCCCAAAAAGTGTATCTTAATGATACACTTAGAGTAAATCATTTGCCTTGAGAGACAGCAGGTCTCTGGTGACCTGCATTGCAGCCACAAGAGACTCCTAGACTAGCTACTTTCAGCTAAATGTACTCT	149	26.024	0	0.287	-41.8	-0.280537	0	0	0.402685	-0.696667	0	0.00598719	0	0	0	0	0	0	0	0	0	0	0	0	0	0	0	0	0	0	0	0	0	0	0	3054
TB492	492	10	0.738	TTCAAAGAGCAGAAGAATCCCATCGTTTATCATGTTCTGGTTGGACTCCTTTCTTATCGTTTGCTGGAGTTTGAACTTCAGAGCTATGGTGTCAACCCTGCTGTAATATCTCAGGGGAGCTCCTAGTGTGGGGCTGGTGCCATGGCTCA	TTCAAAGAGCAGAAGAATCCCATCGTTTATCATGTTCTGGTTGGACTCCTTTCTTATCGTTTGCTGGAGTTTGAACTTCAGAGCTATGGTGTCAACCCTGCTGTAATATCTCAGGGGAGCTCCTAGTGTGGGGCTGGTGCCATGGCTCA	149	25.249	0	1.1	-51.1	-0.342953	0	0	0.47651	-0.719718	0	0.00596044	0	0	0	0	0	0	0	0	0	0	0	0	0	0	0	0	0	0	0	0	0	0	0	1456
TB494	494	3	0.448	TGCTTCCAGTCCCCGGTTAGCTGGGAATGGCTGGGTTTCAGCTGTTTCTAGAATATTCAGGGGCCCCATCCTAGTGATACTTGAAGATCAGGCCCC	TGCTTCCAGTCCCCGGTTAGCTGGGAATGGCTGGGTTTCAGCTGTTTCTAGAATATTCAGGGGCCCCATCCTAGTGATACTTGAAGATCAGGCCCC	96	17.964	0	1.7e-38	-29.2	-0.304167	80	1	0.53125	-0.572549	0	0.0059514	0	0	0	0	0	0	0	0	0	0	0	0	0	0	0	0	0	0	0	0	0	0	0	2928
TB495	495	1	0.459	GAGTTCTTGGCAGCTGATACACTCACCACTGGAAACCAAACTGCCAGGCTTTGGAAAGCCCAGCCCATCCATCTGGATGGGTCTTTCTCAAAGGGACC	GAGTTCTTGGCAGCTGATACACTCACCACTGGAAACCAAACTGCCAGGCTTTGGAAAGCCCAGCCCATCCATCTGGATGGGTCTTTCTCAAAGGGACC	98	20.334	0	0.179	-30.3	-0.309184	0	0	0.530612	-0.582692	0	0.00594955	0	0	0	0	0	0	0	0	0	0	0	0	0	0	0	0	0	0	0	0	0	0	0	2929
TB496	496	8	0.012	ACACTTTAGGCCAACTGATTTCCGTCCTTTCCTCCTCTCTGAAATAGAGGAGTGCTCTTTAGCACTTTTACCCTTTGAAAATACAAAATCATTCAAGGGCTTTCATATTTTCAAAGGGCAGAGGCAACTTTAGTGCTACAGAGGAGTGT	ACACTTTAGGCCAACTGATTTCCGTCCTTTCCTCCTCTCTGAAATAGAGGAGTGCTCTTTAGCACTTTTACCCTTTGAAAATACAAAATCATTCAAGGGCTTTCATATTTTCAAAGGGCAGAGGCAACTTTAGTGCTACAGAGGAGTGT	149	25.754	0	0.073	-43.2	-0.289933	0	0	0.409396	-0.708197	0	0.00594833	0	0	0	0	0	0	0	0	0	0	0	0	0	0	0	0	0	0	0	0	0	0	0	1176
TB499	499	16	0.115	CTTGACTGGGCAGCTGTTCAGGGCAGCTCCTGGCATGAGGAAAGGTATTTAGGGTGTAGGCTTAAATGCCTTTCCTAACAACTGTGGCATCGTTGAG	CTTGACTGGGCAGCTGTTCAGGGCAGCTCCTGGCATGAGGAAAGGTATTTAGGGTGTAGGCTTAAATGCCTTTCCTAACAACTGTGGCATCGTTGAG	97	17.828	0	0.698	-34	-0.350515	0	0	0.505155	-0.693878	0	0.005933	0	0	0	0	0	0	0	0	0	0	0	0	0	0	0	0	0	0	0	0	0	0	0	2930
TB500	500	1	0.464	TTAACTTTCTTGGCAGTATCTTCAAAGGGAGTTAGGAGGCTGTCCCAGGAGCTGCCTTTGAAGATTGTTGCAATATGTATACCTGTCAAAAAGAGTTGA	TTAACTTTCTTGGCAGTATCTTCAAAGGGAGTTAGGAGGCTGTCCCAGGAGCTGCCTTTGAAGATTGTTGCAATATGTATACCTGTCAAAAAGAGTTGA	99	16.097	0	0.011	-33.4	-0.337374	0	0	0.414141	-0.814634	0	0.00593269	0	0	0	0	0	1	0	0	0	1	0	0	0	0	0	0	0	0	0	0	0	0	0	3055
TB503	503	7	0.007	GCAGGGACTTGTTGCCATGGAAACTGCAGCCAGTGTTTCCATGGAGAAAGAGCTGCAGAGTCTGGAATTTTCCAGGTTCTAAAGGTGAATGTATATT	GCAGGGACTTGTTGCCATGGAAACTGCAGCCAGTGTTTCCATGGAGAAAGAGCTGCAGAGTCTGGAATTTTCCAGGTTCTAAAGGTGAATGTATATT	97	18.381	0	0.177	-29.6	-0.305155	0	0	0.453608	-0.672727	0	0.00592219	0	0	0	0	0	0	0	0	0	0	0	0	0	0	0	0	0	0	0	0	0	0	0	2931
TB504	504	4	2.9	ATCACGGGAGACTAGACACCGTTTGATGTGTTATGACATGAACCCTCAATTAGATCGCTGAGTCGAAACACTCCAATCAGGGGCCCAATGCTAAGCAAGCCCCGGAAGGTCCAACCCGAGGTCACCGCCGGTGACACATCAAATCAAAA	ATCACGGGAGACTAGACACCGTTTGATGTGTTATGACATGAACCCTCAATTAGATCGCTGAGTCGAAACACTCCAATCAGGGGCCCAATGCTAAGCAAGCCCCGGAAGGTCCAACCCGAGGTCACCGCCGGTGACACATCAAATCAAAA	149	30.298	0	1.1	-34.8	-0.233557	0	0	0.510067	-0.457895	0	0.00591969	0	0	0	0	0	0	0	0	0	0	0	0	0	0	0	0	0	0	0	0	0	0	0	1998
TB505	505	1	0.115	GAAAGTTTCCAAAGAATTTCACTTTGGGGCCAAGCCCAGAGATGGAAACTTTGCCTGGGAGGGAGATTTTAGTGGGACACATAGCAAGGGAAAACAG	GAAAGTTTCCAAAGAATTTCACTTTGGGGCCAAGCCCAGAGATGGAAACTTTGCCTGGGAGGGAGATTTTAGTGGGACACATAGCAAGGGAAAACAG	97	8.628	0	1.3e-14	-26.4	-0.272165	40	1	0.463918	-0.586667	0	0.00591567	0	0	0	0	0	0	0	0	0	0	0	0	0	0	0	0	0	0	0	0	0	0	0	2932
TB506	506	11	0.71	CAAAGTCTTGGGTCTTCCTCCCCCAGCAGTGACCCCAGGTTGCCTGTGTCAAAGCCAATTTGGCGCTGTTTAAAGGAGTCCGACCTAGGGGTCACCTGAGCAAATCTCCTCCTTGAGGAATTACCACCAGATGGCAACCTGGGG	CAAAGTCTTGGGTCTTCCTCCCCCAGCAGTGACCCCAGGTTGCCTGTGTCAAAGCCAATTTGGCGCTGTTTAAAGGAGTCCGACCTAGGGGTCACCTGAGCAAATCTCCTCCTTGAGGAATTACCACCAGATGGCAACCTGGGG	144	11.932	0	1.2e-06	-49.8	-0.345833	27	1	0.548611	-0.63038	0	0.00591505	0	0	0	0	0	0	0	0	0	0	0	0	0	0	0	0	0	0	0	0	0	0	0	2933
TB507	507	X	0.185	TTTGTTTGGTCCTTTGGGGCCTCCTCATTTGTCTCCATTTTCTAAGCTGAAGGCTTTGTAGCTCCCCTGGGCCCAGCTTAGCCCAGATGGCTGGGGCAGGCGGAGAGAAATCAGGTAGGCTCCAAATACAAAGGGCCTTGATTAGCAC	TTTGTTTGGTCCTTTGGGGCCTCCTCATTTGTCTCCATTTTCTAAGCTGAAGGCTTTGTAGCTCCCCTGGGCCCAGCTTAGCCCAGATGGCTGGGGCAGGCGGAGAGAAATCAGGTAGGCTCCAAATACAAAGGGCCTTGATTAGCAC	148	24.746	0	1.1	-56.7	-0.383108	0	0	0.527027	-0.726923	0	0.00590145	0	0	0	0	0	0	0	0	0	0	0	0	0	0	0	0	0	0	0	0	0	0	0	1999
TB510	510	1	0.187	AAAAAGGTTATTAATTTTCACCAGGCTGTATCTTACAGCTGGTGGCTCAGCATCAGTTTTTGGTGTAATGAAAATGGTCTGAGCAGAAGATAAATGGTTCATAAAGTGGACCATTTAGATGCAATCGAGGCTCAATCTGCCCAGTGACT	AAAAAGGTTATTAATTTTCACCAGGCTGTATCTTACAGCTGGTGGCTCAGCATCAGTTTTTGGTGTAATGAAAATGGTCTGAGCAGAAGATAAATGGTTCATAAAGTGGACCATTTAGATGCAATCGAGGCTCAATCTGCCCAGTGACT	149	24.961	0	1.1	-43.7	-0.293289	0	0	0.402685	-0.728333	0	0.00586734	0	0	0	0	0	0	0	0	0	0	0	0	0	0	0	0	0	0	0	0	0	0	0	2000
TB511	511	6	0.046	TCTTTGCTCTGGCTGCCATCTGTTCTGTGACCAAAGCCAGGACTAAACTTAGCTATAGTGACTCATGGACACAGGGCTGTCCCAGGCCTCATGAGGCACTCAACAAGCCATCTGGCCGTGGTCAACACCCTCTCCCTTCTTCTCTC	TCTTTGCTCTGGCTGCCATCTGTTCTGTGACCAAAGCCAGGACTAAACTTAGCTATAGTGACTCATGGACACAGGGCTGTCCCAGGCCTCATGAGGCACTCAACAAGCCATCTGGCCGTGGTCAACACCCTCTCCCTTCTTCTCTC	146	19.33	0	2.2e-17	-37.1	-0.25411	45	1	0.534247	-0.475641	0	0.00586417	0	0	0	0	0	0	0	0	0	0	0	0	0	0	0	0	0	0	0	0	0	0	0	246
TB513	513	15	0.099	AGGGGCACTGATTAAAGCCAAGGACAGGATCCTGCTTTAATTGGTGTTCCTAGCAGAGGCCGTCTTTCTCATTCCCTTTGTCTCCA	AGGGGCACTGATTAAAGCCAAGGACAGGATCCTGCTTTAATTGGTGTTCCTAGCAGAGGCCGTCTTTCTCATTCCCTTTGTCTCCA	86	16.974	0	0.603	-27.1	-0.315116	0	0	0.488372	-0.645238	0	0.00586092	0	0	0	0	0	0	0	0	0	0	0	0	0	0	0	0	0	0	0	0	0	0	0	2934
TB514	514	8	0.699	TTGTAACCTTTGCCCAGGACTTCACTCAGACCACCCTGGATACCACAAGGAGCCTCTGCCCACAGATGTTGCAGACACCTGGCTGGAGGAAGCAGCTAGAGGGAGTTCTGGTGGGCTCCGGGGGCCTCCCAGAGCTGCTTC	TTGTAACCTTTGCCCAGGACTTCACTCAGACCACCCTGGATACCACAAGGAGCCTCTGCCCACAGATGTTGCAGACACCTGGCTGGAGGAAGCAGCTAGAGGGAGTTCTGGTGGGCTCCGGGGGCCTCCCAGAGCTGCTTC	141	25.209	0	0.27	-54.7	-0.387943	0	0	0.595745	-0.65119	0	0.00584948	0	0	0	0	0	0	0	0	0	0	0	0	0	0	0	0	0	0	0	1	XM_150103.4	Mus musculus hypothetical protein D130029J02 (D130029J02), mRNA	0	1177
TB516	516	#N/A	#N/A	AGCAGGTTGTGCCTCACTGAAGCTCTTTATTTTTCTGGGCAGTCTTTGCTACTGTAAACATCCTTGACTGGAAGCTGTAAGGTGTTGAGAGGAGCTTTCAGTCGGATGTTTACAGCGGCAGGCTGCCACAGTCGTCCCCGGCTGCGCTC	#N/A	149	35.658	0	0.287	-14.7	-0.0986577	0	0	0.52349	-0.188462	0	0.00583098	0	0	0	0	0	1	1	Mm#S9350189	0	1	0	0	0	0	0	0	0	0	0	0	0	0	0	1178
TB517	517	9	0.047	ACACGTGGCTTTGGGCTAATTCCTGGCTGAGTAGGTGGGGGAGGAAAGGAATTGGAAATTCCTGAAGACTCGGTCTTCTGAGGGAGCAAATGAATCTTCTTCCTCCCGGGTCTCCTCAGCAGCTGCTGAGCTGCAGAATTTATCGGAGT	ACACGTGGCTTTGGGCTAATTCCTGGCTGAGTAGGTGGGGGAGGAAAGGAATTGGAAATTCCTGAAGACTCGGTCTTCTGAGGGAGCAAATGAATCTTCTTCCTCCCGGGTCTCCTCAGCAGCTGCTGAGCTGCAGAATTTATCGGAGT	149	27.339	0	0.073	-46.8	-0.314094	0	0	0.516779	-0.607792	0	0.00582971	0	0	0	0	0	0	0	0	0	0	0	0	0	0	0	0	0	0	0	0	0	0	0	1457
TB522	522	8	0.161	CCAATTAGACTAAGTGTATTCGGTACGTGAGTGACAAGCCCTGGAGACCTCAGGGCCTCTGGGGCCCCCAGGGCGGTTTCAGGAGGCTGTCTCCAGACCTGTCCGGGGTGTGAGCATGTCACATTGTGCC	CCAATTAGACTAAGTGTATTCGGTACGTGAGTGACAAGCCCTGGAGACCTCAGGGCCTCTGGGGCCCCCAGGGCGGTTTCAGGAGGCTGTCTCCAGACCTGTCCGGGGTGTGAGCATGTCACATTGTGCC	130	23.921	0	0.246	-48.3	-0.371538	0	0	0.592308	-0.627273	0	0.00580209	0	0	0	0	0	0	0	0	0	0	0	0	0	0	0	0	0	0	0	0	0	0	0	3056
TB523	523	5	1.8	AGGGGTTTTTAACTGTGGGGCCCTGATTACAGAAAGATAGGCAGTTTGATCCTGTCTGTGTAGACAGGGTTTGAGGCTTGGACTTTTCTCAAAGTCAG	AGGGGTTTTTAACTGTGGGGCCCTGATTACAGAAAGATAGGCAGTTTGATCCTGTCTGTGTAGACAGGGTTTGAGGCTTGGACTTTTCTCAAAGTCAG	98	6.183	0	5.1e-11	-28.6	-0.291837	34	1	0.459184	-0.635556	0	0.00579701	0	0	0	0	0	0	0	0	0	0	0	0	0	0	0	0	0	0	0	0	0	0	0	2935
TB524	524	1	0.118	CCAGTGGCTCGTTGGTCTAGGGGTATGATTCTCGCTTAGGGTGCGAGAGGTCCCGGGTTCAAATCCCGGACGAGCCCTGCTTATCATTTTTTGCTCCCC	CCAGTGGCTCGTTGGTCTAGGGGTATGATTCTCGCTTAGGGTGCGAGAGGTCCCGGGTTCAAATCCCGGACGAGCCCTGCTTATCAXXXXXXGCTCCCC	99	11.817	0	6.8e-35	-34.7	-0.350505	57	1	0.565657	-0.619643	1	0.00578288	0	0	0	0	0	0	0	0	0	1	1	AF179590.1	Drosophila melanogaster ubiquitin-specific protease nonstop (not) gene, complete cds	0	0	0	0	0	0	0	0	0	0	2936
TB525	525	10	0.738	ATAGAAGGCCCTGGCGGGGGCAGGCGGGGTTGACCACGCCCACAGACCGCAGCGGGAACCAATGAGGATCGCGCGCGGGGGACGTGTGCGGGCGTCTCCGCCATCTTGTGAGTCTATAACTCGGAGCCGTTGGGTCGGTTTCTGCTATT	ATAGAAGGCCCTGGCGGGGGCAGGCGGGGTTGACCACGCCCACAGACCGCAGCGGGAACCAATGAGGATCGCGCGCGGGGGACGTGTGCGGGCGTCTCCGCCATCTTGTGAGTCTATAACTCGGAGCCGTTGGGTCGGTTTCTGCTATT	149	25.795	0	4.5	-60.2	-0.404027	0	0	0.644295	-0.627083	0	0.00577999	0	0	0	0	0	0	0	0	0	1	1	AC006273.1	Homo sapiens chromosome 19, cosmid F21817, complete sequence	0	0	0	0	0	0	0	0	0	0	3057
TB526	526	16	2.9	CTGTGGTACTCAGGCAAACGGCTGGGCAAAACAGATGGATCTTGCTTTGCGCCAGGACTCGAAAAATACAGTCGCCAACTCACTGTTGGCGACTACGTATCTTGGCCCAAAGATGGACCTGGAAGTGGGACCAGTTGTCTTTGATATGA	CTGTGGTACTCAGGCAAACGGCTGGGCAAAACAGATGGATCTTGCTTTGCGCCAGGACTCGAAAAATACAGTCGCCAACTCACTGTTGGCGACTACGTATCTTGGCCCAAAGATGGACCTGGAAGTGGGACCAGTTGTCTTTGATATGA	149	26.256	0	0.287	-49	-0.328859	0	0	0.503356	-0.653333	0	0.00577159	0	0	0	0	0	0	0	0	0	0	0	0	0	0	0	0	0	0	0	0	0	0	0	1179
TB530	530	#N/A	#N/A	CATGGGTCCTCTTGTCCTTCATTCCACCGGAGTCTGTCTTATGCCAACCAGATTTCAGTGGAGTGAAGCTCAGGAGGCATGGAGCTGCCAGCGGTG	#N/A	96	16.671	0	0.044	-38.5	-0.401042	0	0	0.552083	-0.726415	1	0.00574754	0	0	0	0	0	0	0	0	0	0	0	0	0	0	0	0	0	0	0	0	0	0	0	2937
TB532	532	10	0.699	TTGGATAATCAGAAGTTGGCTCCATGGGCTTGGCTCCCAACAGTCTTTCTAAATTGCTTGTTTCTGATGAAAGAGCCATTTCACCAGGGTAAATGGCACAGAGGTAGTGCTATCTTCCCAGAAACACAGGATTGCCTGACA	TTGGATAATCAGAAGTTGGCTCCATGGGCTTGGCTCCCAACAGTCTTTCTAAATTGCTTGTTTCTGATGAAAGAGCCATTTCACCAGGGTAAATGGCACAGAGGTAGTGCTATCTTCCCAGAAACACAGGATTGCCTGACA	141	8.064	1	1.2e-12	-37.6	-0.266667	12	1	0.453901	-0.5875	0	0.00573226	0	0	0	0	0	0	0	0	0	0	0	0	0	0	0	0	0	0	0	0	0	0	0	1180
TB534	534	7	0.012	CTTTCACAAAAGGGCATTTACCTGTCTGTCAGAAATATACTCTGTTTTCATTTTGTGTGAAATCCTCTTTACTTCTGAAGACACATCTGTGGGAGGAATGAATACCTCTGACAGACATTCCCAAGGGGAAGTGTGAGCCCTCAC	CTTTCACAAAAGGGCATTTACCTGTCTGTCAGAAATATACTCTGTTTTCATTTTGTGTGAAATCCTCTTTACTTCTGAAGACACATCTGTGGGAGGAATGAATACCTCTGACAGACATTCCCAAGGGGAAGTGTGAGCCCTCAC	144	25.977	0	0.001	-38.3	-0.265972	0	0	0.423611	-0.627869	0	0.00572155	0	0	0	0	0	0	0	0	0	0	0	0	0	0	0	0	0	0	0	0	0	0	0	2001
TB537	537	6	0.011	TCTGGGAGTTGTAGTTTTTGCGGAAGCTGATATCCTGGAGAGCTGGTGTGCTCTGCCCAGGCGGAACCACAAATCCCAGGGCGCACCGGGCTCAGCCCCTCCCGCTCTGGTGTGAGAGTAAACTCACCGCGCCGGGGCGGGCG	TCTGGGAGTTGTAGTTTTTGCGGAAGCTGATATCCTGGAGAGCTGGTGTGCTCTGCCCAGGCGGAACCACAAATCCCAGGGCGCACCGGGCTCAGCCCCTCCCGCTCTGGTGTGAGAGTAAACTCACCGCGCCGGGGCGGGCG	143	23.371	0	0.274	-67	-0.468531	0	0	0.636364	-0.736264	0	0.00571243	0	0	0	0	0	0	0	0	0	0	0	0	0	0	0	0	0	0	0	0	0	0	0	3058
TB538	538	7	0.738	GTTTCTTGCAGCCTGGCAGAGAGCAACGCCTTGCTTGACAAGCAAACAAATGGCCCAGGGCTGTCTGCGGGATGCTGATGAACCCATATTAATGAATAGTCTCATCAGTGAAAGCTGCCCTCTGGGCAGAGCTGCCACAGGCCGGAGTC	GTTTCTTGCAGCCTGGCAGAGAGCAACGCCTTGCTTGACAAGCAAACAAATGGCCCAGGGCTGTCTGCGGGATGCTGATGAACCCATATTAATGAATAGTCTCATCAGTGAAAGCTGCCCTCTGGGCAGAGCTGCCACAGGCCGGAGTC	149	26.552	0	1.1	-50.2	-0.336913	0	0	0.543624	-0.619753	0	0.00569965	0	0	0	0	0	0	0	0	0	0	0	0	0	0	0	0	0	0	0	0	0	0	0	3059
TB539	539	3	2.9	CTCATGTATTACACTAATAAATCACCAGAATGACAACTGATTCTGATGATCTATTAATGCAATACATCAGACGGAGGTGTTGGAATGGGGTATTACTCAGAAAACAGCGTTGTCTCCATAAAGCCACATCCAAAATCCAATTCAAAATA	CTCATGTATTACACTAATAAATCACCAGAATGACAACTGATTCTGATGATCTATTAATGCAATACATCAGACGGAGGTGTTGGAATGGGGTATTACTCAGAAAACAGCGTTGTCTCCATAAAGCCACATCCAAAATCCAATTCAAAATA	149	27.596	0	1.1	-30.6	-0.205369	0	0	0.362416	-0.566667	0	0.00569963	0	0	0	0	0	0	0	0	0	0	0	0	0	0	0	0	0	0	0	0	0	0	0	1181
TB545	545	14	0.181	GGATTGTACACGGATTCTAGCTAACTGTAAATAACCATGAACAAAGAATATCTCAGTAGCCAATATTTTTCTCTGCTGGTATCAAATGAAATTCATTTGGTATCAGCTGGAGTTTTTATAGTGCTAATGGAAGTTATTTTCAGTT	GGATTGTACACGGATTCTAGCTAACTGTAAATAACCATGAACAAAGAATATCTCAGTAGCCAATATTTTTCTCTGCTGGTATCAAATGAAATTCATTTGGTATCAGCTGGAGTTTTTATAGTGCTAATGGAAGTTATTTTCAGTT	145	24.466	0	0.018	-34.2	-0.235862	0	0	0.331034	-0.7125	0	0.00565229	0	0	0	0	0	0	0	0	0	0	0	0	0	0	0	0	0	0	0	0	0	0	0	3060
TB546	546	10	0.047	AAAGACAACTTCCCTTTGTTGACAGCAATTGTGCCAGCTGAGCGACTCTTTTGAGTCACACAACAAAAAGGCTTGCAAAGAGGCAGCTTTCAAGACCTAATCTATGGTGAAGACCACCCCTTCCAGACAAGTAGGGTGGCTGTCAGCT	AAAGACAACTTCCCTTTGTTGACAGCAATTGTGCCAGCTGAGCGACTCTTTTGAGTCACACAACAAAAAGGCTTGCAAAGAGGCAGCTTTCAAGACCTAATCTATGGTGAAGACCACCCCTTCCAGACAAGTAGGGTGGCTGTCAGCT	148	26.552	0	1.1	-42.5	-0.287162	0	0	0.472973	-0.607143	0	0.00564987	0	0	0	0	0	0	0	0	0	0	0	0	0	0	0	0	0	0	0	0	0	0	0	1182
TB547	547	4	0.704	AATGACAGCTCTCAGCTCAGACTTGAGCCTATCCAGGGGCTGAATTGTGTTTGCTTTGAGGTTTTGTGAAAGGTCACAAGGCCTAACAAAGTTCAGATGAAATTTGGCTGCTTTTCTGCTAAGCTCTGGCTCAGAACGTGCAT	AATGACAGCTCTCAGCTCAGACTTGAGCCTATCCAGGGGCTGAATTGTGTTTGCTTTGAGGTTTTGTGAAAGGTCACAAGGCCTAACAAAGTTCAGATGAAATTTGGCTGCTTTTCTGCTAAGCTCTGGCTCAGAACGTGCAT	143	25.424	0	3e-07	-41.5	-0.29021	0	0	0.454545	-0.638462	0	0.00564493	0	0	0	0	0	0	0	0	0	0	0	0	0	0	0	0	0	0	0	0	0	0	0	2002
TB549	549	13	2.9	TAAACACTTGCACACTCAGAATTAGGTTCAAGTGGCTAATTGCACCGGGAAGTAGGTAATTGCAGGTGCAATTAGCTGCAAGTGCAATTTTTCACCCGAGACTAATTGCTCCCAAAGTAAGGAGATGGGGATTAGAAATTCAGCACCAA	TAAACACTTGCACACTCAGAATTAGGTTCAAGTGGCTAATTGCACCGGGAAGTAGGTAATTGCAGGTGCAATTAGCTGCAAGTGCAATTTTTCACCCGAGACTAATTGCTCCCAAAGTAAGGAGATGGGGATTAGAAATTCAGCACCAA	149	26.886	0	0.287	-38.8	-0.260403	0	0	0.42953	-0.60625	0	0.00563853	0	0	0	0	0	0	0	0	0	0	0	0	0	0	0	0	0	0	0	0	0	0	0	2003
TB550	550	1	0.727	CCTAAATCCTGCCTGCCCCAGGTAACTGGAACCCTGAATGTACACAAAGCACCACTATGCCTCAGTGATATTATCAGGCAGGCCTGGCCTGCTCCACAAGGGAAGACAGCGGCTGAGCCAGGGTGGCCAGACCCAGCACTGAAACAG	CCTAAATCCTGCCTGCCCCAGGTAACTGGAACCCTGAATGTACACAAAGCACCACTATGCCTCAGTGATATTATCAGGCAGGCCTGGCCTGCTCCACAAGGGAAGACAGCGGCTGAGCCAGGGTGGCCAGACCCAGCACTGAAACAG	147	28.759	0	0.283	-41.3	-0.280952	0	0	0.564626	-0.49759	0	0.00563794	0	0	0	0	0	0	0	0	0	0	0	0	0	0	0	0	0	0	0	0	0	0	0	2938
TB551	551	7	0.047	GGCAACTTCTCTTCCCCATAAATCTAGAGCAAGGCCAGGGTGAGCTTCTCTGTCAGATTCCGTCTCCATTGTGCCTTAATTAGCCCAATGGAGACGGAACACCATGGCCATTGGGGCTGGAAATTAGACTTGGGAAGTCCCTGGTGGTG	GGCAACTTCTCTTCCCCATAAATCTAGAGCAAGGCCAGGGTGAGCTTCTCTGTCAGATTCCGTCTCCATTGTGCCTTAATTAGCCCAATGGAGACGGAACACCATGGCCATTGGGGCTGGAAATTAGACTTGGGAAGTCCCTGGTGGTG	149	23.68	0	1.1	-58.3	-0.391275	0	0	0.516779	-0.757143	0	0.005637	0	0	0	0	0	0	0	0	0	0	0	0	0	0	0	0	0	0	0	0	0	0	0	247
TB552	552	8	0.118	AGCTGCCAGAGCCCAGGGAAGGGGCTGTGCTCATCCCTGAGCGAGGTGCAGCCACCGGCAGCTGTGATTTAGGGGTCAAGTCCGAGATCACCTTTCTCC	AGCTGCCAGAGCCCAGGGAAGGGGCTGTGCTCATCCCTGAGCGAGGTGCAGCCACCGGCAGCTGTGATTTAGGGGTCAAGTCCGAGATCACCTTTCTCC	99	18.28	0	0.045	-39.9	-0.40303	0	0	0.616162	-0.654098	0	0.0056362	0	0	0	0	0	0	0	0	0	0	0	0	0	0	0	0	0	0	0	0	0	0	0	3061
TB553	553	4	0.047	TCCCTTGGGGCACAATGGCCACTGTCCTCTGGGAGCTGGCCTCCCCAGGGGCATTGTAGGGGCAGGCAGCTGGCACTGTCCATGCTGAGAGACAGCTGGTATTGTGGTACCCATAATTAATGAGAGCTCTGGCAGCTGCTCCCCTGC	TCCCTTGGGGCACAATGGCCACTGTCCTCTGGGAGCTGGCCTCCCCAGGGGCATTGTAGGGGCAGGCAGCTGGCACTGTCCATGCTGAGAGACAGCTGGTATTGTGGTACCCATAATTAATGAGAGCTCTGGCAGCTGCTCCCCTGC	147	24.126	0	0.283	-63.6	-0.432653	0	0	0.598639	-0.722727	0	0.00563416	0	0	0	0	0	0	0	0	0	0	0	0	0	0	0	0	0	0	0	0	0	0	0	3062
TB554	554	13	0.047	CTATGTAATTTGAAATTCTAGGATTCTATTAAATGAAGCTGGGCTTCATTTAGGTTAATTTAGAAGTTTAATTAGAACTTAAAGTTTCTCCTGTAGTGATAAGGAGGCTTATCATCATAAAGAAAACTTCTGGGTTTTAATTTCAGC	CTATGTAATTTGAAATTCTAGGATTCTATTAAATGAAGCTGGGCTTCATTTAGGTTAATTTAGAAGTTTAATTAGAACTTAAAGTTTCTCCTGTAGTGATAAGGAGGCTTATCATCATAAAGAAAACTTCTGGGTTTTAATTTCAGC	147	19.156	0	0.283	-45	-0.306122	0	0	0.29932	-1.02273	0	0.00562649	0	0	0	0	0	0	0	0	0	0	0	0	0	0	0	0	0	0	0	0	0	0	0	2939
TB555	555	1	0.047	TCTCACGCAATGTTCCCTGCCCAGGCGTTACATAACAGCCCGGGCTGCAGGGAACACCTATACAAGAGGCCATGACAGTTAAACAATGGGCAGGCAGTGGCTGCCCTGAGAAAATGGAGTCATTCATGGGCTGTGTGAGAGGCGGCTCT	TCTCACGCAATGTTCCCTGCCCAGGCGTTACATAACAGCCCGGGCTGCAGGGAACACCTATACAAGAGGCCATGACAGTTAAACAATGGGCAGGCAGTGGCTGCCCTGAGAAAATGGAGTCATTCATGGGCTGTGTGAGAGGCGGCTCT	149	25.308	0	0.018	-56.1	-0.37651	0	0	0.550336	-0.684146	0	0.0056235	0	0	0	0	0	0	0	0	0	0	0	0	0	0	0	0	0	0	0	0	0	0	0	1183
TB556	556	17	0.727	CTGTGGCACTTCTCTGGACGGACTGCAGTTTGCTTCACCTCCGGCCCCTCCCTATGTCAGCAGAAAGAAGGGGACAAGGAGAGTCCCTGTTATGGCCTACAGCGCTTCCCGGAGAAGCAGCCCTATCCATGCGTATGGGATGAGGTG	CTGTGGCACTTCTCTGGACGGACTGCAGTTTGCTTCACCTCCGGCCCCTCCCTATGTCAGCAGAAAGAAGGGGACAAGGAGAGTCCCTGTTATGGCCTACAGCGCTTCCCGGAGAAGCAGCCCTATCCATGCGTATGGGATGAGGTG	147	18.994	0	5.5e-18	-41.2	-0.280272	46	1	0.578231	-0.484706	0	0.00562347	0	0	0	0	0	0	0	0	0	0	0	0	0	0	0	0	0	0	0	0	0	0	0	1184
TB559	559	19	0.436	GGGAGCTTGTTAAAATGAAGATTTGAGTTCAGTAGGTTTGGGGGTGGACCAGAGTGCTACATTTTAACGAGCTCCCGAGCGGTGCTAATGCTAA	GGGAGCTTGTTAAAATGAAGATTTGAGTTCAGTAGGTTTGGGGGTGGACCAGAGTGCTACATTTTAACGAGCTCCCGAGCGGTGCTAATGCTAA	94	14.801	0	0.672	-34.7	-0.369149	0	0	0.468085	-0.788636	0	0.00560865	0	0	0	0	0	0	0	0	0	0	0	0	0	0	0	0	0	0	0	0	0	0	0	3063
TB560	560	7	0.003	CCGGGTGGGTCTAGCACTGACTGGAATTCCTGTGGACTTAGTCACCAAGCTGCAGTGGTTGGAGGACAGGGAAACCGCTGGGTGCTCTGTCACCCCAAAAGAATGCAGGCTGGGCCAGGGCTGCCTGGCCCAGAAAGT	CCGGGTGGGTCTAGCACTGACTGGAATTCCTGTGGACTTAGTCACCAAGCTGCAGTGGTTGGAGGACAGGGAAACCGCTGGGTGCTCTGTCACCCCAAAAGAATGCAGGCTGGGCCAGGGCTGCCTGGCCCAGAAAGT	138	10.441	0	2.9e-10	-56.4	-0.408696	33	1	0.594203	-0.687805	0	0.00560474	0	0	0	0	0	0	0	0	0	0	0	0	0	0	0	0	0	0	0	0	0	0	0	3064
TB565	565	4	0.183	GCAGGCGAGGCGGTATCATTAGCTGTTTACCCTGAGAAAGTTCACACATTCTGAGGCCGTGCTCTCGAGCTGTCAAAAACACAGCATGCAGGGCTGGCAGCTCTGCCAACTGTGCTCCCCAGGGCCCAGCAAAGCAAATATTTAGC	GCAGGCGAGGCGGTATCATTAGCTGTTTACCCTGAGAAAGTTCACACATTCTGAGGCCGTGCTCTCGAGCTGTCAAAAACACAGCATGCAGGGCTGGCAGCTCTGCCAACTGTGCTCCCCAGGGCCCAGCAAAGCAAATATTTAGC	146	26.973	0	0.281	-45.1	-0.308904	0	0	0.541096	-0.570886	0	0.00557879	0	0	0	0	0	1	1	Mm#S8966961	0	1	0	0	0	0	0	0	0	0	0	0	0	0	0	3065
TB567	567	4	0.116	TATGAATTACTTTGTAAACCACTACCACACTAGATTTGATATAGTGATTCACAGAGAAATCCATAGCACGTGACAGTTTATGTAATGCTTGTACACAT	TATGAATTACTTTGTAAACCACTACCACACTAGATTTGATATAGTGATTCACAGAGAAATCCATAGCACGTGACAGTTTATGTAATGCTTGTACACAT	98	21.229	0	0.045	-16	-0.163265	0	0	0.336735	-0.484848	0	0.0055655	0	0	0	0	0	0	0	0	0	0	0	0	0	0	0	0	0	0	0	0	0	0	0	2940
TB568	568	18	0.185	ATCCCTGCAGCCCAGTGAAACTGATTCCATCTGCTGCGGCGGCAGCACAATATATTGCACTTCAGGTCAGAAGCAGGGAGCCAGCAGTGTTAACATTACACTAATCTGTACAGACATTTTCACTGGGCTAGATAGGCTAATGTTACAT	ATCCCTGCAGCCCAGTGAAACTGATTCCATCTGCTGCGGCGGCAGCACAATATATTGCACTTCAGGTCAGAAGCAGGGAGCCAGCAGTGTTAACATTACACTAATCTGTACAGACATTTTCACTGGGCTAGATAGGCTAATGTTACAT	148	17.66	0	5.8e-21	-41.9	-0.283108	51	1	0.466216	-0.607246	0	0.00556221	0	0	0	0	0	0	0	0	0	0	0	0	0	0	0	0	0	0	0	0	0	0	0	248
TB569	569	2	0.181	CAGAAGCCTTTGTTCCATGAAAAACAACTTGTTTTCCAGATCAAGACCTCTAGGGAGGTGAGGGGAACTAGAATCCTAAATACAGGATGAGGATCAAAATTAGTCCCTGACCCCTCACTTCCTCTTCAGCCATTACAGGCTGCTG	CAGAAGCCTTTGTTCCATGAAAAACAACTTGTTTTCCAGATCAAGACCTCTAGGGAGGTGAGGGGAACTAGAATCCTAAATACAGGATGAGGATCAAAATTAGTCCCTGACCCCTCACTTCCTCTTCAGCCATTACAGGCTGCTG	145	25.058	0	0.018	-43.6	-0.30069	0	0	0.455172	-0.660606	0	0.00554495	0	0	0	0	0	0	0	0	0	0	0	0	0	0	0	0	0	0	0	0	0	0	0	249
TB570	570	2	0.732	GGTGGGCTGGGCTCAGATACCAGGGGAGGCTACTGGGATTATCACCTGCTGAGAGTGAGATTAGGTTTCTTGGGAAGGGCTCTTCTATCTAATGCTCCCTTGAAAGCTGTCTCCCAGTGGCTTTTCTCTGCTGGACAGATGGTGTCTG	GGTGGGCTGGGCTCAGATACCAGGGGAGGCTACTGGGATTATCACCTGCTGAGAGTGAGATTAGGTTTCTTGGGAAGGGCTCTTCTATCTAATGCTCCCTTGAAAGCTGTCTCCCAGTGGCTTTTCTCTGCTGGACAGATGGTGTCTG	148	25.431	0	0.285	-51.4	-0.347297	0	0	0.527027	-0.658974	0	0.00554359	0	0	0	0	0	0	0	0	0	0	0	0	0	0	0	0	0	0	0	0	0	0	0	1185
TB572	572	11	0.386	TGTCTTCATCAAAGGAATACTGGTGCTAAGCTTTTGGGGTGCCCAATGTGTTGCTTTTTTATCTGCCAGGTGGGGAAACAGTGAA	TGTCTTCATCAAAGGAATACTGGTGCTAAGCTTTTGGGGTGCCCAATGTGTTGCXXXXXXATCTGCCAGGTGGGGAAACAGTGAA	85	4.283	0	1.7e-10	-22.2	-0.261176	33	1	0.447059	-0.584211	0	0.00550981	0	0	0	0	0	0	0	0	0	0	0	0	0	0	0	0	0	0	0	0	0	0	0	2941
TB573	573	14	0.185	TTCAATAAATTCCATAAAACAGCGGGAGAGAATGCAGATTGAAAATGCGGTTCCAGCATCTTGCACTTTAAAAAGCTTTTAAAGGCTGTCTCATGCATTTATCTTTTAACAAAGATGAATGCACAGACACCCTGTATTCCACTCTGCT	TTCAATAAATTCCATAAAACAGCGGGAGAGAATGCAGATTGAAAATGCGGTTCCAGCATCTTGCACTTTAAAAAGCTTTTAAAGGCTGTCTCATGCATTTATCTTTTAACAAAGATGAATGCACAGACACCCTGTATTCCACTCTGCT	148	25.353	0	0.285	-37.2	-0.251351	0	0	0.378378	-0.664286	0	0.00550668	0	0	0	0	0	0	0	0	0	0	0	0	0	0	0	0	0	0	0	0	0	0	0	2942
TB574	574	X	0.738	AAAGAAGTTCCATGTGCAGCAGTTGTCCTTCCCATGGACGAGGAGGTTGAACATCCTGCATAGTGCTGCCAGGAAATCCCTACTTCATACTAAGAGGGGGCTGGCTGGTTGCATATGTAGGATGTCCCATCTCCTGGCCCACTTCGTCA	AAAGAAGTTCCATGTGCAGCAGTTGTCCTTCCCATGGACGAGGAGGTTGAACATCCTGCATAGTGCTGCCAGGAAATCCCTACTTCATACTAAGAGGGGGCTGGCTGGTTGCATATGTAGGATGTCCCATCTCCTGGCCCACTTCGTCA	149	25.378	0	0.073	-51.4	-0.344966	0	0	0.516779	-0.667532	0	0.00550596	0	0	0	0	0	0	0	0	0	0	0	0	0	0	0	0	0	0	0	0	0	0	0	1186
TB576	576	1	2.9	GGAGCCTCGGAAACGAGTGTGAACCAATCTACCCTAAGTGCAAATGGCAGTTTTGTTATTTGGTGTCAGAGTTACCAGTCGCACGGTGACAAGCTGCCATAACACATTTTCTCGTTCTCTGAAGAACAAGGGTTGTATTGGTTAATATT	GGAGCCTCGGAAACGAGTGTGAACCAATCTACCCTAAGTGCAAATGGCAGTTTTGTTATTTGGTGTCAGAGTTACCAGTCGCACGGTGACAAGCTGCCATAACACATTTTCTCGTTCTCTGAAGAACAAGGGTTGTATTGGTTAATATT	149	22.89	0	1.1	-51.1	-0.342953	0	0	0.436242	-0.786154	0	0.00548261	0	0	0	0	0	0	0	0	0	0	0	0	0	0	0	0	0	0	0	0	0	0	0	1187
TB578	578	2	0.187	AGAATATAAATTTTATGTGATTTCCTTCGTTTCTTGTAGGGTTGATTGGTTGGTGGAAATGGCTGGCAGCCAGTTCTGGGAAAGATTCCAGACCTGACTCCGATTAACCCTCTCTGGTGAAACTCTGCTGGAAACCAACTCACCAGCAA	AGAATATAAATTTTATGTGATTTCCTTCGTTTCTTGTAGGGTTGATTGGTTGGTGGAAATGGCTGGCAGCCAGTTCTGGGAAAGATTCCAGACCTGACTCCGATTAACCCTCTCTGGTGAAACTCTGCTGGAAACCAACTCACCAGCAA	149	26.951	0	0.287	-38.4	-0.257718	0	0	0.442953	-0.581818	0	0.00547071	0	0	0	0	0	0	0	0	0	0	0	0	0	0	0	0	0	0	0	0	0	0	0	1188
TB580	580	14	0.115	ACAAGGGGGAGTTTACTTTGGGTTGGAAAGGACATCTCTGTTTCTTTCCAACCCACATTCCAACCTTCACAGATGCCACTTTTAAGTTGGAAGCTGA	ACAAGGGGGAGTTTACTTTGGGTTGGAAAGGACATCTCTGTTTCTTTCCAACCCACATTCCAACCTTCACAGATGCCACTTTTAAGTTGGAAGCTGA	97	13.234	0	7e-38	-32.4	-0.334021	79	1	0.443299	-0.753488	0	0.00545966	0	0	0	0	0	0	0	0	0	0	0	0	0	0	0	0	0	0	0	0	0	0	0	2004
TB581	581	17	0.38	AGTAGGGCATTCTAATTACATTCCCACCAATCCAAAGGTTTGAAAGTTTCCCAAGCCAATTAGAAAACTGGTTGGTCCAACCAT	AGTAGGGCATTCTAATTACATTCCCACCAATCCAAAGGTTTGAAAGTTTCCCAAGCCAATTAGAAAACTGGTTGGTCCAACCAT	84	10.006	0	7.3e-19	-14.8	-0.17619	47	1	0.404762	-0.435294	0	0.0054582	0	0	0	0	0	1	0	0	0	1	0	0	0	0	0	0	0	0	0	0	0	0	0	3066
TB582	582	10	2.9	CACTTGATAGGCGCACTCTCTTAATCAGCCTGTAATGGAGCTAATGGCTGTTTGTCATCCTTGGAGATATAAATTTCCTGGCGGTGGCTCCTGCAGACAGGGCGTGAAGTGTGCTCTGTGTGCCAGCAAGGGCTGATAATCAGCAGA	CACTTGATAGGCGCACTCTCTTAATCAGCCTGTAATGGAGCTAATGGCTGTTTGTCATCCTTGGAGATATAAATTTCCTGGCGGTGGCTCCTGCAGACAGGGCGTGAAGTGTGCTCTGTGTGCCAGCAAGGGCTGATAATCAGCAGA	147	25.727	0	1.1	-45.7	-0.310884	0	0	0.503401	-0.617568	0	0.00545749	0	0	0	0	0	0	0	0	0	0	0	0	0	0	0	0	0	0	0	0	0	0	0	1189
TB583	583	2	0.732	ACCTCCCATTGGGTGACGGGTATGTTGTAAGTGAAACGTTTACAGGCACTACAGGAATGACCTGGTGCCTCGCCCACCTCATTAGAATTCTAATTGGGGTGTGTAGGAGAGGCTTCTATAAATGGTAAGGCAATCCTTGGCGCCGGTC	ACCTCCCATTGGGTGACGGGTATGTTGTAAGTGAAACGTTTACAGGCACTACAGGAATGACCTGGTGCCTCGCCCACCTCATTAGAATTCTAATTGGGGTGTGTAGGAGAGGCTTCTATAAATGGTAAGGCAATCCTTGGCGCCGGTC	148	25.573	0	0.285	-47.5	-0.320946	0	0	0.5	-0.641892	0	0.00545363	0	0	0	0	0	1	0	0	0	1	1	S71507.1	TGM3=transglutaminase 3 {5' region} [human, placenta, Genomic, 180 nt]	0	0	0	0	0	0	0	0	0	0	1190
TB584	584	8	0.177	CACCAGAGCTGAGGTGTCAGGCATAGAGAGGGAAGGTCTGCTAACAGGGGCCAGGGCCGCCCTAGCTCCTCCAGGAAGCTGAGTGATCCCACCCATAAACCTTTCACCTCTGCACCTCTGAAAGGAGCCATTCAGAGGGGA	CACCAGAGCTGAGGTGTCAGGCATAGAGAGGGAAGGTCTGCTAACAGGGGCCAGGGCCGCCCTAGCTCCTCCAGGAAGCTGAGTGATCCCACCCATAAACCTTTCACCTCTGCACCTCTGAAAGGAGCCATTCAGAGGGGA	141	25.766	0	0.27	-47.4	-0.33617	0	0	0.58156	-0.578049	0	0.00545096	0	0	0	0	0	0	0	0	0	0	0	0	0	0	0	0	0	0	0	0	0	0	0	2943
TB585	585	16	0.738	ATGTATTTCCCAGCATCTAGAGATGCTGATTCAGTGTCGTTGGTGACAGGTGTCTCAATGACAAAGGCAGGAGGCCTTTAAAATCTTTCCAGTTTGGGAGTGTCAGGATGGGTATGACATAGACTCATGCTGACAATCTAAAATGAAGG	ATGTATTTCCCAGCATCTAGAGATGCTGATTCAGTGTCGTTGGTGACAGGTGTCTCAATGACAAAGGCAGGAGGCCTTTAAAATCTTTCCAGTTTGGGAGTGTCAGGATGGGTATGACATAGACTCATGCTGACAATCTAAAATGAAGG	149	23.887	0	1.1	-47.3	-0.31745	0	0	0.436242	-0.727692	0	0.00543186	0	0	0	0	0	0	0	0	0	0	0	0	0	0	0	0	0	0	0	0	0	0	0	1191
TB586	586	16	0.187	AGGGAAGACAGTCTTGCTCTTCTATTTATGGACTATAAACCCTTTACAGTGGCATTGATGAAGGGTTTATAGTCAGTGCACAAGCTGGTTACACCATAAATTGTAATGTTATATGATAAACTGGGACTTTATACCAGTAGTACATATCA	AGGGAAGACAGTCTTGCTCTTCTATTTATGGACTATAAACCCTTTACAGTGGCATTGATGAAGGGTTTATAGTCAGTGCACAAGCTGGTTACACCATAAATTGTAATGTTATATGATAAACTGGGACTTTATACCAGTAGTACATATCA	149	24.757	0	0.073	-37.7	-0.25302	0	0	0.362416	-0.698148	0	0.00542965	0	0	0	0	0	0	0	0	0	0	0	0	0	0	0	0	0	0	0	0	0	0	0	1192
TB587	587	13	0.012	AGTTGAGTGACAGGAGGCGTGGGGCACGCTGGGAATTGTAGTTCTTCGCTTCCGTGGCCATAGCCATTTTGTAGTCAAGGGACTACAACTTCCAGAAGATCAAGGGGACTATTCTAAGGTGCCCCGGGAATAGGCGGCTCTCCCCCGGG	AGTTGAGTGACAGGAGGCGTGGGGCACGCTGGGAATTGTAGTTCTTCGCTTCCGTGGCCATAGCCATTTTGTAGTCAAGGGACTACAACTTCCAGAAGATCAAGGGGACTATTCTAAGGTGCCCCGGGAATAGGCGGCTCTCCCCCGGG	149	26.487	0	0.073	-49.9	-0.334899	0	0	0.557047	-0.601205	0	0.00542116	0	0	0	0	0	0	0	0	0	0	0	0	0	0	0	0	0	0	0	0	0	0	0	2944
TB588	588	7	0.047	GGCAGAGGTGGTGTAGTCAGACCTGTTTAGGAACTGATTACATCTAAGCCTCTGGCCCTGTTGCCTGCCAGCTGACTCAGAGCTGGCAGATGAGCCAGCGCCTGGGCAGGTTGATTTTAAGACCGTATACTTCAAAGGATCTGATTC	GGCAGAGGTGGTGTAGTCAGACCTGTTTAGGAACTGATTACATCTAAGCCTCTGGCCCTGTTGCCTGCCAGCTGACTCAGAGCTGGCAGATGAGCCAGCGCCTGGGCAGGTTGATTTTAAGACCGTATACTTCAAAGGATCTGATTC	147	24.388	0	0.005	-52.6	-0.357823	0	0	0.517007	-0.692105	0	0.00541729	0	0	0	0	0	0	0	0	0	0	0	0	0	0	0	0	0	0	0	0	0	0	0	2005
TB592	592	19	0.118	ATGGCTGGCATTGAGGTGAACATACCTGTGACCTATGGAATTGGCAGCCAGAGGAGAGAAAAGAGTACTGGCTGTCAATTCATAGGTCAGAGCCCTGTG	ATGGCTGGCATTGAGGTGAACATACCTGTGACCTATGGAATTGGCAGCCAGAGGAGAGAAAAGAGTACTGGCTGTCAATTCATAGGTCAGAGCCCTGTG	99	14.318	1	0.178	-39.6	-0.4	0	0	0.494949	-0.808163	0	0.00540204	0	0	0	0	0	0	0	0	0	0	0	0	0	0	0	0	0	0	0	0	0	0	0	2006
TB593	593	4	0.738	AGGATAGAAAAACTCATTGCTCTCCCTGTGTTATGAGTACACTACCAATCATTTGCCACTTAGATGGTGGTGCAGGAGCTATCAGTTTCTATGGCAACCAGAGCCGTGGTGATTGATTCTTTGCCAGTATGGCATCACCACAGGGAGTG	AGGATAGAAAAACTCATTGCTCTCCCTGTGTTATGAGTACACTACCAATCATTTGCCACTTAGATGGTGGTGCAGGAGCTATCAGTTTCTATGGCAACCAGAGCCGTGGTGATTGATTCTTTGCCAGTATGGCATCACCACAGGGAGTG	149	24.397	0	0.287	-48.6	-0.326174	0	0	0.463087	-0.704348	0	0.00539561	0	0	0	0	0	0	0	0	0	0	0	0	0	0	0	0	0	0	0	0	0	0	0	1193
TB596	596	1	0.047	TCTCTTCTGCTCAGATACAGCTCTTTATAATTAATTATCCTCTTGCTGAACAACTCAAAGCTGAAGTCTGACCAAAGTACATCTCATCCCACACAGATGTCCTAGTTATTCCACAAAAGGTTAATTAATCATAAGAGGTGCTTCAGAGC	TCTCTTCTGCTCAGATACAGCTCTTTATAATTAATTATCCTCTTGCTGAACAACTCAAAGCTGAAGTCTGACCAAAGTACATCTCATCCCACACAGATGTCCTAGTTATTCCACAAAAGGTTAATTAATCATAAGAGGTGCTTCAGAGC	149	28.997	0	0.287	-26.3	-0.17651	0	0	0.38255	-0.461404	0	0.00538843	0	0	0	0	0	0	0	0	0	0	0	0	0	0	0	0	0	0	0	0	0	0	0	250
TB598	598	2	0.682	GGACAGCTCCCGCCCCAGCCAACAAATGGCAGTCAGCTGATTGACAGAGGCGCCGACCAAACAGGGCACAAGACGACTTGAAGCCGCCCTACAAGGGTTTGGTTGCGGCCAAGCTGTCTCTTTAAACTGCTTTCATCT	GGACAGCTCCCGCCCCAGCCAACAAATGGCAGTCAGCTGATTGACAGAGGCGCCGACCAAACAGGGCACAAGACGACTTGAAGCCGCCCTACAAGGGTTTGGTTGCGGCCAAGCTGTCTCTTTAAACTGCTTTCATCT	138	24.917	0	0.263	-45.4	-0.328986	0	0	0.557971	-0.58961	0	0.00538454	0	0	0	0	0	0	0	0	0	1	0	0	0	1	0	0	0	0	0	0	0	0	0	1194
TB599	599	2	0.738	AAGCAAGCCAAGCTGCCCACAACTGGCTAATTGCGGAGGCAATCATCGCCCCAGCTCCTTCCAAATGAGCAGGGAGCAGCTAATTGTGCTCACAATTGGCTGATTGAGCTCACAGTCAGTAAATTGCTGCTGCAACTGTTTGTGCATAC	AAGCAAGCCAAGCTGCCCACAACTGGCTAATTGCGGAGGCAATCATCGCCCCAGCTCCTTCCAAATGAGCAGGGAGCAGCTAATTGTGCTCACAATTGGCTGATTGAGCTCACAGTCAGTAAATTGCTGCTGCAACTGTTTGTGCATAC	149	26.081	1	0.287	-44.5	-0.298658	0	0	0.503356	-0.593333	0	0.0053795	0	0	0	0	0	0	0	0	0	0	0	0	0	0	0	0	0	0	0	0	0	0	0	2945
TB601	601	9	2.9	AAACAATCTGTTTCTCATAAACATGGGCACCCACACCAGCCGGCCGCCACCCGCGACTTGTACGAGTTGGGAAAGTGCGGGTATGTTTACTCTCACTCCCCCGTGCCAGCTGGTATGCTGGGCACAGCTTCACTCCCAGCTGCCTCGAC	AAACAATCTGTTTCTCATAAACATGGGCACCCACACCAGCCGGCCGCCACCCGCGACTTGTACGAGTTGGGAAAGTGCGGGTATGTTTACTCTCACTCCCCCGTGCCAGCTGGTATGCTGGGCACAGCTTCACTCCCAGCTGCCTCGAC	149	29.613	0	0.073	-38	-0.255034	0	0	0.577181	-0.44186	0	0.00536684	0	0	0	0	0	0	0	0	0	0	0	0	0	0	0	0	0	0	0	0	0	0	0	2190
TB604	604	5	2.9	ACTAATTACTGTCTGTATGAGGCTTTGAGATCCTCGGATAGAATGTAACAGTACTAATAGTGGATAATAACACTCTGTCCACCCCCCAGTCCTTTCATCCATGGATCTCAAAGCCTTTTACAAACCTTAATTAATTCTCACAACACCCA	ACTAATTACTGTCTGTATGAGGCTTTGAGATCCTCGGATAGAATGTAACAGTACTAATAGTGGATAATAACACTCTGTCCAXXXXXXAGTCCTTTCATCCATGGATCTCAAAGCCTTTTACAAACCTTAATTAATTCTCACAACACCCA	149	24.471	0	1.1	-40.7	-0.273154	0	0	0.395973	-0.689831	0	0.0053559	0	0	0	0	0	0	0	0	0	0	0	0	0	0	0	0	0	0	0	0	0	0	0	1458
TB606	606	8	0.721	CCCCCTCCTTGTTCTGAGGATGGGAAAAAACAGGAAAAGTCTCAGGGAGAGTTCCCATGCATTGTGGAATCTTGGACAGACAGTCAAATTGGAGGTGCCATTAAGTGGTGTCTAATTGGAGCCTGTTTAAAGGAGGGGAGTCACAA	CCCCCTCCTTGTTCTGAGGATGGGXXXXXXCAGGAAAAGTCTCAGGGAGAGTTCCCATGCATTGTGGAATCTTGGACAGACAGTCAAATTGGAGGTGCCATTAAGTGGTGTCTAATTGGAGCCTGTTTAAAGGAGGGGAGTCACAA	146	24.254	0	1.1	-46.4	-0.317808	0	0	0.472603	-0.672464	0	0.00534757	0	0	0	0	0	0	0	0	0	0	0	0	0	0	0	0	0	0	0	0	0	0	0	1195
TB607	607	1	0.185	ACGGCTGGTCTTCAAAAATACACTTTCATTTCAGAAAGCATAAATGTTTATTTCCTGAGTGGAGTGCTGACAGAAATAGGCTGCGGCACAGGCATTTGGGTTTAACCCCTGCTAGGCATTCGCCTGGCAGCTGCTTAGCTCGAAACAG	ACGGCTGGTCTTCAAAAATACACTTTCATTTCAGAAAGCATAAATGTTTATTTCCTGAGTGGAGTGCTGACAGAAATAGGCTGCGGCACAGGCATTTGGGTTTAACCCCTGCTAGGCATTCGCCTGGCAGCTGCTTAGCTCGAAACAG	148	13.47	0	3.3e-13	-44.4	-0.3	38	1	0.466216	-0.643478	0	0.00534376	0	0	0	0	0	0	0	0	0	0	0	0	0	0	0	0	0	0	0	0	0	0	0	2007
TB609	609	11	0.187	AGTTAAAAACCTCATTTTTGTAATAGAATGCACACAACAGTACACATATTGACTTAAGTTTTTAGTCAATATCAAGATTTATTGTCCCCAGAGTTAAATAAATCGTGATATTGACCTCATCATAAGCCAATATCTGCCTAATGCATTTT	AGTTAAAAACCTCATTTTTGTAATAGAATGCACACAACAGTACACATATTGACTTAAGTTTTTAGTCAATATCAAGATTTATTGTCCCCAGAGTTAAATAAATCGTGATATTGACCTCATCATAAGCCAATATCTGCCTAATGCATTTT	149	24.984	0	0.287	-30.3	-0.203356	0	0	0.302013	-0.673333	0	0.0053312	0	0	0	0	0	0	0	0	0	0	0	0	0	0	0	0	0	0	0	0	0	0	0	3067
TB610	610	#N/A	#N/A	AGTGAAGAAAATGCCGGTCCTGGGGACCGAGGACTGGGACTTTGTAGGCCAGTTGAACTGACACTCTCATCTTGCCCGCAAAGACCCAGCTCTCAGCTC	#N/A	99	22.167	0	0.705	-23.1	-0.233333	0	0	0.555556	-0.42	1	0.00532276	0	0	0	0	0	0	0	0	0	0	0	0	0	0	0	0	0	0	0	0	0	0	0	3068
TB611	611	8	2.8	TGCTTCTCTGGCTTGTTTCCTACAGCGGGGGCCTGTGGGATTGAGTCTTGAGGAATTCTCTCAGATGAGAGCCATAGGAGATGGCCTCATCTCCTGACTGTTTCATGAACAACTCATTCCTAGGTGTTATTTGCATGTGTGGGTT	TGCTTCTCTGGCTTGTTTCCTACAGCGGGGGCCTGTGGGATTGAGTCTTGAGGAATTCTCTCAGATGAGAGCCATAGGAGATGGCCTCATCTCCTGACTGTTTCATGAACAACTCATTCCTAGGTGTTATTTGCATGTGTGGGTT	145	10.439	0	4.9e-09	-48.3	-0.333103	31	1	0.482759	-0.69	0	0.00531963	0	0	0	0	0	0	0	0	0	0	0	0	0	0	0	0	0	0	0	0	0	0	0	1196
TB614	614	15	0.727	GCCACGTGTGTGCTCTTTGATCTAAGGTACCATATGCCTCAGGGGATAAGTTCAATCTTGATTTCTTTAGTCAATCATCCGCTATCAGGTACCACTGCCCTGCTTAGCAGGCTGAAGAAAGGAGCATATCATGGGTGTGTGTTACAG	GCCACGTGTGTGCTCTTTGATCTAAGGTACCATATGCCTCAGGGGATAAGTTCAATCTTGATTTCTTTAGTCAATCATCCGCTATCAGGTACCACTGCCCTGCTTAGCAGGCTGAAGAAAGGAGCATATCATGGGTGTGTGTTACAG	147	8.262	0	3.3e-13	-44.4	-0.302041	17	1	0.462585	-0.652941	0	0.00530834	0	0	0	0	0	0	0	0	0	0	0	0	0	0	0	0	0	0	0	0	0	0	0	1197
TB615	615	16	2.9	TACCTTAAAATGGAAACATTCATTTAAAGTGTATAAGTGGTGTACTTTTAAAGAACCTTTCTGTGGTTTTCCAAAAGCATTCCAAAGAGGTTACTTACGTTGCTTTGAAACTGGTTTGAGTTATGGGAAGGCCATAGCCTCAGACCAGC	TACCTTAAAATGGAAACATTCATTTAAAGTGTATAAGTGGTGTACTTTTAAAGAACCTTTCTGTGGTTTTCCAAAAGCATTCCAAAGAGGTTACTTACGTTGCTTTGAAACTGGTTTGAGTTATGGGAAGGCCATAGCCTCAGACCAGC	149	22.172	0	0.0003	-46	-0.308725	0	0	0.375839	-0.821429	0	0.00530455	0	0	0	0	0	0	0	0	0	0	0	0	0	0	0	0	0	0	0	0	0	0	0	2008
TB616	616	11	0.738	ATTTCCCCTCGCGCCCGACGGCGCGGCGGGCAGCGCATACTTCCAGGTTGCTATGACTGGCCGGCGATCGCCTAATCACCGGCCAGGGGGAAATTCATATAAAATATCGCTGGCCATTGTGGGGCTAACGCGGCGTGACAGTGTCGCAC	ATTTCCCCTCGCGCCCGACGGCGCGGCGGGCAGCGCATACTTCCAGGTTGCTATGACTGGCCGGCGATCGCCTAATCACCGGCCAGGGGGAAATTCATATAAAATATCGCTGGCCATTGTGGGGCTAACGCGGCGTGACAGTGTCGCAC	149	24.091	0	4.5	-59.6	-0.4	0	0	0.610738	-0.654945	0	0.00530263	0	0	0	0	0	0	0	0	0	0	0	0	0	0	0	0	0	0	0	0	0	0	0	3069
TB617	617	2	0.721	CTGGCTTCGGCGGTCGCTGGTAGCTGCAGTCACGTCGCCGAGCGCGCCCTCCGCGAATGCTTTTTGGGGTAAGGGCTTCCGGCTATTGAGTTATGTACAGCAAGCCCAGACCGCAAAAAGATTCGCGAAAGGCAGTCTACCCGCTT	CTGGCTTCGGCGGTCGCTGGTAGCTGCAGTCACGTCGCCGAGCGCGCCCTCCGCGAATGCTTTTTGGGGTAAGGGCTTCCGGCTATTGAGTTATGTACAGCAAGCCCAGACCGCAAAAAGATTCGCGAAAGGCAGTCTACCCGCTT	146	23.333	0	1.1	-60.8	-0.416438	0	0	0.589041	-0.706977	1	0.00530103	0	0	0	0	0	0	0	0	0	0	0	0	0	0	0	0	0	0	0	0	0	0	0	3070
TB618	618	5	1.8	TCGTGGAATTCTGGGTCTTGTAGTCCCAGCCGCCCTGGGCCGCGGTTGGATTGGGTGCACGTGGGTAACTGTGGAAACGAGTCCCAGAATTCAGCGCGC	TCGTGGAATTCTGGGTCTTGTAGTCCCAGCCGCCCTGGGCCGCGGTTGGATTGGGTGCACGTGGGTAACTGTGGAAACGAGTCCCAGAATTCAGCGCGC	99	17.326	0	0.705	-39.2	-0.39596	0	0	0.606061	-0.653333	0	0.0052887	0	0	0	0	0	0	0	0	0	0	0	0	0	0	0	0	0	0	0	0	0	0	0	2946
TB621	621	8	0.187	CGAGGGGATTATTGCTATTATAAACCTTAATCAATGGTTTATAACAGCAATAATGTGGTCCTTTCTCTTAATGGTAAGTAGGGCAGCTTGCACCATTGCCTTGGAAATGTTTTTGTGGTGGCTGATAATTCTGAGGGGAGGTGTTGGAA	CGAGGGGATTATTGCTATTATAAACCTTAATCAATGGTTTATAACAGCAATAATGTGGTCCTTTCTCTTAATGGTAAGTAGGGCAGCTTGCACCATTGCCTTGGAAATGTTTTTGTGGTGGCTGATAATTCTGAGGGGAGGTGTTGGAA	149	24.106	0	0.073	-42.7	-0.286577	0	0	0.402685	-0.711667	0	0.00528207	0	0	0	0	0	0	0	0	0	0	0	0	0	0	0	0	0	0	0	0	0	0	0	251
TB622	622	8	0.045	GTGAAGGAATCTGCGTGAATCCCCCGTCTATGGGATGCTTACTGTTTAACTGCTCTGGCAGCATCATTGCTGAACAGAAGAACCAGAGAAAAAGCATACAGACCCACTTGGCCTTGGTTTCCTGGGTAACCAAGGTTGTGTGCT	GTGAAGGAATCTGCGTGAATCCCCCGTCTATGGGATGCTTACTGTTTAACTGCTCTGGCAGCATCATTGCTGAACAGAAGAACCAGAGAAAAAGCATACAGACCCACTTGGCCTTGGTTTCCTGGGTAACCAAGGTTGTGTGCT	144	9.932	0	1.1	-41	-0.284722	22	1	0.486111	-0.585714	0	0.00527902	0	0	0	0	0	0	0	0	0	0	0	0	0	0	0	0	0	0	0	0	0	0	0	1198
TB623	623	1	0.727	TCGGGGTCCAGGGGCCCATTAAGCACCTTTTTGAAAGTACTTGTCGGCAAACCGGTGGCATATGCGTCTTTTATAGCGTGTACAAGGCGAGGCTTGTACAATGAAAGGTCTCTGTACAGACCATGTTGTTTTCAGAAGGGAGGGGGT	TCGGGGTCCAGGGGCCCATTAAGCACCTTTTTGAAAGTACTTGTCGGCAAACCGGTGGCATATGCGTCTTTTATAGCGTGTACAAGGCGAGGCTTGTACAATGAAAGGTCTCTGTACAGACCATGTTGTTTTCAGAAGGGAGGGGGT	147	25.528	0	1.1	-44.2	-0.30068	0	0	0.496599	-0.605479	0	0.00527345	0	0	0	0	0	0	0	0	0	0	0	0	0	0	0	0	0	0	0	0	0	0	0	252
TB624	624	18	0.738	GAATTCCTTTCTCCATTGGGCATTAAAATCCAAGTAAAATGTGCATTCAAATCACACCTGTTTCAGTTTCTCAAAAAGTGCAATTTCAGCTAATTTAACAATTCATTCCTCTTAGGGATACATTTTACTGGGAGATTTAAGCTAGTGAG	GAATTCCTTTCTCCATTGGGCATTAAAATCCAAGTAAAATGTGCATTCAAATCACACCTGTTTCAGTTTCTCAAAAAGTGCAATTTCAGCTAATTTAACAATTCATTCCTCTTAGGGATACATTTTACTGGGAGATTTAAGCTAGTGAG	149	12.499	0	0.287	-25.9	-0.173826	23	1	0.342282	-0.507843	0	0.00526643	0	0	0	0	0	0	0	0	0	0	0	0	0	0	0	0	0	0	0	0	0	0	0	2947
TB625	625	X	0.047	TAAGACAAGGACTCAAAAGTCCACTGGATTTGGCAATGGGGCCATCAGTCACTTGAAGAGAACTGTTTCTGTAATATGGGAATAGAAACCAGATTTCTATCCCATATGCCCCATATCTAAAAGTCACTGAATCCTGTCGCTTCTTTTG	TAAGACAAGGACTCAAAAGTCCACTGGATTTGGCAATGGGGCCATCAGTCACTTGAAGAGAACTGTTTCTGTAATATGGGAATAGAAACCAGATTTCTATCCCATATGCCCCATATCTAAAAGTCACTGAATCCTGTCGCTTCTTTTG	148	25.094	0	0.285	-39.4	-0.266216	0	0	0.412162	-0.645902	0	0.00526374	0	0	0	0	0	0	0	0	0	0	0	0	0	0	0	0	0	0	0	0	0	0	0	1199
TB628	628	12	0.721	AGCAACCCCTTCCCCGCCTCCCTGGCTGTCAAGCTGTTCAGAGCAGTTTGCAACTTGACAATAGTACCATTGTGAATGCTCTCTGGGCTTCCTTCCCACAGAGAGTTAAATGGGCAGTTCCTGCTGCCCATGATTGGTGTCCAGTG	AGCAACCCCTTCCCCGCCTCCCTGGCTGTCAAGCTGTTCAGAGCAGTTTGCAACTTGACAATAGTACCATTGTGAATGCTCTCTGGGCTTCCTTCCCACAGAGAGTTAAATGGGCAGTTCCTGCTGCCCATGATTGGTGTCCAGTG	146	25.355	0	0.281	-47.1	-0.322603	0	0	0.527397	-0.611688	0	0.00524323	0	0	0	0	0	0	0	0	0	0	0	0	0	0	0	0	0	0	0	0	0	0	0	253
TB629	629	12	0.177	GGTGGGGGGATGCTGAAGCTTTCAAACACAACCCAAACTTTGTTTTTCGTCTGCTTCTTATTAAAAACAGACGGGAACCTAAAGAAAGCCCGTCAGGGGTAGGTAATGAAGTGGTCCTGATCACAGAAAAAGAGCAGAATGG	GGTXXXXXXATGCTGAAGCTTTCAAACACAACCCAAACTTTGTTTTTCGTCTGCTTCTTATTAAAAACAGACGGGAACCTAAAGAAAGCCCGTCAGGGGTAGGTAATGAAGTGGTCCTGATCACAGAAAAAGAGCAGAATGG	142	15.647	0	4.9e-12	-28.6	-0.201408	36	1	0.450704	-0.446875	0	0.00523931	0	0	0	0	0	0	0	0	0	0	0	0	0	0	0	0	0	0	0	0	0	0	0	2948
TB630	630	9	0.716	AACCAGTTCACGTGCACTTTTCTGAGAAAAGATCTGCAATTATTCATAGCATTGTTGCTAAGGGGGAAATGTGTTCTGCATTCCAAACAGTCAATTTAAAAATTGAATTTTTGGAACACCGCCCGTTTGCTCCCAGAGATGTCTA	AACCAGTTCACGTGCACTTTTCTGAGAAAAGATCTGCAATTATTCATAGCATTGTTGCTAAGGGGGAAATGTGTTCTGCATTCCAAACAGTCAATTTAAAAATTGAATTTTTGGAACACCGCCCGTTTGCTCCCAGAGATGTCTA	145	15.666	0	8.8e-20	-35.6	-0.245517	49	1	0.393103	-0.624561	0	0.00523775	0	0	0	0	0	1	0	0	0	1	0	0	0	0	0	0	0	0	0	0	0	0	0	2949
TB631	631	19	0.738	AAGTGGATGACTGGCCCAGAGAAAACATGATTTCTCTGGTGCCAGGATTACACTCAGAGGCATTTCTGCCTGTCTCCACTTTGCAGGGCACGATGCCAGTGAGAACAGCAGTTAGCACACCCATAGTGGGCTTTAGTAGCTTCCACACC	AAGTGGATGACTGGCCCAGAGAAAACATGATTTCTCTGGTGCCAGGATTACACTCAGAGGCATTTCTGCCTGTCTCCACTTTGCAGGGCACGATGCCAGTGAGAACAGCAGTTAGCACACCCATAGTGGGCTTTAGTAGCTTCCACACC	149	23.972	0	0.018	-53.7	-0.360403	0	0	0.510067	-0.706579	0	0.00523384	0	0	0	0	0	0	0	0	0	1	0	0	0	0	1	chr8.trna12-Undet???	0	0	0	0	0	0	0	254
TB632	632	12	0.161	CAATAAAATAATCTTTATTCCTTTTTGCTGCAAAAGCAAACTTTGAGAGGATGATTCTCTCACAGGATATGGAAATGGCCTTGGAGATGGTCCAGGGCTAGTGGCACAGCTGCTATTTCCTGCAAAGGAC	CAATAAAATAATCTTTATTCCTTTTTGCTGCAAAAGCAAACTTTGAGAGGATGATTCTCTCACAGGATATGGAAATGGCCTTGGAGATGGTCCAGGGCTAGTGGCACAGCTGCTATTTCCTGCAAAGGAC	130	22.066	0	0.246	-36.1	-0.277692	0	0	0.423077	-0.656364	0	0.00522599	0	0	0	0	0	0	0	0	0	0	0	0	0	0	0	0	0	0	0	0	0	0	0	1200
TB635	635	18	0.716	CACGATGCGAAAGGCTTTCCACGAGGCAAAAACCCATTCCATTTGTGGCTTTCGCTAGTTTTACACTATCAAGAGAAGTATTTTTAAAAGTCCCTTTCTGCAAAGCTAGCAAAAGCCACAAATTCGATAGCTTTCGTTGATAGGC	CACGATGCGAAAGGCTTTCCACGAGGCAAAAACCCATTCCATTTGTGGCTTTCGCTAGTTTTACACTATCAAGAGAAGTATTTTTAAAAGTCCCTTTCTGCAAAGCTAGCAAAAGCCACAAATTCGATAGCTTTCGTTGATAGGC	145	25.353	0	0.07	-36.2	-0.249655	0	0	0.413793	-0.603333	0	0.00520668	0	0	0	0	0	0	0	0	0	0	0	0	0	0	0	0	0	0	0	0	0	0	0	2191
TB636	636	8	0.699	CTGATCCATCAGGGCAGATCGGAGCACAAGTCCTTTGGATAAAGCCTTCTTTATCTAGTGCTCTGAGCTGGATAAGAATAAATTCCAATCGTGTTTCTTTGCCCTCCAGCAAAGGAGCCCCCTTCTCTATCCTCACCCCCT	CTGATCCATCAGGGCAGATCGGAGCACAAGTCCTTTGGATAAAGCCTTCTTTATCTAGTGCTCTGAGCTGGATAAGAATAAATTCCAATCGTGTTTCTTTGCCCTCCAGCAAAGGAGCCCCCTTCTCTATCCTCACCCCCT	141	25.886	0	0.27	-36.8	-0.260993	0	0	0.48227	-0.541176	0	0.00520043	0	0	0	0	0	1	0	0	0	1	0	0	0	0	0	0	0	0	0	0	0	0	0	1201
TB638	638	7	0.112	TGAATGATTGATTCCCTCTGATCTTGGAGGCAGAGGTCACAGGGAGGCCACCAGCCTTTGGTGGCCATTGTTCTTCTCCTCTGAGCTGAGAAAGA	TGAATGATTGATTCCCTCTGATCTTGGAGGCAGAGGTCACAGGGAGGCCACCAGCCTTTGGTGGCCATTGTTCTTCTCCTCTGAGCTGAGAAAGA	95	10.117	0	3.8e-27	-31.9	-0.335789	61	1	0.515789	-0.65102	0	0.00519753	0	0	0	0	0	0	0	0	0	0	0	0	0	0	0	0	0	0	0	0	0	0	0	3071
TB641	641	2	0.047	GTCAACAAGCCAGCAATGCCCTGGCTTTCAAAGAGCTCCCCGGTGCCCACCTATTAATCAGCCCATTGCTGAAAATGCACCAATGAGCTCTGCTCTGGAAACATCATTAATAAGCAGGGACAGGCCAAATTGCTAAGAATTCCAGGATA	GTCAACAAGCCAGCAATGCCCTGGCTTTCAAAGAGCTCCCCGGTGCCCACCTATTAATCAGCCCATTGCTGAAAATGCACCAATGAGCTCTGCTCTGGAAACATCATTAATAAGCAGGGACAGGCCAAATTGCTAAGAATTCCAGGATA	149	27.22	0	0.287	-37.9	-0.254362	0	0	0.47651	-0.533803	0	0.00519116	0	0	0	0	0	0	0	0	0	0	0	0	0	0	0	0	0	0	0	0	0	0	0	2009
TB642	642	5	0.732	TTTTAATCCCTTTTCTGTTTTATTCAAAGAGGATTTGGTGTTCCTAGTCCCAGCTGGGAGCTTAAGAAAACAGAACAGTGACTCTCAGCCTGCTGCCCTACCCCTGCAGCCCTAGAGCTCACTTGCTGGACCTGAGGACAGGGATGCT	TTTTAATCCCTTTTCTGTTTTATTCAAAGAGGATTTGGTGTTCCTAGTCCCAGCTGGGAGCTTAAGAAAACAGAACAGTGACTCTCAGCCTGCTGCCCTACCCCTGCAGCCCTAGAGCTCACTTGCTGGACCTGAGGACAGGGATGCT	148	9.938	0	8.1e-11	-41.7	-0.281757	18	1	0.493243	-0.571233	0	0.00518671	0	0	0	0	0	0	0	0	0	0	0	0	0	0	0	0	0	0	0	0	0	0	0	3072
TB643	643	11	0.732	TGTCATGGTTTTTCCATGTGGGAACAAGTATGACTGGATGGTGGTAGGGGAGTTCCCCCATCATCATTTGTATTACACATATGCAAATGAGTAATATTTGTAGCTATTGAGAAGTTTTCCATAAATGACCCTTTGAAACTGTTGCTAA	TGTCATGGTTTTTCCATGTGGGAACAAGTATGACTGGATGGTGGTAGGGGAGTTCCCCCATCATCATTTGTATTACACATATGCAAATGAGTAATATTTGTAGCTATTGAGAAGTTTTCCATAAATGACCCTTTGAAACTGTTGCTAA	148	24.746	0	0.072	-36.8	-0.248649	0	0	0.378378	-0.657143	0	0.00517698	0	0	0	0	0	0	0	0	0	0	0	0	0	0	0	0	0	0	0	0	0	0	0	3073
TB644	644	16	0.047	GCCTGGACAGTCTTCAATGTCAGCTTCAGACAACACGTGTCTTATGAAAGTCTGGGGCCCCGGCTCATCTGGCAGAGGGAGCTCTGTCCCACATCTTTATGAGAAAGAGGGACAGAGCTTCTGTTTTTGGCATTTTATATTGGAGTCT	GCCTGGACAGTCTTCAATGTCAGCTTCAGACAACACGTGTCTTATGAAAGTCTGGGGCCCCGGCTCATCTGGCAGAGGGAGCTCTGTCCCACATCTTTATGAGAAAGAGGGACAGAGCTTCTGTTTTTGGCATTTTATATTGGAGTCT	148	11.564	0	2.1e-14	-53.5	-0.361486	40	1	0.486486	-0.743056	0	0.00517683	0	0	0	0	0	0	0	0	0	0	0	0	0	0	0	0	0	0	0	0	0	0	0	2010
TB649	649	7	0.721	ATTGTCCCGAGGTTCCCGGGAAAGAGGCAGCCAAGCGATAATTCAACATTATCACTGGTCCAGTGCACTAATCGCTTAAAGAGCAGCAGAGGCTCTGTGCTCTCTGCCCCTGGCTCCCGCAGCCTCCTGGCCCTAGGCAGGCAAGG	ATTGTCCCGAGGTTCCCGGGAAAGAGGCAGCCAAGCGATAATTCAACATTATCACTGGTCCAGTGCACTAATCGCTTAAAGAGCAGCAGAGGCTCTGTGCTCTCTGCCCCTGGCTCCCGCAGCCTCCTGGCCCTAGGCAGGCAAGG	146	24.686	0	0.281	-53.3	-0.365068	0	0	0.575342	-0.634524	0	0.00516426	0	0	0	0	0	0	0	0	0	0	0	0	0	0	0	0	0	0	0	0	0	0	0	3074
TB653	653	1	0.184	CACATAATTGCTAAATTGTGCATGTCAAATGGCTGCAGGATATTCTGTCCCATTTCCAGCAGGTTATCGAGGCAACTTGCTGGAGAATGGTGTTGTTTATGTGTCCTTTAAGTTGGAAACTCAAAGGTCAAGAGTGGCCAAAAGCGT	CACATAATTGCTAAATTGTGCATGTCAAATGGCTGCAGGATATTCTGTCCCATTTCCAGCAGGTTATCGAGGCAACTTGCTGGAGAATGGTGTTGTTTATGTGTCCTTTAAGTTGGAAACTCAAAGGTCAAGAGTGGCCAAAAGCGT	147	24.897	0	0.072	-40.1	-0.272789	0	0	0.428571	-0.636508	0	0.00515435	0	0	0	0	0	0	0	0	0	0	0	0	0	0	0	0	0	0	0	0	0	0	0	1202
TB654	654	11	0.655	GTGGAGAAGGAGGGAGGGCTTGCCCTGCAGGCTCTGGATGCAGCGCTGGACTCACTGCGGAGGCAGCTGTGCCGGAGGAGACTGGTTTCTGGGGTGCATCCATCTCTCAGGGTTCACCTAGGCAGGCTCCAAG	GTGGAGAAGGAGGGAGGGCTTGCCCTGCAGGCTCTGGATGCAGCGCTGGACTCACTGCGGAGGCAGCTGTGCCGGAGGAGACTGGTTTCTGGGGTGCATCCATCTCTCAGGGTTCACCTAGGCAGGCTCCAAG	133	23.193	0	0.997	-50.5	-0.379699	0	0	0.631579	-0.60119	0	0.005154	0	0	0	0	0	0	0	0	0	0	0	0	0	0	0	0	0	0	0	0	0	0	0	3075
TB655	655	5	0.403	TAGATTGCTCGAGCAGTTCTCCCGGCTCAGGGTGAGAGTCTAATTCTAGACCTGGGTAATTAGATCAACAGTTAGATCTAACTGCAGA	TAGATTGCTCGAGCAGTTCTCCCGGCTCAGGGTGAGAGTCTAATTCTAGACCTGGGTAATTAGATCAACAGTTAGATCTAACTGCAGA	88	2.425	0	1.8e-10	-26.4	-0.3	33	1	0.454545	-0.66	0	0.00515298	0	0	0	0	0	0	0	0	0	0	0	0	0	0	0	0	0	0	0	0	0	0	0	3076
TB657	657	X	0.738	TAATTAGTGTGTATCATAATGTAAAGCAAATGTCACCCTAGCTACCTGGGGTTGTTGTCATTTGCAAGTGGAACAATTTCCTCTTGATCACCAAGAGTAAAATGAAAAGTGCCTGCCATCTTGTGGAAGGTGGTGGGTATCTCATGCTT	TAATTAGTGTGTATCATAATGTAAAGCAAATGTCACCCTAGCTACCTGGGGTTGTTGTCATTTGCAAGTGGAACAATTTCCTCTTGATCACCAAGAGTAAAATGAAAAGTGCCTGCCATCTTGTGGAAGGTGGTGGGTATCTCATGCTT	149	23.633	1	0.287	-42.3	-0.283893	0	0	0.409396	-0.693443	0	0.0051411	0	0	0	0	0	0	0	0	0	0	0	0	0	0	0	0	0	0	0	0	0	0	0	2011
TB658	658	18	1.8	CTTCTATCCTGAGCTCTCATCTTGCCACAAAGAGGCAATGTAGCCACTGCCTCCCTATGCAAAAATATTAACCAGATGAATCAGACGGCACAGCATC	CTTCTATCCTGAGCTCTCATCTTGCCACAAAGAGGCAATGTAGCCACTGCCTCCCTATGCAAAAATATTAACCAGATGAATCAGACGGCACAGCATC	97	21.427	0	0.177	-18.8	-0.193814	0	0	0.463918	-0.417778	0	0.00513144	0	0	0	0	0	0	0	0	0	0	0	0	0	0	0	0	0	0	0	0	0	0	0	3077
TB659	659	2	0.187	TCTACTTAAATTTCTGATCCTTGAAATTATACTTTTATAGATGTGGTCCTTTGGTTCACATTAAAATATAAATTCCCCGTGGGAGAGACCCTATTAAGCCTTGCAGGGAATTACTAATTTACATTTTAATGTGAATGAGGTTATTGGAT	TCTACTTAAATTTCTGATCCTTGAAATTATACTTTTATAGATGTGGTCCTTTGGTTCACATTAAAATATAAATTCCCCGTGGGAGAGACCCTATTAAGCCTTGCAGGGAATTACTAATTTACATTTTAATGTGAATGAGGTTATTGGAT	149	24.928	0	0.005	-31.3	-0.210067	0	0	0.322148	-0.652083	0	0.00512809	0	0	0	0	0	0	0	0	0	0	0	0	0	0	0	0	0	0	0	0	0	0	0	2950
TB663	663	18	0.727	CTTTTTAAATAGGGATGTACAGCAGGGGGCTGTGAGAACGATGGATAATATGCCCATGGTTGATCTCACATAAAAATAACAGGGTTTCCTAATAACCACATTATTTTATGCTAAATCAACCATGCCCGTGTTGTGAAATAAAATGAA	CTTTTTAAATAGGGATGTACAGCAGGGGGCTGTGAGAACGATGGATAATATGCCCATGGTTGATCTCACATAAAAATAACAGGGTTTCCTAATAACCACATTATTTTATGCTAAATCAACCATGCCCGTGTTGTGAAATAAAATGAA	147	25.518	0	0.072	-32.3	-0.219728	0	0	0.367347	-0.598148	0	0.00510425	0	0	0	0	0	0	0	0	0	0	0	0	0	0	0	0	0	0	0	0	0	0	0	3078
TB665	665	4	0.108	CAGTGTCCAGGTCCCCTGTCACACAGCCTGCCTTCTCCCTTTCCAGGGACCACATAGTCCCTGCCCAATTTAAAGTTCAACTCTACAAACTC	CAGTGTCCAGGTCCCCTGTCACACAGCCTGCCTTCTCCCTTTCCAGGGACCACATAGTCCCTGCCCAATTTAAAGTTCAACTCTACAAACTC	92	5.987	0	4.4e-05	-19.2	-0.208696	24	1	0.521739	-0.4	0	0.00509979	0	0	0	0	0	1	1	Mm#S9773628	0	1	1	AJ251155.1	Mus musculus olfactory receptor gene cluster, OR17 and OR6 genes	0	0	0	0	0	0	0	0	0	0	3079
TB666	666	11	0.047	AGGGCCCCAGGGTGTTAGTGTGAGAGCCCAGGTGTCCACCTCTGGCTCTCACTCCTCAGCATCTGGCTTAGGGAGCTGCCAGCTTGTGTCTCCCTACTCCAAGTGCTGGGGTCAGGCCAGGCCAGCAGCTGGGCATGGCTTCCCCGGTT	AGGGCCCCAGGGTGTTAGTGTGAGAGCCCAGGTGTCCACCTCTGGCTCTCACTCCTCAGCATCTGGCTTAGGGAGCTGCCAGCTTGTGTCTCCCTACTCCAAGTGCTGGGGTCAGGCCAGGCCAGCAGCTGGGCATGGCTTCCCCGGTT	149	23.102	0	0.073	-68.1	-0.457047	0	0	0.630872	-0.724468	0	0.00509139	0	0	0	0	0	0	0	0	0	0	0	0	0	0	0	0	0	0	0	0	0	0	0	2951
TB667	667	1	0.045	TTCTGATTGTTATTGCATAACCTTGAATGGGATTAGTGAACAAATCATGACTGTGAGTTAAATAATAGCTCACCGAGTAAAAAATACATCATTCAAGGTGCAGCAATAGCAATCAGAAATTATGATAATAAACACTAAACCGCA	TTCTGATTGTTATTGCATAACCTTGAATGGGATTAGTGAACAAATCATGACTGTGAGTTAAATAATAGCTCACCGAGTXXXXXXTACATCATTCAAGGTGCAGCAATAGCAATCAGAAATTATGATAATAAACACTAAACCGCA	144	15.834	0	0.276	-51.9	-0.360417	0	0	0.326389	-1.10426	0	0.00509074	0	0	0	0	0	0	0	0	0	0	0	0	0	0	0	0	0	0	0	0	0	0	0	1459
TB668	668	1	0.008	GTGGTGGGGAAGCTCAGATGGTAGGAGCTCCATGGTAATGAGACGAAGGTTAGAGGTTCAGTGCCCATGTGGGCCACTTAGTGTTTGTCTCATTCATGT	GTGGTGGGGAAGCTCAGATGGTAGGAGCTCCATGGTAATGAGACGAAGGTTAGAGGTTCAGTGCCCATGTGGGCCACTTAGTGTTTGTCTCATTCATGT	99	19.083	0	0.705	-27.2	-0.274747	0	0	0.505051	-0.544	0	0.0050903	0	0	0	0	0	1	1	Mm#S9656024	0	1	0	0	0	0	0	0	0	0	0	0	0	0	0	2012
TB670	670	18	0.738	CACAGAAAATGCCATATTCAGGATGGTACTAAAAGTGCCATTTGTGTATTTTATGGATGTCATTACAGGGGAAACTTCTCTCTGTAGGCCCTGTTTACTGCAAAATTTTTTAGTCTGTAATGACATTTTTCATTCACAACGTATGCCTT	CACAGAAAATGCCATATTCAGGATGGTACTAAAAGTGCCATTTGTGTATTTTATGGATGTCATTACAGGGGAAACTTCTCTCTGTAGGCCCTGTTTACTGCAAAAXXXXXXAGTCTGTAATGACATTTTTCATTCACAACGTATGCCTT	149	25.062	0	0.018	-34.4	-0.230872	0	0	0.362416	-0.637037	0	0.00508052	0	0	0	0	0	0	0	0	0	0	0	0	0	0	0	0	0	0	0	0	0	0	0	2013
TB671	671	12	0.453	CTCTGCTGCCAGCTCTTTGGTGGTCTGTTGCTTCCTGATCCAAGCTGGTACCATCTACCTGTAGGGGCTGGCAGCAGCGAGGCCCCAGGGAGGAGAG	CTCTGCTGCCAGCTCTTTGGTGGTCTGTTGCTTCCTGATCCAAGCTGGTACCATCTACCTGTAGGGGCTGGCAGCAGCGAGGCCCCAGGGAGGAGAG	97	15.911	0	0.045	-40.7	-0.419588	0	0	0.608247	-0.689831	0	0.00507979	0	0	0	0	0	0	0	0	0	0	0	0	0	0	0	0	0	0	0	0	0	0	0	3080
TB672	672	8	0.047	CGCTCATGTCAAAACAGTGAGCTGGCCGCTCTGGCCATTGTCATCAGAATAAGGGCTAAGTGATGCTGCTTGGTCATTACGTGTGCCCTGATTGGCAATCAGGGCACAATAAGAGGTCATTAAAGGCCATAAAAGTGCCAAAGCCAAG	CGCTCATGTCAAAACAGTGAGCTGGCCGCTCTGGCCATTGTCATCAGAATAAGGGCTAAGTGATGCTGCTTGGTCATTACGTGTGCCCTGATTGGCAATCAGGGCACAATAAGAGGTCATTAAAGGCCATAAAAGTGCCAAAGCCAAG	148	22.631	0	0.005	-54	-0.364865	0	0	0.486486	-0.75	0	0.00507955	0	0	0	0	0	0	0	0	0	0	0	0	0	0	0	0	0	0	0	0	0	0	0	2014
TB673	673	17	0.181	ACACGCTAGTTGGCACCATCTGCCTGGCTGTGAGCAAACACAGGCTCCCTCAAGCCAGGCAGTGTGATTCAGGAAACACCAAGGCAGGCTCCTGCCTCTGACCCGATGTGAACTCTGAGGTTTCAAGTTGTAGATGAGCAGCATT	ACACGCTAGTTGGCACCATCTGCCTGGCTGTGAGCAAACACAGGCTCCCTCAAGCCAGGCAGTGTGATTCAGGAAACACCAAGGCAGGCTCCTGCCTCTGACCCGATGTGAACTCTGAGGTTTCAAGTTGTAGATGAGCAGCATT	145	24.577	0	1.1	-47.9	-0.330345	0	0	0.537931	-0.614103	0	0.00507919	0	0	0	0	0	0	0	0	0	0	0	0	0	0	0	0	0	0	0	0	0	0	0	2952
TB674	674	19	0.716	TTTAATGTTTATTGTTTATAAATCATATTCTCATTCTATGTAACTCAGTCAGAATTTCCACTAGGGACATCACTGAACTCTTCCACAGACTTCCATATGGGAATTCTCAGTAATATAAGATGGGAATCTGGCCTTCCCGGACTTC	TTTAATGTTTATTGTTTATAAATCATATTCTCATTCTATGTAACTCAGTCAGAATTTCCACTAGGGACATCACTGAACTCTTCCACAGACTTCCATATGGGAATTCTCAGTAATATAAGATGGGAATCTGGCCTTCCCGGACTTC	145	26.837	0	0.018	-26.9	-0.185517	0	0	0.365517	-0.507547	0	0.0050786	0	0	0	0	0	1	0	0	0	1	0	0	0	0	0	0	0	0	0	0	0	0	0	1203
TB676	676	6	0.699	AGGCTGGGAGGCGAGTACAGTAGCTTCGTTTCAGCCTCCAAGGTGGGCCACAAGTCTGTGGTCTAGAAGGCAAGCTGCTCCCATTTGGCTGAGCCCGCATCCTGATCATCTCCAGGAGGAGAACACTTCATCGGGTGTGTGA	AGGCTGGGAGGCGAGTACAGTAGCTTCGTTTCAGCCTCCAAGGTGGGCCACAAGTCTGTGGTCTAGAAGGCAAGCTGCTCCCATTTGGCTGAGCCCGCATCCTGATCATCTCCAGGAGGAGAACACTTCATCGGGTGTGTGA	142	24.681	0	0.272	-47.5	-0.334507	0	0	0.56338	-0.59375	0	0.00506683	0	0	0	0	0	0	0	0	0	0	0	0	0	0	0	0	0	0	0	0	0	0	0	1460
TB677	677	2	0.738	AAATTGACGCTGTTCATTAATTATACAAGATTATGCTAATTGTGCATGCAAATGCATGCAGGGGAACAGAAGGTGTTCAGGCGCATGGTGGGCCATTAGCATAGAGGATGGGGTGCGGGTGCATTGGCATGCTAATGTATGCGCCCTGG	AAATTGACGCTGTTCATTAATTATACAAGATTATGCTAATTGTGCATGCAAATGCATGCAGGGGAACAGAAGGTGTTCAGGCGCATGGTGGGCCATTAGCATAGAGGATGGGGTGCGGGTGCATTGGCATGCTAATGTATGCGCCCTGG	149	24.328	0	0.287	-47.3	-0.31745	0	0	0.47651	-0.666197	0	0.00506154	0	0	0	0	0	0	0	0	0	0	0	0	0	0	0	0	0	0	0	0	0	0	0	1204
TB678	678	19	0.721	AGGCTGCTAAAAACATGGAAAATGGGAGCATAATTAATCCTTGCCACATGTGCTTCTTTATTGAATGTTACAGATTTATAAATGATTATAAAGCTGTCCTGTAACGTTCATTAATACAACCACATGCTACAACTATGCTGGTTAAA	AGGCTGCTAAAAACATGGAAAATGGGAGCATAATTAATCCTTGCCACATGTGCTTCTTTATTGAATGTTACAGATTTATAAATGATTATAAAGCTGTCCTGTAACGTTCATTAATACAACCACATGCTACAACTATGCTGGTTAAA	146	25.557	0	0.281	-28.4	-0.194521	0	0	0.335616	-0.579592	0	0.00506049	0	0	0	0	0	0	0	0	0	1	1	XM_286930.1	Mus musculus hypothetical gene supported by AK031944; AK034340; AK053327 (LOC329038), mRNA	0	0	0	0	0	0	0	0	0	0	2953
TB679	679	5	2.9	ATTGGTGGGCATTAAGATTTCCTCTTCTTTGAGGCAAATATTGACCTGGACTTCACCTCGGTCAATATTTACCTCTCAGGTCAATAGATCTTGATGTTCACCTCAACAGAAGTCAATATCTACTTATTATCTCGTTTCTATCTGTCAGG	ATTGGTGGGCATTAAGATTTCCTCTTCTTTGAGGCAAATATTGACCTGGACTTCACCTCGGTCAATATTTACCTCTCAGGTCAATAGATCTTGATGTTCACCTCAACAGAAGTCAATATCTACTTATTATCTCGTTTCTATCTGTCAGG	149	22.441	0	0.287	-44.7	-0.3	0	0	0.389262	-0.77069	0	0.00505966	0	0	0	0	0	0	0	0	0	0	0	0	0	0	0	0	0	0	0	0	0	0	0	2015
TB680	680	2	0.112	CTCCTGGCAAAAGCACTTCTCTTGATGGGTGTTTGGATCCTTCTTTGTCCTGCAGAGAAGGGAGGAGCCCGATTCCCACAAGAGGAGATGCCAGA	CTCCTGGCAAAAGCACTTCTCTTGATGGGTGTTTGGATCCTTCTTTGTCCTGCAGAGAAGGGAGGAGCCCGATTCCCACAAGAGGAGATGCCAGA	95	14.052	0	0.011	-38.4	-0.404211	0	0	0.526316	-0.768	0	0.00504448	0	0	0	0	0	0	0	0	0	0	0	0	0	0	0	0	0	0	0	0	0	0	0	2954
TB683	683	6	0.184	ACTAAATTTAAGTGCTCAGGGCATAGTCTGGCCTCCTTTGTGAGCGCTCGGCTCTCATTGACGTCAGCAGGAGCCCTGTGTCTCTGCAGGGCAGAATTTGGCGCTTCCATGTAGAATATTTTTAAACTATAAAATTGAATTACAAAG	ACTAAATTTAAGTGCTCAGGGCATAGTCTGGCCTCCTTTGTGAGCGCTCGGCTCTCATTGACGTCAGCAGGAGCCCTGTGTCTCTGCAGGGCAGAATTTGGCGCTTCCATGTAGAATATTTTTAAACTATAAAATTGAATTACAAAG	147	25.615	0	0.072	-38	-0.258503	0	0	0.442177	-0.584615	0	0.00504111	0	0	0	0	0	0	0	0	0	0	0	0	0	0	0	0	0	0	0	0	0	0	0	3081
TB684	684	X	0.732	CTCACCCTTGCAGCTGCTGAGTTTTGTGGTGTAAAGTACCCTACACAGAGCACATTGTGTTCATGGGGCCTAGTGGATCCTTGAGGAATGAACAGATGTGCTCTGAAGCTGACATGTGACCAACAAAACCCAGCTGTGCAACTGAGAT	CTCACCCTTGCAGCTGCTGAGTTTTGTGGTGTAAAGTACCCTACACAGAGCACATTGTGTTCATGGGGCCTAGTGGATCCTTGAGGAATGAACAGATGTGCTCTGAAGCTGACATGTGACCAACAAAACCCAGCTGTGCAACTGAGAT	148	23.045	0	0.285	-51.9	-0.350676	0	0	0.486486	-0.720833	0	0.00503964	0	0	0	0	0	0	0	0	0	0	0	0	0	0	0	0	0	0	0	0	0	0	0	1205
TB687	687	2	2.9	AATACATTTTCTCAAATGATTGCTGTTATACATGGTGGTTATTTCCGCGGGCCTTTCTATAAAAGCTTAATTAAGCCCAATGTATTTGAAGCTTAGTAGTCTGCTAATGGAATTATAGAACTTAATCACCATGTATAACAATGCTCTTT	AATACATTTTCTCAAATGATTGCTGTTATACATGGTGGTTATTTCCGCGGGCCTTTCTATAAAAGCTTAATTAAGCCCAATGTATTTGAAGCTTAGTAGTCTGCTAATGGAATTATAGAACTTAATCACCATGTATAACAATGCTCTTT	149	21.83	0	1.1	-39	-0.261745	0	0	0.328859	-0.795918	0	0.00502588	0	0	0	0	0	0	0	0	0	0	0	0	0	0	0	0	0	0	0	0	0	0	0	2016
TB688	688	15	0.732	GCTGAGAGCAGGGAGGGAAGGCTTCAGAGGGGTATAATTAGGCCCTGGCCCCTTATAGAGCTAGAGGAAAAGATTTCCTGAAGTCTCCTCCCGGGGATCCCCCAGACACTTCCTCTCATCCAAGGGACTGTACCCCTCCCCTGCTGTT	GCTGAGAGCAGGGAGGGAAGGCTTCAGAGGGGTATAATTAGGCCCTGGCCCCTTATAGAGCTAGAGGAAAAGATTTCCTGAAGTCTCCTCCCGGGGATCCCCCAGACACTTCCTCTCATCCAAGGGACTGTACCCCTCCCCTGCTGTT	148	23.804	0	0.285	-56.1	-0.379054	0	0	0.560811	-0.675904	0	0.00501645	0	0	0	0	0	0	0	0	0	1	1	AF060950.1	Mus musculus homeobox C9 protein (Hoxc9) gene, intron 1	0	0	0	0	0	0	0	0	0	0	1206
TB689	689	4	0.187	GCCAAGCTCTCATTAGCAAACATCTTTTACCATGAATGATTCAAATAATTACCACTGAAATAATAAACTGTTTCACAAAAACATTTTATTTGATGGCTCCAAACATCAACTTTTCTGAATTGTTGACATTCAAATAAGCCAGAGAGCTT	GCCAAGCTCTCATTAGCAAACATCTTTTACCATGAATGATTCAAATAATTACCACTGAAATAATAAACTGTTTCACAAAAACATTTTATTTGATGGCTCCAAACATCAACTTTTCTGAATTGTTGACATTCAAATAAGCCAGAGAGCTT	149	25.905	0	0.018	-27.4	-0.183893	0	0	0.315436	-0.582979	0	0.005016	0	0	0	0	0	0	0	0	0	0	0	0	0	0	0	0	0	0	0	0	0	0	0	2192
TB690	690	9	0.011	TGCTTTTTTAAACAAGCAGTGCAGAAAACAGATGCTCTGGGTGATTGATGGCAGGGAACATCTGTGGTTAAGCAATGGCTGCACCAGGCTCCCAGATTCCTGGCTGCCAGGGCCCTCTGGAGGTCACTCAGTGCCTCCCCAA	TGCXXXXXXAAACAAGCAGTGCAGAAAACAGATGCTCTGGGTGATTGATGGCAGGGAACATCTGTGGTTAAGCAATGGCTGCACCAGGCTCCCAGATTCCTGGCTGCCAGGGCCCTCTGGAGGTCACTCAGTGCCTCCCCAA	142	12.396	0	1.9e-11	-43.8	-0.308451	35	1	0.535211	-0.576316	0	0.00501587	0	0	0	0	0	0	0	0	0	0	0	0	0	0	0	0	0	0	0	0	0	0	0	2955
TB691	691	4	0.187	ACGTCTCCATCAGATGTCTGCCAGGGCTCAGTACTGATAATGAAGCACCGTCGCTTCTCAAAGTGACAGAGCACAGTGACATATCAACACAAGGCCTTAAACGAAAAGCCCCTTCTAATTTAACTGGGAATCTGTGGAAGCAGTATTCA	ACGTCTCCATCAGATGTCTGCCAGGGCTCAGTACTGATAATGAAGCACCGTCGCTTCTCAAAGTGACAGAGCACAGTGACATATCAACACAAGGCCTTAAACGAAAAGCCCCTTCTAATTTAACTGGGAATCTGTGGAAGCAGTATTCA	149	26.492	0	0.073	-37.5	-0.251678	0	0	0.456376	-0.551471	0	0.00501299	0	0	0	0	0	0	0	0	0	0	0	0	0	0	0	0	0	0	0	0	0	0	0	2956
TB692	692	6	0.738	GCCTGGTGGTGGAGACGGGCAGGGGGGTCTGAGTGGGCCTGAGCCGCTGTCCCGGGTAATTTTTCATCTCGGCCGGCTAATCTTTGTTCCCGGCGAAGATAATGAATAGCCAATCGTTATCTGCCCGGCTCCCGGAGGCTGCCCGAGAA	GCCTGGTGGTGGAGACGGGCAXXXXXXTCTGAGTGGGCCTGAGCCGCTGTCCCGGGTAATTTTTCATCTCGGCCGGCTAATCTTTGTTCCCGGCGAAGATAATGAATAGCCAATCGTTATCTGCCCGGCTCCCGGAGGCTGCCCGAGAA	149	24.553	2	1.1	-53.4	-0.358389	0	0	0.604027	-0.593333	0	0.00499794	0	0	0	0	0	0	0	0	0	0	0	0	0	0	0	0	0	0	0	0	0	0	0	3082
TB695	695	11	0.732	TGGCAGCCTAGTGCCCAGTGATGGATGAGGGGGGTGGAGGTGACTTTCCCAGGGGAAGATTAGCGCCTGGCAGCTATGATTTGTCTCATGCCCTCCTGTCCTTTTGCTAGGCCCCACTGCAGAGTCATTCATTACAGAGGCTGCTGTC	TGGCAGCCTAGTGCCCAGTGATGGATGAXXXXXXTGGAGGTGACTTTCCCAGGGGAAGATTAGCGCCTGGCAGCTATGATTTGTCTCATGCCCTCCTGTCCTTTTGCTAGGCCCCACTGCAGAGTCATTCATTACAGAGGCTGCTGTC	148	24.941	0	0.072	-51.4	-0.347297	0	0	0.560811	-0.619277	0	0.0049913	0	0	0	0	0	0	0	0	0	0	0	0	0	0	0	0	0	0	0	0	0	0	0	1207
TB696	696	16	0.738	TAATTGAGAGGGTGCGAAGCTGGATGACTATCAAAAGACATTTGATTAGGGGGCCTGCCAAAACGCAGTTCTAAAACCACAATTTCCATGCACAGTGTAATGGATATTATGGATAATTACCCAGAGTGCACTACTCAGCCACACAGCTG	TAATTGAGAGGGTGCGAAGCTGGATGACTATCAAAAGACATTTGATTAGGGGGCCTGCCAAAACGCAGTTCTAAAACCACAATTTCCATGCACAGTGTAATGGATATTATGGATAATTACCCAGAGTGCACTACTCAGCCACACAGCTG	149	12.27	0	2e-08	-37.4	-0.251007	30	1	0.436242	-0.575385	0	0.00498879	0	0	0	0	0	0	0	0	0	0	0	0	0	0	0	0	0	0	0	0	0	0	0	2017
TB697	697	4	0.187	CCCGCTTCCTGGTTTATGCTGGGATGGGAAAGACTTAGCCAAGAACAATGGCATTTTTGCAAAACACCACTTTGTTCTGGTGAGACCAGGAGGGGGTTTCCTTCGGGACCTAGCCTGGTCCCACTGCCCCTGACCTGCCAACCACAACA	CCCGCTTCCTGGTTTATGCTGGGATGGGAAAGACTTAGCCAAGAACAATGGCATTTTTGCAAAACACCACTTTGTTCTGGTGAGACCAGGAGGGGGTTTCCTTCGGGACCTAGCCTGGTCCCACTGCCCCTGACCTGCCAACCACAACA	149	25.253	0	0.287	-48.7	-0.326846	0	0	0.536913	-0.60875	0	0.00498616	0	0	0	0	0	0	0	0	0	0	0	0	0	0	0	0	0	0	0	0	0	0	0	2957
TB698	698	6	0.738	TCACTGTGTGAGTTCTTCAGTGCACAGTGCAGCCATCTTAATTACACTTTTGTGCAACTGAGACTGTGCAGCTGTCTCAAAATGGCTGCTAACCCAATCCCTGAAGCTGCATAGGCAGCAAGTGTGCCAGTGAGGAGACTTGTCACATG	TCACTGTGTGAGTTCTTCAGTGCACAGTGCAGCCATCTTAATTACACTTTTGTGCAACTGAGACTGTGCAGCTGTCTCAAAATGGCTGCTAACCCAATCCCTGAAGCTGCATAGGCAGCAAGTGTGCCAGTGAGGAGACTTGTCACATG	149	22.547	0	0.287	-53.8	-0.361074	0	0	0.483221	-0.747222	0	0.00498196	0	0	0	0	0	1	0	0	0	1	0	0	0	0	0	0	0	0	0	0	0	0	0	1208
TB700	700	2	0.442	CTCAAGAACAGCTCCTGGTCAGGCTGCTCTGCTGAGGGCTGCACACAGGGTGAGCATAGCTATCTTGGCTTCCTGGCCTTCAGAGCGCACAGGAG	CTCAAGAACAGCTCCTGGTCAGGCTGCTCTGCTGAGGGCTGCACACAGGGTGAGCATAGCTATCTTGGCTTCCTGGCCTTCAGAGCGCACAGGAG	95	2.576	3	3e-09	-33.2	-0.349474	31	1	0.589474	-0.592857	0	0.00495752	0	0	0	0	0	0	0	0	0	0	0	0	0	0	0	0	0	0	0	0	0	0	0	3083
TB701	701	3	1.8	TACATGGGGATTTGGCTGTGTGACTCCTATTAGACTTAATGGAAGTCATAACTCCCATTAAATTAATAGGAATTGTGTCTGTGCTCGTTGCATAGC	TACATGGGGATTTGGCTGTGTGACTCCTATTAGACTTAATGGAAGTCATAACTCCCATTAAATTAATAGGAATTGTGTCTGTGCTCGTTGCATAGC	96	16.279	0	2.7	-23.8	-0.247917	0	0	0.395833	-0.626316	0	0.00495585	0	0	0	0	0	0	0	0	0	0	0	0	0	0	0	0	0	0	0	0	0	0	0	2958
TB702	702	8	0.187	TACAAAGGCACCCTTGGGTCTGAGCCAATACAAGATGGGCTTGTATCTTTAAGTAGCCTTTATTACCACAGTAATAAACAGCAAACGGGCCCAAATCTTACAGGCTTGTGTTGGCTTTGACCAATGAAGTAGAACAAGACCTCTGAATA	TACAAAGGCACCCTTGGGTCTGAGCCAATACAAGATGGGCTTGTATCTTTAAGTAGCCTTTATTACCACAGTAATAAACAGCAAACGGGCCCAAATCTTACAGGCTTGTGTTGGCTTTGACCAATGAAGTAGAACAAGACCTCTGAATA	149	25.1	0	0.073	-38.8	-0.260403	0	0	0.422819	-0.615873	0	0.00494644	0	0	0	0	0	0	0	0	0	0	0	0	0	0	0	0	0	0	0	0	0	0	0	2018
TB704	704	6	0.738	AACAATATACTTCCCCTTCAGGCAGTACATGGGAGAAACAATGGGCTATACAATGGAGTCGTCCTCTGTGATTACACAGAGTGAGAATCTGGCCCATTGTTTTCTCCAGCTGCCTAAGGAAGGAGCTGTACTCTTTGGATCCCCATAAA	AACAATATACTTCCCCTTCAGGCAGTACATGGGAGAAACAATGGGCTATACAATGGAGTCGTCCTCTGTGATTACACAGAGTGAGAATCTGGCCCATTGTTTTCTCCAGCTGCCTAAGGAAGGAGCTGTACTCTTTGGATCCCCATAAA	149	21.99	0	0.287	-52.6	-0.35302	0	0	0.456376	-0.773529	0	0.00494392	0	0	0	0	0	0	0	0	0	0	0	0	0	0	0	0	0	0	0	0	0	0	0	1209
TB706	706	4	0.044	TGCTGCAGTCACATGCTACTGGGTATAAATACCCAGGAAGCCCTGTGTCTGAGGTGGCAGAGAGGCTGCTGCCGCATCATTTTCTTGGAAATCTGCCTTTGGTGTGACAGTGTAATACAGCAGTTTGAAACATGTTCACA	TGCTGCAGTCACATGCTACTGGGTATAAATACCCAGGAAGCCCTGTGTCTGAGGTGGCAGAGAGGCTGCTGCCGCATCATTTTCTTGGAAATCTGCCTTTGGTGTGACAGTGTAATACAGCAGTTTGAAACATGTTCACA	140	8.254	0	0.001	-40.9	-0.292143	22	1	0.478571	-0.610448	0	0.0049309	0	0	0	0	0	0	0	0	0	0	0	0	0	0	0	0	0	0	0	0	0	0	0	255
TB707	707	10	0.113	AAGGCTCCCTTGGCCTGGGAACCCCGGGGAGTGGGAAGGTTTTGTGAAACAAACACAGAGGCCACCAGGAAGATGGCTTCTCCTCCCACTGTGGAG	AAGGCTCCCTTGGCCTGGGAACCCCGGGGAGTGGGAAGGTTTTGTGAAACAAACACAGAGGCCACCAGGAAGATGGCTTCTCCTCCCACTGTGGAG	96	15.834	0	0.174	-37.4	-0.389583	0	0	0.583333	-0.667857	0	0.0049239	0	0	0	0	0	0	0	0	0	0	0	0	0	0	0	0	0	0	0	0	0	0	0	3084
TB709	709	4	0.184	TGTGACGAGAAAATAGTTTTGTACTTTAAAATAAATGTCTTGGCTTTTCTCCAGCATTTATTTTCCATAAATGCTGATGCATTTATCTTACAGCGGGAGACCATTATCCAGTCACAATGCCCAATTCCTTTGACATTATCTCTTAAG	TGTGACGAGAAAATAGTTTTGTACTTTAAAATAAATGTCTTGGCTTTTCTCCAGCATTTATTTTCCATAAATGCTGATGCATTTATCTTACAGCGGGAGACCATTATCCAGTCACAATGCCCAATTCCTTTGACATTATCTCTTAAG	147	11.319	0	0.072	-28.7	-0.195238	27	1	0.346939	-0.562745	0	0.00491667	0	0	0	0	0	0	0	0	0	0	0	0	0	0	0	0	0	0	0	0	0	0	0	2019
TB710	710	5	0.442	GCCAGCAAGAGGCAGGTTCAAGGTCACTTAACACACCTCCGCCCAAGGATCCTGACACCTGGCTCAGGTGCTGACACCTCCAAAGCCCCTTCTGG	GCCAGCAAGAGGCAGGTTCAAGGTCACTTAACACACCTCCGCCCAAGGATCCTGACACCTGGCTCAGGTGCTGACACCTCCAAAGCCCCTTCTGG	95	5.77	0	3e-09	-27.7	-0.291579	31	1	0.589474	-0.494643	0	0.00491577	0	0	0	0	0	0	0	0	0	0	0	0	0	0	0	0	0	0	0	0	0	0	0	3085
TB711	711	11	2.9	TTGGGAGCGTAGGCTGGCTGCTTTGGGGGAGAGAGCCTTTTGGCCACCTTCAGGGCGGGAATCCGGAATGGCAGTTTGCATTCCCAGCAGATCGAAGCTCCCTGCTGATCGATTATTTGATAATTGATTTTCCCCGCAGCCAATGCGCG	TTGGGAGCGTAGGCTGGCTGCTTTGGGGGAGAGAGCCTTTTGGCCACCTTCAGGGCGGGAATCCGGAATGGCAGTTTGCATTCCCAGCAGATCGAAGCTCCCTGCTGATCGATTATTTGATAATTGATTTTCCCCGCAGCCAATGCGCG	149	23.646	0	1.1	-55	-0.369128	0	0	0.550336	-0.670732	0	0.0049149	0	0	0	0	0	0	0	0	0	0	0	0	0	0	0	0	0	0	0	0	0	0	0	2193
TB714	714	7	0.012	CCTATACTAGACCTGCCTCTTCCTGTACCTTTCCTAACTCTGTCTGTTGCTGGGTGTTGCCCAGCTCAGAGTGGGGTTGCTCACTGGCAACTGGGGGAAAGGAAAAAGCCAGAGCCAGGGACAGGCGGGTCATGTTGAAGCTGGACCCA	CCTATACTAGACCTGCCTCTTCCTGTACCTTTCCTAACTCTGTCTGTTGCTGGGTGTTGCCCAGCTCAGAGTGGGGTTGCTCACTGGCAACTGGGGGAAAGGAAAAAGCCAGAGCCAGGGACAGGCGGGTCATGTTGAAGCTGGACCCA	149	23.32	0	0.005	-57.8	-0.387919	0	0	0.557047	-0.696386	0	0.00489626	0	0	0	0	0	0	0	0	0	1	1	X12447.1	Human aldolase A gene (EC 4.1.2.13)	0	0	0	0	0	0	1	XM_142271.3	Mus musculus similar to fructose-1,6-bisphosphate aldolase A (LOC237155), mRNA	0	3086
TB716	716	9	0.408	GAGGCTGCCTGAGCCAGAGGTGCTAATCCCCTTGCTCTCCATAAGCAAGCAACAGCTGCTTGCTGAGGGTGTTTAGCTCAGAGGAAATG	GAGGCTGCCTGAGCCAGAGGTGCTAATCCCCTTGCTCTCCATAAGCAAGCAACAGCTGCTTGCTGAGGGTGTTTAGCTCAGAGGAAATG	89	6.669	0	7.9e-19	-27.9	-0.313483	47	1	0.539326	-0.58125	0	0.00489269	0	0	0	0	0	0	0	0	0	0	0	0	0	0	0	0	0	0	0	0	0	0	0	3087
TB718	718	6	0.047	CTCTTGAATGCCAAAACTACGCCCAGGGCTTGCTCTGTAGTAACAGAGAGAATGTGTCCATAAAAGGGATGGGCATCGCTGCCAGAGGGATTCCCTTCAAGGGTTTCCCTTGTGAGCCTGAAAAATCACTGGGAAATAGCTGGGCCAG	CTCTTGAATGCCAAAACTACGCCCAGGGCTTGCTCTGTAGTAACAGAGAGAATGTGTCCATAAAAGGGATGGGCATCGCTGCCAGAGGGATTCCCTTCAAGGGTTTCCCTTGTGAGCCTGAAAAATCACTGGGAAATAGCTGGGCCAG	148	23.716	0	0.072	-50.1	-0.338514	0	0	0.506757	-0.668	0	0.00487401	0	0	0	0	0	0	0	0	0	0	0	0	0	0	0	0	0	0	0	0	0	0	0	3088
TB719	719	2	0.738	TCCACAACATGGTTAAATCTTTTAACAGTTGGCTTATTGGTGAAGAGCAAAGGGGTCCTTTGTCTCTGCCTTGGGCTGGCACCCAGGTTTAACACCATGCTGTTCTTCAAGAGATATTTTGCTGGACAGTTCCCAAGCGATTCTGCACA	TCCACAACATGGTTAAATCTTTTAACAGTTGGCTTATTGGTGAAGAGCAAAGGGGTCCTTTGTCTCTGCCTTGGGCTGGCACCCAGGTTTAACACCATGCTGTTCTTCAAGAGATATTTTGCTGGACAGTTCCCAAGCGATTCTGCACA	149	13.623	0	1.3e-12	-39	-0.261745	37	1	0.456376	-0.573529	0	0.00487127	0	0	0	0	0	0	0	0	0	0	0	0	0	0	0	0	0	0	0	0	0	0	0	2020
TB721	721	3	0.448	TCAAAGAAAGTGCCATTTCAGGCTTCTTTTGGAGGGCTTAGCTGTTGTAAAAGGCTTCCAAAAGATGCAATATTTCTTAGCCAAGTGAAACTTTGC	TCAAAGAAAGTGCCATTTCAGGCTTCTTTTGGAGGGCTTAGCTGTTGTAAAAGGCTTCCAAAAGATGCAATATTTCTTAGCCAAGTGAAACTTTGC	96	4.49	0	3.5e-21	-30.4	-0.316667	51	1	0.395833	-0.8	0	0.00486898	0	0	0	0	0	0	0	0	0	0	0	0	0	0	0	0	0	0	0	0	0	0	0	2959
TB722	722	2	0.738	CTTCCACTCCTCTCATGGATGCCCTTCATTCTACAGCATCTCCAACACTGCTTGCAGAAGAGGTGGAAGCATTGCACTGCCCTCCCTAAAGAACTGGCACCTCCCCCTCCACTGCAAGTGGTGCTGTAGACAGGTAAGGCAGCTGGGTG	CTTCCACTCCTCTCATGGATGCCCTTCATTCTACAGCATCTCCAACACTGCTTGCAGAAGAGGTGGAAGCATTGCACTGCCCTCCCTAAAGAACTGGCACCTCCCCCTCCACTGCAAGTGGTGCTGTAGACAGGTAAGGCAGCTGGGTG	149	25.979	0	0.287	-45.8	-0.307383	0	0	0.550336	-0.558537	0	0.00486681	0	0	0	0	0	0	0	0	0	0	0	0	0	0	0	0	0	0	0	0	0	0	0	256
TB723	723	5	0.727	CGGCCCCACAGGGAAGGGCTTTGAGCCTTTGGAGCAGACAGGCCGATGCAGGGGGCAACTCCCTGCCGGCCCCTCAGAGGAGGCTCCCGGCAGCATGGGGTTCTGTTTAGGGAAGCCGGTTCCCTGTCTGGGCAGATGGCCTGCAGG	CGGCCCCACAGGGAAGGGCTTTGAGCCTTTGGAGCAGACAGGCCGATGCAGGGGGCAACTCCCTGCCGGCCCCTCAGAGGAGGCTCCCGGCAGCATGGGGTTCTGTTTAGGGAAGCCGGTTCCCTGTCTGGGCAGATGGCCTGCAGG	147	23.333	0	0.283	-65.6	-0.446259	0	0	0.666667	-0.669388	0	0.00486418	0	0	0	0	0	0	0	0	0	0	0	0	0	0	0	0	0	0	0	0	0	0	0	3089
TB724	724	2	0.184	TGGGCGAGTAGCTGCTGATTCTAATGGCAGCGTGGGTAGTAGAGGCGGGCCAGTCCCAGCAGAGTGACAGCTGTGGTACCCAACACTGTCAGTGCAGACACTGAAGGCCTCTGTTCCCTAAGTCTGCCCACATTTGTGCGTCCTGTC	TGGGCGAGTAGCTGCTGATTCTAATGGCAGCGTGGGTAGTAGAGGCGGGCCAGTCCCAGCAGAGTGACAGCTGTGGTACCCAACACTGTCAGTGCAGACACTGAAGGCCTCTGTTCCCTAAGTCTGCCCACATTTGTGCGTCCTGTC	147	23.748	0	0.283	-54.8	-0.372789	0	0	0.571429	-0.652381	0	0.00485956	0	0	0	0	0	0	0	0	0	0	0	0	0	0	0	0	0	0	0	0	0	0	0	2194
TB726	726	18	0.187	AAGTGATCTTGATGCTGTCCGTGGCATGAGCCGGGGCGATTGATGAGTTGGCATTCTGTCCCCGAGTCATCAATCATACAGAATCAATCCTGGCTCCCTCAGGAGCTAGCCCCTGGCTCACATAATTCTCTCTCCCTGCCACCAACCTG	AAGTGATCTTGATGCTGTCCGTGGCATGAGCCGGGGCGATTGATGAGTTGGCATTCTGTCCCCGAGTCATCAATCATACAGAATCAATCCTGGCTCCCTCAGGAGCTAGCCCCTGGCTCACATAATTCTCTCTCCCTGCCACCAACCTG	149	24.03	0	0.018	-52.5	-0.352349	0	0	0.536913	-0.65625	0	0.00484822	0	0	0	0	0	0	0	0	0	0	0	0	0	0	0	0	0	0	0	0	0	0	0	1210
TB727	727	17	0.738	GAACCTCTGCGGCCACTTTGCTGCTCAGCCGACTGGCCACCTGTTCCAGGGTCCCAGAGACAGGCAAGCTCTTCTTTGGGAGTAAAGGAGACCCCAAGTCCATGGCCACCATTGTGTTTTCCTCAGAACACAGGCCTGTGGGGTGGAGG	GAACCTCTGCGGCCACTTTGCTGCTCAGCCGACTGGCCACCTGTTCCAGGGTCCCAGAGACAGGCAAGCTCTTCTTTGGGAGTAAAGGAGACCCCAAGTCCATGGCCACCATTGTGTTTTCCTCAGAACACAGGCCTGTGGGGTGGAGG	149	24.451	0	0.073	-55.1	-0.369799	0	0	0.583893	-0.633333	0	0.00484664	0	0	0	0	0	1	0	0	0	1	1	AC007059.1	Homo sapiens chromosome 19, cosmid R26549, complete sequence	0	0	0	0	0	0	0	0	0	0	3090
TB729	729	11	0.721	GGGTCCTGGGGGAGTGTGTGGGAGCCAGGCCAGGCAGCCCCTCAGGGCTCTGAGAGCCTGCGTCTAATGACCGCAGAAAGCCATTACAGTTCACTTAGCCGTAAACAGCTCTCCGCAGCAGTCATTAGGGCTCCCAAGGAGTCCCA	GGGTCCTGGGGGAGTGTGTGGGAGCCAGGCCAGGCAGCCCCTCAGGGCTCTGAGAGCCTGCGTCTAATGACCGCAGAAAGCCATTACAGTTCACTTAGCCGTAAACAGCTCTCCGCAGCAGTCATTAGGGCTCCCAAGGAGTCCCA	146	23.532	0	0.281	-57.4	-0.393151	0	0	0.60274	-0.652273	0	0.00484053	0	0	0	0	0	0	0	0	0	0	0	0	0	0	0	0	0	0	0	0	0	0	0	2195
TB730	730	4	0.442	TTGGGGGAAATCACATGACAAAGAATCTATTTGGCATCAGCAGACTTGGTTCTGAACCCAAGTCTCTGATGCTCCTTCTTTAGTGAGAATCTATA	TTGGGGGAAATCACATGACAAAGAATCTATTTGGCATCAGCAGACTTGGTTCTGAACCCAAGTCTCTGATGCTCCTTCTTTAGTGAGAATCTATA	95	14.661	0	0.68	-27.8	-0.292632	0	0	0.410526	-0.712821	0	0.00484021	0	0	0	0	0	0	0	0	0	0	0	0	0	0	0	0	0	0	0	0	0	0	0	2960
TB731	731	12	0.732	GCGCCCTGCTCAACTCTCGGCCTGTGCTGACGTTTGATTCTTGAGCAGAGGTTGCCCTTGGTGAATTCGCTTTATTGATGTTGAATCACACAAAGGCAACTTTTGTTTGAGTATCAAAGCCTGCTTGGGGTGGCATTGGGGACACGTT	GCGCCCTGCTCAACTCTCGGCCTGTGCTGACGTTTGATTCTTGAGCAGAGGTTGCCCTTGGTGAATTCGCTTTATTGATGTTGAATCACACAAAGGCAACTTTTGTTTGAGTATCAAAGCCTGCTTGGGGTGGCATTGGGGACACGTT	148	22.984	0	0.072	-51.2	-0.345946	0	0	0.493243	-0.70137	0	0.00483763	0	0	0	0	0	1	1	Mm#S8091487	0	1	0	0	0	0	0	0	0	0	0	0	0	0	0	2021
TB732	732	17	0.098	ACAACAGCTGTCGAGAATGTCTCTGTAGACAAGGAGCTGGGTGTGTTCACCCAGAAGCCAGCTTCCAACCCCACCCTAGGAGACA	ACAACAGCTGTCGAGAATGTCTCTGTAGACAAGGAGCTGGGTGTGTTCACCCAGAAGCCAGCTTCCAACCCCACCCTAGGAGACA	85	18.898	0	0.15	-19.5	-0.229412	0	0	0.541176	-0.423913	0	0.00483686	0	0	0	0	0	0	0	0	0	0	0	0	0	0	0	0	0	0	0	0	0	0	0	3091
TB733	733	2	2.9	TTCTGTTAGACTCACCCTCTCCACAGAAGTGCTGTAACCATGCAGAGATGACATTGCGGGCAGCTCAGCTTGTGTGAGTGATGTAATCTCGGGGCGTTGCCTAGCAACCCCAACAACGTTTGGGAGACTCTGATTCTTGAGTGGGGTA	TTCTGTTAGACTCACCCTCTCCACAGAAGTGCTGTAACCATGCAGAGATGACATTGCGGGCAGCTCAGCTTGTGTGAGTGATGTAATCTCGGGGCGTTGCCTAGCAACCCCAACAACGTTTGGGAGACTCTGATTCTTGAGTGGGGTA	148	24.871	0	1.1	-45.1	-0.30473	0	0	0.513514	-0.593421	0	0.00483583	0	0	0	0	0	0	0	0	0	0	0	0	0	0	0	0	0	0	0	0	0	0	0	1211
TB734	734	5	0.185	CACACCGAGTCCTGTCTCCTTGTCTCTCTACCCTTGGGACAAATGTCTCATTCCCCCAGGGTGTCAAGGGGAAAATTAATCACCCAGGGGAGCTCACTCAGTCCGCTGACTTGGCAAGGGAGAAAGACAAAGAGAAATAGGGTGTCTT	CACACCGAGTCCTGTCTCCTTGTCTCTCTACCCTTGGGACAAATGTCTCATTCCCCCAGGGTGTCAAGGGGAAAATTAATCACCCAGGGGAGCTCACTCAGTCCGCTGACTTGGCAAGGGAGAAAGACAAAGAGAAATAGGGTGTCTT	148	22.613	0	0.072	-54.6	-0.368919	0	0	0.513514	-0.718421	0	0.00483365	0	0	0	0	0	0	0	0	0	0	0	0	0	0	0	0	0	0	0	0	0	0	0	257
TB736	736	4	0.011	TTGAAATGACGTCAGCTGGGTATTGTCCCCTCTGGAGTTATCTCGCTAGAGCTTCCGCTTTAACCTCTGGGCACAACCTACTTCCCAGGTTCCTGTGGGAACTTGGGAAATGAGGGGGAAGAATCAAGAGGAAC	TTGAAATGACGTCAGCTGGGTATTGTCCCCTCTGGAGTTATCTCGCTAGAGCTTCCGCTTTAACCTCTGGGCACAACCTACTTCCCAGGTTCCTGTGGGAACTTGGGAAATGAGGGGGAAGAATCAAGAGGAAC	134	20.502	0	0.254	-48.5	-0.36194	0	0	0.507463	-0.713235	0	0.00481315	0	0	0	0	0	0	0	0	0	0	0	0	0	0	0	0	0	0	0	0	0	0	0	1212
TB739	739	7	0.116	AGTGGCATAAAGTGCTTATTAGCTAAGTAGTTAATGAGGTCTCATTAGAGACTTGGACTTCTAGTCTCAGAGAAGACAGGCTGAATCTCGGCTCCATC	AGTGGCATAAAGTGCTTATTAGCTAAGTAGTTAATGAGGTCTCATTAGAGACTTGGACTTCTAGTCTCAGAGAAGACAGGCTGAATCTCGGCTCCATC	98	7.019	0	8.5e-16	-23.7	-0.241837	42	1	0.428571	-0.564286	0	0.00480757	0	0	0	0	0	0	0	0	0	0	0	0	0	0	0	0	0	0	0	0	0	0	0	2961
TB740	740	2	0.183	GCTGAAGAAGTCAGCTTTCAAAAAGCTGGCCCTGCTTCTCCCAGAATGAATGTCACTGTATTCAGTGGCTGGGGGAGCCTTTGTTTCTAGCCATTGCTGGCTGCCATTTATGTATGGGAACAGGAGGTAGCTGCAGGAAGAGCAGG	GCTGAAGAAGTCAGCTTTCAAAAAGCTGGCCCTGCTTCTCCCAGAATGAATGTCACTGTATTCAGTGGCTGGGGGAGCCTTTGTTTCTAGCCATTGCTGGCTGCCATTTATGTATGGGAACAGGAGGTAGCTGCAGGAAGAGCAGG	146	22.566	0	0.281	-51.8	-0.354795	0	0	0.506849	-0.7	0	0.00480473	0	0	0	0	0	0	0	0	0	0	0	0	0	0	0	0	0	0	0	0	0	0	0	258
TB743	743	5	0.115	TAAAATCAGATTTAGGCCTGTGCATCATTCCTGCCCCTGTTCTTTGGAACAAAGGCAGAAAGCTGGGGAGGTTTCTGGCTGACTGGGTGTGCCTGTG	TAAAATCAGATTTAGGCCTGTGCATCATTCCTGCCCCTGTTCTTTGGAACAAAGGCAGAAAGCTGGGGAGGTTTCTGGCTGACTGGGTGTGCCTGTG	97	3.349	0	1.2e-08	-29.5	-0.304124	30	1	0.505155	-0.602041	0	0.00478819	0	0	0	0	0	0	0	0	0	0	0	0	0	0	0	0	0	0	0	0	0	0	0	2962
TB744	744	6	0.113	GATGGTTGGAGGTTGTCTTAGGCCTTGGTTCAGCCACTCAGTTAACCTTGGGCAGTATTTCTTGTCCTCAGTCTCTTCATCTGTAAAATGGGTGGG	GATGGTTGGAGGTTGTCTTAGGCCTTGGTTCAGCCACTCAGTTAACCTTGGGCAGTATTTCTTGTCCTCAGTCTCTTCATCTGTAAAATGGGTGGG	96	2.053	3	0.00072	-23.1	-0.240625	22	1	0.479167	-0.502174	0	0.0047877	0	0	0	0	0	0	0	0	0	0	0	0	0	0	0	0	0	0	0	0	0	0	0	2022
TB745	745	4	0.187	CAGGGCAATGAATAGTTATTGCGCAGCCTCCCGCTCGGGGCTTGTGGGCACACTTAAGCAAGCTCGCAGATCGCTGTGTGCAGGGCATGGCTCGGGTACACCCTTGGGCACCCTGTGCCATCAGCAGGGAGAGGCAGAGTATTAAATAT	CAGGGCAATGAATAGTTATTGCGCAGCCTCCCGCTCGGGGCTTGTGGGCACACTTAAGCAAGCTCGCAGATCGCTGTGTGCAGGGCATGGCTCGGGTACACCCTTGGGCACCCTGTGCCATCAGCAGGGAGAGGCAGAGTATTAAATAT	149	24.349	0	0.287	-53.5	-0.35906	0	0	0.57047	-0.629412	0	0.00478764	0	0	0	0	0	0	0	0	0	0	0	0	0	0	0	0	0	0	0	0	0	0	0	259
TB746	746	3	0.012	CTAAGGCCTGAGCACTAACCTCATTTTAATGAGTTCATTATTTGCTGTCTTCTGAAAGGAAGACAACAAATTTTCCTTTTAATTAAAGGTCAAAACACCTCTGGCAAAGGAAAGGGAAGAGGTTATCAAACCTTCAAGAAGTTGAG	CTAAGGCCTGAGCACTAACCTCATTTTAATGAGTTCATTATTTGCTGTCTTCTGAAAGGAAGACAACAAATTTTCCTTTTAATTAAAGGTCAAAACACCTCTGGCAAAGGAAAGGGAAGAGGTTATCAAACCTTCAAGAAGTTGAG	146	23.619	0	0.005	-35.2	-0.241096	0	0	0.369863	-0.651852	0	0.00478271	0	0	0	0	0	0	0	0	0	0	0	0	0	0	0	0	0	0	0	0	0	0	0	2023
TB747	747	2	0.187	ACAAACCGCCATATTAGCGTGATCACACCAAAATACCAGCTTGTGTTTACAGTTGCAGTCCTCCTGACGGCGGACGGGCGCGTGTACTCGAGCACTCGCTCTGTGTGCACTCAATAGGATCACGATCCGGAGAGCTGAAAATGTAAACA	ACAAACCGCCATATTAGCGTGATCACACCAAAATACCAGCTTGTGTTTACAGTTGCAGTCCTCCTGACGGCGGACGGGCGCGTGTACTCGAGCACTCGCTCTGTGTGCACTCAATAGGATCACGATCCGGAGAGCTGAAAATGTAAACA	149	25.255	0	4.5	-40.8	-0.273826	0	0	0.510067	-0.536842	0	0.00478035	0	0	0	0	0	0	0	0	0	0	0	0	0	0	0	0	0	0	0	0	0	0	0	1213
TB748	748	8	2.9	AACACCCCCTATTTAGGCTGAGTGGACTTTATTTACAAGGACCCAGTTAATCAAGTTGATCTGTAATGTAAATGTGCTTCTCATTATGCGAATAGAGCACTAGACATGCAAATCCATAAGCATTTGCATGCCTAATGCAACAGTTCT	AACACCCCCTATTTAGGCTGAGTGGACTTTATTTACAAGGACCCAGTTAATCAAGTTGATCTGTAATGTAAATGTGCTTCTCATTATGCGAATAGAGCACTAGACATGCAAATCCATAAGCATTTGCATGCCTAATGCAACAGTTCT	147	26.035	0	0.283	-30	-0.204082	0	0	0.387755	-0.526316	0	0.00478015	0	0	0	0	0	0	0	0	0	0	0	0	0	0	0	0	0	0	0	0	0	0	0	1461
TB751	751	13	2.9	TGGACTTGTTATGATTTATCATGACAAGAGTCTGTGTACTACCTGCTAAGAAATGCCTGAACATACCCTGACATGATGGGTCCTAATGGCTCCAAAGGAACCATTATTGTCTATTGTGTTAATACTTTGCGTGCTAAAAAGGATCCACA	TGGACTTGTTATGATTTATCATGACAAGAGTCTGTGTACTACCTGCTAAGAAATGCCTGAACATACCCTGACATGATGGGTCCTAATGGCTCCAAAGGAACCATTATTGTCTATTGTGTTAATACTTTGCGTGCTAAAAAGGATCCACA	149	16.99	0	1.5e-24	-36.8	-0.24698	57	1	0.395973	-0.623729	0	0.00476685	0	0	0	0	0	0	0	0	0	0	0	0	0	0	0	0	0	0	0	0	0	0	0	1214
TB753	753	16	0.046	GAAAAGTTCCATCAACTCAGGTCCACAGCGGGCGGGTCGCCCAGCAGGGGGACCCTGGGGAGGGCGGCTGCGGATTGGAGCGAAGTTTGCAGCCCTCTCCGCCTCCGGGCCCAGTGATGCTGGTGGGAGGAGATTGGTATGCGAG	GAAAAGTTCCATCAACTCAGGTCCACAGCGGGCGGGTCGCCCAGCAGGGGGACCCTGGGGAGGGCGGCTGCGGATTGGAGCGAAGTTTGCAGCCCTCTCCGCCTCCGGGCCCAGTGATGCTGGTGGGAGGAGATTGGTATGCGAG	145	22.496	1	0.278	-63	-0.434483	0	0	0.655172	-0.663158	0	0.00475919	0	0	0	0	0	0	0	0	0	0	0	0	0	0	0	0	0	0	0	0	0	0	0	3092
TB755	755	15	0.187	TAGTCAGCTGACGGGAGCCCCAGAGTGAGCATGACCCTGGGCCCATGCCCAGGCCTGGCAAACAGGTGCCCACGTCACAAGACTTGCAGCTCTAACACTCACGGGGCCCTGGCTGGCAGCCCCTCAGGGTGGCATTGGCAATATATTTG	TAGTCAGCTGACGGGAGCCCCAGAGTGAGCATGACCCTGGGCCCATGCCCAGGCCTGGCAAACAGGTGCCCACGTCACAAGACTTGCAGCTCTAACACTCACGGGGCCCTGGCTGGCAGCCCCTCAGGGTGGCATTGGCAATATATTTG	149	24.631	0	1.1	-54.8	-0.367785	0	0	0.610738	-0.602198	0	0.00475253	0	0	0	0	0	0	0	0	0	0	0	0	0	0	0	0	0	0	0	0	0	0	0	3093
TB756	756	8	0.187	TCTCACACACAGCTCTGTGCTGGGCAGGTTTCAGATCCACTCCCAGGCCACTCGGCGTTGACTGCATCTGGATTCACACCAACCCCTTCCTCCCGGGAGTTCAGAGTGTTCTTGGAAGGGAGCCTGGGAAGGGAAAGGCCTTCCCCAGC	TCTCACACACAGCTCTGTGCTGGGCAGGTTTCAGATCCACTCCCAGGCCACTCGGCGTTGACTGCATCTGGATTCACACCAACCCCTTCCTCCCGGGAGTTCAGAGTGTTCTTGGAAGGGAGCCTGGGAAGGGAAAGGCCTTCCCCAGC	149	24.643	0	0.073	-53.9	-0.361745	0	0	0.590604	-0.6125	0	0.00474884	0	0	0	0	0	0	0	0	0	0	0	0	0	0	0	0	0	0	0	0	0	0	0	1215
TB757	757	2	0.028	CGTGGAAGTTGGGAAGCCACTTTTCGCTGTCCCGTATGACTTTCCCTGCAGAGTGGGCTCTCCTGCAGGAGATACTTTAACATGCTTCTTAAA	CGTGGAAGTTGGGAAGCCACTTTTCGCTGTCCCGTATGACTTTCCCTGCAGAGTGGGCTCTCCTGCAGGAGATACTTTAACATGCTTCTTAAA	93	1.913	0	2.9e-46	-27.8	-0.298925	27	1	0.494624	-0.604348	0	0.00474662	0	0	0	0	0	0	0	0	0	0	0	0	0	0	0	0	0	0	0	0	0	0	0	3094
TB759	759	2	0.187	GAGTGTGTTTGAGTATCTTAGGGGATCTGGAGTGGAGGAGAACTTCCTCTCAGATTCTCTCTGTTTTCTTTCGGGAAAATGACATTCCAAAGCTGTTTCACTTTCTGACAGGAAGTGGAGCCTTGCCAAAAATGATTAAAGTCCAAGAA	GAGTGTGTTTGAGTATCTTAGGGGATCTGGAGTGGAGGAGAACTTCCTCTCAGATTCTCTCTGTTTTCTTTCGGGAAAATGACATTCCAAAGCTGTTTCACTTTCTGACAGGAAGTGGAGCCTTGCCAAAAATGATTAAAGTCCAAGAA	149	23.877	0	0.005	-41.2	-0.27651	0	0	0.422819	-0.653968	0	0.00473102	0	0	0	0	0	0	0	0	0	0	0	0	0	0	0	0	0	0	0	0	0	0	0	1462
TB760	760	11	0.738	CTCATTGGCTCTTCCTGCTGCTCCACCTTAGGGGCAGCAGTAGGAGCTAATCTTATTGCTCCCATGCGCATAATAATGAAATTTGGTCTTGTCTCAAGGCAGCATTCTTTGGTCTAAAATACAGCTGGAGACATTACTGTTCTGGAGAA	CTCATTGGCTCTTCCTGCTGCTCCACCTTAGGGGCAGCAGTAGGAGCTAATCTTATTGCTCCCATGCGCATAATAATGAAATTTGGTCTTGTCTCAAGGCAGCATTCTTTGGTCTAAAATACAGCTGGAGACATTACTGTTCTGGAGAA	149	22.435	0	0.073	-48.7	-0.326846	0	0	0.449664	-0.726866	0	0.00472894	0	0	0	0	0	0	0	0	0	0	0	0	0	0	0	0	0	0	0	0	0	0	0	1216
TB763	763	5	0.045	GCACTTGTCAGAACACAGCCTTGGCTTGCCCAGGTTCCTGTTGTACAGATGGGACTAGTGTCTCTGAGCCCTTTGTCATGGGGTACAAGCCAGGGCTGTCACTGACTGAGCCTGGAATAATACCAGTATTAGTCTTTTTCTTCT	GCACTTGTCAGAACACAGCCTTGGCTTGCCCAGGTTCCTGTTGTACAGATGGGACTAGTGTCTCTGAGCCCTTTGTCATGGGGTACAAGCCAGGGCTGTCACTGACTGAGCCTGGAATAATACCAGTATTAGTCTTTTTCTTCT	144	21.323	0	0.07	-52.6	-0.365278	0	0	0.493056	-0.740845	0	0.00472189	0	0	0	0	0	0	0	0	0	0	0	0	0	0	0	0	0	0	0	0	0	0	0	1217
TB765	765	19	0.012	GGTCCATTTGGAAAATGGATAGGCTGATCTGTTGAAAATTAAACTAAATTTATCTCTCTCATACTTCAAACTGAAGCAAGAGAGAAAACCGTGCCTATTAAGTCCAGCACATACAGATGGACCAGCAGGTCACACATGGGACTAATCTG	GGTCCATTTGGAAAATGGATAGGCTGATCTGTTGAAAATTAAACTAAATTTATCTCTCTCATACTTCAAACTGAAGCAAGAGAGAAAACCGTGCCTATTAAGTCCAGCACATACAGATGGACCAGCAGGTCACACATGGGACTAATCTG	149	24.776	1	0.073	-34.9	-0.234228	0	0	0.402685	-0.581667	0	0.00471627	0	0	0	0	0	0	0	0	0	0	0	0	0	0	0	0	0	0	0	0	0	0	0	1463
TB768	768	5	0.699	GACACTTGCAATTGAACCCATTTGCTAGAGGAAATTGGGTTTAAAGGAGCAATCACTTCTTTAAAAGGAGCTCCTCCCATCTTCCCCAAACAGAAGGCTGTCCCAGGGGATGAATGCGCACTGTGCATCAAAGCAATTGTT	GACACTTGCAATTGAACCCATTTGCTAGAGGAAATTGGGTTTAAAGGAGCAATCACTTCTTTAAAAGGAGCTCCTCCCATCTTCCCCAAACAGAAGGCTGTCCCAGGGGATGAATGCGCACTGTGCATCAAAGCAATTGTT	141	22.002	2	0.068	-40.9	-0.290071	0	0	0.453901	-0.639062	0	0.00470583	0	0	0	0	0	0	0	0	0	0	0	0	0	0	0	0	0	0	0	0	0	0	0	2963
TB769	769	2	0.046	TAGCCATCTAACTCATCACCTGTTAAATAACAGCTTTGTTTAGTTTTCAAGAATGAAGTGATTCATAGTCATTTCATTCATGGAAGCTGGTGCCAGCTCATTTCTTGGAGTTCAATCACCAGCTTCTGGAATTGAGATGCCAATAT	TAGCCATCTAACTCATCACCTGTTAAATAACAGCTTTGTTTAGTTTTCAAGAATGAAGTGATTCATAGTCATTTCATTCATGGAAGCTGGTGCCAGCTCATTTCTTGGAGTTCAATCACCAGCTTCTGGAATTGAGATGCCAATAT	146	21.412	0	0.281	-41.6	-0.284932	0	0	0.376712	-0.756364	0	0.00469868	0	0	0	0	0	0	0	0	0	0	0	0	0	0	0	0	0	0	0	0	0	0	0	2024
TB770	770	8	0.187	CCGTGGGTTTGGCTGGAGGTAAGCCATTGTGACGGCTCTGAAAGGGGGACCCTCTTGTTCCTTGGGCTTCATCCTTGAGTGGGCAAGAATAAATATAATCATCCCCATGAAATCAAAGGTTTTTCTCCAGAGGCCCGAGGAACAAAGCT	CCGTGGGTTTGGCTGGAGGTAAGCCATTGTGACGGCTCTGAAAGGGGGACCCTCTTGTTCCTTGGGCTTCATCCTTGAGTGGGCAAGAATAAATATAATCATCCCCATGAAATCAAAGGTTTTTCTCCAGAGGCCCGAGGAACAAAGCT	149	15.235	0	9.4e-23	-49.4	-0.331544	54	1	0.496644	-0.667568	0	0.00469689	0	0	0	0	0	0	0	0	0	0	0	0	0	0	0	0	0	0	0	0	0	0	0	3095
TB771	771	6	0.187	TATCTAATTTTTCCATCAGCTTGAGGTTCTGATGTGAAAGTTCTATTCATGGAGAGCCAGAAGAAGGGGGAAATAAAAACCTGTTTACACTTTCACTTTCCAACTGGCCTTGCCAGTTATCCCTTGACCTGGTGTAATGATGAGAAAAT	TATCTAATTTTTCCATCAGCTTGAGGTTCTGATGTGAAAGTTCTATTCATGGAGAGCCAGAAGAAGGGGGAAATAAAAACCTGTTTACACTTTCACTTTCCAACTGGCCTTGCCAGTTATCCCTTGACCTGGTGTAATGATGAGAAAAT	149	14.902	0	9.1e-20	-37.1	-0.248993	49	1	0.395973	-0.628814	0	0.00469651	0	0	0	0	0	0	0	0	0	0	0	0	0	0	0	0	0	0	0	0	0	0	0	1218
TB772	772	16	0.71	GCCATCAGTAGGACAATACACAAAGACGAGGGGGACAGCGCTCCTCCGCGGCCAGAGCTCTGAGCTTGGTCGTGTTCAAGCAAGGAATTAGGAATTCCAGCTCAGCAACAACCCGGAGAAGCACCGGAAATGCTTCCGACCCCT	GCCATCAGTAGGACAATACACAAAGACGAGGGGGACAGCGCTCCTCCGCGGCCAGAGCTCTGAGCTTGGTCGTGTTCAAGCAAGGAATTAGGAATTCCAGCTCAGCAACAACCCGGAGAAGCACCGGAAATGCTTCCGACCCCT	144	25.361	0	1.1	-42.3	-0.29375	0	0	0.5625	-0.522222	0	0.00469266	0	0	0	0	0	0	0	0	0	0	0	0	0	0	0	0	0	0	0	0	0	0	0	2025
TB775	775	3	0.183	CAGTGTAGAAATAAAGCAGAAGGAATACTTGGTTAAATCAAAAGAGCACCAAAAGGTTATAACCTCCTGATCAATAGAAAAGTAGTTTCCCATAAAACAGGTTTTCTATTGACTTGGACTGGTGACGTCATTCCCATTAATGGGTG	CAGTGTAGAAATAAAGCAGAAGGAATACTTGGTTAAATCAAAAGAGCACCAAAAGGTTATAACCTCCTGATCAATAGAAAAGTAGTTTCCCATAAAACAGGTTTTCTATTGACTTGGACTGGTGACGTCATTCCCATTAATGGGTG	146	20.604	0	6.4e-30	-27.2	-0.186301	66	1	0.369863	-0.503704	0	0.00467765	0	0	0	0	0	0	0	0	0	0	0	0	0	0	0	0	0	0	0	0	0	0	0	1219
TB776	776	X	0.183	ACAGGGAGTAGGGACTTGAGTCCAAGTGCGTCAGGCCTGGCCTGGGTCCCTACACTCCCTCATCTTGTCCTAGCCCAGGCCTCCATGAAGGAGAGCTGGTGGTGTTACCCCAGAGCTCTCCAGAGATGAGCCTCCCCTACCCCATC	ACAGGGAGTAGGGACTTGAGTCCAAGTGCGTCAGGCCTGGCCTGGGTCCCTACACTCCCTCATCTTGTCCTAGCCCAGGCCTCCATGAAGGAGAGCTGGTGGTGTTACCCCAGAGCTCTCCAGAGATGAGCCTCCCCTACCCCATC	146	23.665	0	1.1	-54.4	-0.372603	0	0	0.60274	-0.618182	0	0.00467718	0	0	0	0	0	0	0	0	0	0	0	0	0	0	0	0	0	0	0	0	0	0	0	1220
TB777	777	12	0.732	TTGTAACTTTCACAGCCTGGGCCAAGCTCTTCCTGGTAACGGGAAGTTTGGGATTGAAGTCGTCCGTGTACCCGGCTGTTACCGAGGTCACCCTGGGAGCTGGGGCTCTTCCAAAGGAAGCCAGCATGGGGCTTCTGGGCTTGGCGGA	TTGTAACTTTCACAGCCTGGGCCAAGCTCTTCCTGGTAACGGGAAGTTTGGGATTGAAGTCGTCCGTGTACCCGGCTGTTACCGAGGTCACCCTGGGAGCTGGGGCTCTTCCAAAGGAAGCCAGCATGGGGCTTCTGGGCTTGGCGGA	148	23.578	0	0.072	-55.8	-0.377027	0	0	0.581081	-0.648837	0	0.00467718	0	0	0	0	0	0	0	0	0	0	0	0	0	0	0	0	0	0	0	0	0	0	0	3096
TB779	779	5	0.113	ATACTGCAAGGAAGGGAATTGGGAATTGACTTTGGGAGCTGTTGGTGACAGTTTCCAAGGAACATGGCTATCTTGTGTGAACAGTTGTAAAAGCTC	ATACTGCAAGGAAGGGAATTGGGAATTGACTTTGGGAGCTGTTGGTGACAGTTTCCAAGGAACATGGCTATCTTGTGTGAACAGTTGTAAAAGCTC	96	18.9	0	0.044	-20.3	-0.211458	0	0	0.4375	-0.483333	0	0.00466697	0	0	0	0	0	0	0	0	0	0	0	0	0	0	0	0	0	0	0	0	0	0	0	2964
TB780	780	X	0.187	AATTCAAAGTAATTCAGGCTCCACAGTGGGGGCAGTGCATAGCTCCACAGGAAATTATGATAGCAAAAGTCTTCCTGTCGAGCGGCGCACTTGGCACTACAAAGTGCCTTGGGCTGCAGCTACCTGAATAGGGTTGAATTAGACCAGAC	AATTCAAAGTAATTCAGGCTCCACAGTGGGGGCAGTGCATAGCTCCACAGGAAATTATGATAGCAAAAGTCTTCCTGTCGAGCGGCGCACTTGGCACTACAAAGTGCCTTGGGCTGCAGCTACCTGAATAGGGTTGAATTAGACCAGAC	149	23.611	0	0.287	-47.7	-0.320134	0	0	0.489933	-0.653425	0	0.00466071	0	0	0	0	0	0	0	0	0	0	0	0	0	0	0	0	0	0	0	0	0	0	0	1221
TB782	782	9	0.716	AGACAGCACTCATGCCCAGTGAGCATGACATCCCATAATAGGCCTATTTGGCTTGTTACCCTGGCGCCTTTCTCCAGCCTGATCTCTGGAAACCAGAGAAAGGCAAACATGGTAATGTCAATCCAAAGGCAGAGAGACAGGGGTA	AGACAGCACTCATGCCCAGTGAGCATGACATCCCATAATAGGCCTATTTGGCTTGTTACCCTGGCGCCTTTCTCCAGCCTGATCTCTGGAAACCAGAGAAAGGCAAACATGGTAATGTCAATCCAAAGGCAGAGAGACAGGGGTA	145	23.446	0	0.018	-45.5	-0.313793	0	0	0.496552	-0.631944	0	0.00464631	0	0	0	0	0	0	0	0	0	0	0	0	0	0	0	0	0	0	0	0	0	0	0	260
TB783	783	17	0.738	ATGTGAACGATCCACTCTATCCCGCCTCCTCCCAGCCTTCCACCTGCAATAGACTGTATTCATATCTCCCAGAGGAAATATGCTATTACTGATAATATGATCACTGAAACACTGGGAGTGGTTAGATTCCAAGCTCTGGCAGTGGGTTA	ATGTGAACGATCCACTCTATCCCGCCTCCTCCCAGCCTTCCACCTGCAATAGACTGTATTCATATCTCCCAGAGGAAATATGCTATTACTGATAATATGATCACTGAAACACTGGGAGTGGTTAGATTCCAAGCTCTGGCAGTGGGTTA	149	27.375	0	0.073	-31.3	-0.210067	0	0	0.456376	-0.460294	0	0.00464517	0	0	0	0	0	0	0	0	0	0	0	0	0	0	0	0	0	0	0	0	0	0	0	2026
TB784	784	1	0.738	GGAAGCCCCAGGAGGGAAAGGCCTGGCCTGAAGGGTATTAACACCCTTTGCATCCCCGCTGGGATCCCCTTCAACAAGGCCATATGGGTCTCACAAGGAGCACTGCACCATATGGGCAAGCTGTGTCTGCTGCAACTAGTACCACAGGC	GGAAGCCCCAGGAGGGAAAGGCCTGGCCTGAAGGGTATTAACACCCTTTGCATCCCCGCTGGGATCCCCTTCAACAAGGCCATATGGGTCTCACAAGGAGCACTGCACCATATGGGCAAGCTGTGTCTGCTGCAACTAGTACCACAGGC	149	24.793	0	0.073	-50.4	-0.338255	0	0	0.57047	-0.592941	0	0.00464214	0	0	0	0	0	0	0	0	0	0	0	0	0	0	0	0	0	0	0	0	0	0	0	3097
TB785	785	1	0.047	CTATGAAAGGCTGGCAATATGGGTTTAAGAAAGGCAAAGAACAAAGTATGTTCTCTGCTCTTTGAATTTCTTAAAATTAAGTTCTTAAGACTCCTGCTGCTTGCCTTCAAACAAACCACCTTGAAACTACTCTGTGAAATGGGGTGAA	CTATGAAAGGCTGGCAATATGGGTTTAAGAAAGGCAAAGAACAAAGTATGTTCTCTGCTCTTTGAATTTCTTAAAATTAAGTTCTTAAGACTCCTGCTGCTTGCCTTCAAACAAACCACCTTGAAACTACTCTGTGAAATGGGGTGAA	148	24.163	0	0.072	-34.7	-0.234459	0	0	0.378378	-0.619643	0	0.00464096	0	0	0	0	0	0	0	0	0	0	0	0	0	0	0	0	0	0	0	0	0	0	0	1464
TB787	787	4	0.187	AGGGTTGTGTAATTAACATATGCAAAACACCACCACCATCCTGCTGGAAGCTAACTTCTCTCCCTGGAAATCCAGCCTCTATTTATTTACAACAAAATAAAGTGGACCCTTCTGGAAAGAAACACAGCTCCGTTGCGGCCCGAACACTG	AGGGTTGTGTAATTAACATATGCAAAACACCACCACCATCCTGCTGGAAGCTAACTTCTCTCCCTGGAAATCCAGCCTCTATTTATTTACAACAAAATAAAGTGGACCCTTCTGGAAAGAAACACAGCTCCGTTGCGGCCCGAACACTG	149	11.841	0	0.073	-32.3	-0.216779	24	1	0.449664	-0.48209	0	0.00463649	0	0	0	0	0	0	1	Mm#S16761181	0	1	0	0	0	0	0	0	0	0	0	0	0	0	0	1222
TB788	788	2	2.7	TGTGTGAGTTTACTAACTACTTTTGTCATACATTGGCAACCTCTTTAATACCTAGAGACTAGATATCATAGGACTCGTTTGTCCAGTATGTACAATATATACAGCATAGCAAAGTTACATGAGATGCACACAACACA	TGTGTGAGTTTACTAACTACTTTTGTCATACATTGGCAACCTCTTTAATACCTAGAGACTAGATATCATAGGACTCGTTTGTCCAGTATGTACAATATATACAGCATAGCAAAGTTACATGAGATGCACACAACACA	137	4.03	0	1.1e-43	-26	-0.189781	2	1	0.357664	-0.530612	0	0.00463497	0	0	0	0	0	0	0	0	0	0	0	0	0	0	0	0	0	0	0	0	0	0	0	1465
TB790	790	8	0.187	GCAAGTGATTGTTTAAAGAGGCTTGACACTGTTGGAGTCTTTTGTTTTATGGATTTTGCAAAGCAATGCTCTTTGTCTCCTGGGCTGGCAGAGGAGAAAGCTCCTTTTTCAAGGCAATGGGCAGTGCTTTTAGAAAATAAGATCCAAGG	GCAAGTGATTGTTTAAAGAGGCTTGACACTGTTGGAGTCTTTTGTTTTATGGATTTTGCAAAGCAATGCTCTTTGTCTCCTGGGCTGGCAGAGGAGAAAGCTCCTTTTTCAAGGCAATGGGCAGTGCTTTTAGAAAATAAGATCCAAGG	149	24.151	0	0.287	-39.3	-0.263758	0	0	0.422819	-0.62381	0	0.0046321	0	0	0	0	0	0	0	0	0	0	0	0	0	0	0	0	0	0	0	0	0	0	0	1466
TB791	791	2	0.738	GCACTAATATATACAGAAATGCATTGTTAATTTTATCTACAAACAGGCCACTCCATCTGTTCAAACATAATGCTCCAAAGCAAGGAATATGTTCCAAACCAAAGAGCATGATATTTGACAGATGGAGATGCCCATACGCCTGTCTGGAG	GCACTAATATATACAGAAATGCATTGTTAATTTTATCTACAAACAGGCCACTCCATCTGTTCAAACATAATGCTCCAAAGCAAGGAATATGTTCCAAACCAAAGAGCATGATATTTGACAGATGGAGATGCCCATACGCCTGTCTGGAG	149	23.692	0	0.287	-37.6	-0.252349	0	0	0.389262	-0.648276	0	0.00462569	0	0	0	0	0	0	0	0	0	0	0	0	0	0	0	0	0	0	0	0	0	0	0	2027
TB793	793	13	0.459	TTTAAGTCCAAAGCTCCAGGGGGCAGACCCTAGAAGGGCCTTCGTTACTCTTTCACAAGCCACCAGAGCAGAAACTAAAATGTCACCAGCCCCCTGGA	TTTAAGTCCAAAGCTCCAGGGGGCAGACCCTAGAAGGGCCTTCGTTACTCTTTCACAAGCCACCAGAGCAGAAACTAAAATGTCACCAGCCCCCTGGA	98	17.36	0	0.179	-29.2	-0.297959	0	0	0.520408	-0.572549	0	0.00461926	0	0	0	0	0	0	0	0	0	1	1	XM_283137.1	Mus musculus hypothetical gene supported by AK037896 (LOC328252), mRNA	0	0	0	0	0	0	0	0	0	0	3098
TB794	794	18	0.727	AAAGGCAGAAGTTCTTAGTAAAATGCACCTAATTGTGCAATGTCAGGGCAGGGGGCTTGGAGTAATCTCTTATGTGCCCAGCTGGTGCCCAGCTTCTGCCCTGAAGCAAGCATCCTGATGGCCCTTATAAGTCTTAGCCAGCAAGAG	AAAGGCAGAAGTTCTTAGTAAAATGCACCTAATTGTGCAATGTCAGGGCAGGGGGCTTGGAGTAATCTCTTATGTGCCCAGCTGGTGCCCAGCTTCTGCCCTGAAGCAAGCATCCTGATGGCCCTTATAAGTCTTAGCCAGCAAGAG	147	22.637	0	0.283	-49.8	-0.338776	0	0	0.496599	-0.682192	0	0.00461916	0	0	0	0	0	0	0	0	0	0	0	0	0	0	0	0	0	0	0	0	0	0	0	1467
TB798	798	2	0.688	TAGGGACTTGGGGACTTAGCCAAGGTCACTCAGCAAGTAAGGGGTGGAGGTGCTGCTTAAAACCCTTTGTGGGCTAGGTCCAGCCAGGACTCAGCTCGCCCTACTTTGTAAAAGACGGACTGGACCAGTGCAGAGTGGG	TAGGGACTTGGGGACTTAGCCAAGGTCACTCAGCAAGTAAGGGGTGGAGGTGCTGCTTAAAACCCTTTGTGGGCTAGGTCCAGCCAGGACTCAGCTCGCCCTACTTTGTAAAAGACGGACTGGACCAGTGCAGAGTGGG	139	11.009	2	2e-14	-45.3	-0.325899	40	1	0.553957	-0.588312	0	0.00460546	0	0	0	0	0	0	0	0	0	0	0	0	0	0	0	0	0	0	0	0	0	0	0	1223
TB800	800	13	0.187	CTGACAATGCAGTTTCAAGACAAATCTTAAAGGAGCCTGACAGGAGCTGTGAAATCCTGGAATTTCTCCCCTCTCCTCTATGACACCTTGATAGGGCAATTATAGCATAATTACCTTAACAAGTGGCATTACAGGAAATTATTGTCATT	CTGACAATGCAGTTTCAAGACAAATCTTAAAGGAGCCTGACAGGAGCTGTGAAATCCTGGAATTTCTCCCCTCTCCTCTATGACACCTTGATAGGGCAATTATAGCATAATTACCTTAACAAGTGGCATTACAGGAAATTATTGTCATT	149	25.146	0	1.1	-32.9	-0.220805	0	0	0.395973	-0.557627	0	0.00460057	0	0	0	0	0	0	0	0	0	0	0	0	0	0	0	0	0	0	0	0	0	0	0	261
TB803	803	12	0.738	ATAATCACGCTCTGCCTTTCTACTGTACATCCAATATGTGCTGTCATGATTTGAGCTTTTGAAGCTCTCATGGCAGCATTGGCAGGGAAGATAATGGCGCCTATTATTTTCAATGAGCTCCATCAGGAGGTTTCAATGGGCCTGCTATC	ATAATCACGCTCTGCCTTTCTACTGTACATCCAATATGTGCTGTCATGATTTGAGCTTTTGAAGCTCTCATGGCAGCATTGGCAGGGAAGATAATGGCGCCTATTATTTTCAATGAGCTCCATCAGGAGGTTTCAATGGGCCTGCTATC	149	22.8	0	0.287	-45.5	-0.305369	0	0	0.442953	-0.689394	0	0.00459676	0	0	0	0	0	0	0	0	0	0	0	0	0	0	0	0	0	0	0	0	0	0	0	1224
TB804	804	7	0.187	GCTGACGGGAGCAAAGCTCAATATTTTAGTCTCAGTACAAATTTGCTTCAATCTTATACAACTCCCGTGCAGCGTTGCCCACAGCTGCATGCTGTAAACAACAAACAAATCTATTTCCATCAGCCCTGCTGATGCCAGGAGAAAAGTGC	GCTGACGGGAGCAAAGCTCAATATTTTAGTCTCAGTACAAATTTGCTTCAATCTTATACAACTCCCGTGCAGCGTTGCCCACAGCTGCATGCTGTAAACAACAAACAAATCTATTTCCATCAGCCCTGCTGATGCCAGGAGAAAAGTGC	149	26.054	0	1.1	-34.1	-0.228859	0	0	0.449664	-0.508955	0	0.00458336	0	0	0	0	0	0	0	0	0	0	0	0	0	0	0	0	0	0	0	0	0	0	0	1468
TB805	805	7	0.181	CTTAACCTTTACTCCCCCTTTAAAGACGTCACTTTCCATAGTTTTGCCTCCAGCTGCCTAGATGGAATTTCACCTTCTTTTATACTATTTTCTAAGGCTTGTATCTAATGGGGGAATTTCTAGGTTATTACATCCTAGAAATTGC	CTTAACCTTTACTCCCCCTTTAAAGACGTCACTTTCCATAGTTTTGCCTCCAGCTGCCTAGATGGAATTTCACCTTCTTTTATACTATTTTCTAAGGCTTGTATCTAATGGGGGAATTTCTAGGTTATTACATCCTAGAAATTGC	145	9.102	0	3e-07	-26.2	-0.18069	15	1	0.37931	-0.476364	0	0.0045804	0	0	0	0	0	0	0	0	0	0	0	0	0	0	0	0	0	0	0	0	0	0	0	2965
TB806	806	X	2.9	GTGGGAGACTGTAAAGTTTTTATTGCCACCTGTTTGGAAGACCTGCATAATTCAATCCTGCTCCCGGCATTTGCGAGGGAAGCAATCACCCCAAACTTGTGGCAATAAAGCCTTTATAGCCCCCCATGCTGGCACACCCACTTTCGAG	GTGGGAGACTGTAAAGTTTTTATTGCCACCTGTTTGGAAGACCTGCATAATTCAATCCTGCTCCCGGCATTTGCGAGGGAAGCAATCACCCCAAACTTGTGGCAATAAAGCCTTTATAGXXXXXXATGCTGGCACACCCACTTTCGAG	148	21.778	2	0.285	-50	-0.337838	0	0	0.493243	-0.684932	0	0.00457254	0	0	0	0	0	0	0	0	0	1	1	AF241734.1	Homo sapiens PAC M1034 chromosome X map Xp11.4, complete sequence	0	0	0	0	0	0	0	0	0	0	2028
TB807	807	7	0.738	TAACTATGCATCGCTAGACAAGCAATATTATGTTAAGAACATGATAAAATACCAGCAGCTCTGTAATGGCACCAACCAAATGGTAATTTCTGCTTCAGAAATTGGTCATTTATTTTGCTGGTCTGTTCTTACGTTCAAATTAGATGAAG	TAACTATGCATCGCTAGACAAGCAATATTATGTTAAGAACATGATAAAATACCAGCAGCTCTGTAATGGCACCAACCAAATGGTAATTTCTGCTTCAGAAATTGGTCATTTATTTTGCTGGTCTGTTCTTACGTTCAAATTAGATGAAG	149	25.293	0	1.1	-28.3	-0.189933	0	0	0.348993	-0.544231	0	0.00456384	0	0	0	0	0	0	0	0	0	0	0	0	0	0	0	0	0	0	0	0	0	0	0	2029
TB809	809	11	0.738	CTACATCACCAGGCCGCCCGCCAATGGGCGGGCAGGACAACACGGCATGGAGCAGCTCCACATGGACACCCCGCGCCGCCAGCCTTCGGTTTAAAGGGACAGTGTCTACAGGGTCGTATTAGCGGGTGCGGATAGGGCCACCGGGTGAC	CTACATCACCAGGCCGCCCGCCAATGGGCGGGCAGGACAACACGGCATGGAGCAGCTCCACATGGACACCCCGCGCCGCCAGCCTTCGGTTTAAAGGGACAGTGTCTACAGGGTCGTATTAGCGGGTGCGGATAGGGCCACCGGGTGAC	149	24.154	0	1.1	-57.8	-0.387919	0	0	0.644295	-0.602083	0	0.0045545	0	0	0	0	0	0	0	0	0	0	0	0	0	0	0	0	0	0	0	0	0	0	0	3099
TB811	811	14	0.187	TGCTTTGGACTTGAATACCCCAAGCCTGGGCTTAAACATCTGTGTTTAGCTTCCTCCAGCAGCTCATAATTGCCCCAATTATAACCAATAACATTGTTCAGCAGACTAACAAAAGCTGAGCTCCACACGGCATTTGCCAGCAAGCCCAA	TGCTTTGGACTTGAATACCCCAAGCCTGGGCTTAAACATCTGTGTTTAGCTTCCTCCAGCAGCTCATAATTGCCCCAATTATAACCAATAACATTGTTCAGCAGACTAACAAAAGCTGAGCTCCACACGGCATTTGCCAGCAAGCCCAA	149	26.917	0	0.073	-32	-0.214765	0	0	0.456376	-0.470588	0	0.00453663	0	0	0	0	0	0	0	0	0	1	0	0	0	0	1	chr7.trna2-ProAGG	1	Pro	AGG	0	0	0	0	1225
TB814	814	12	0.012	GAGAAACTGTCCAATAAATTATTTAATTTTGTTCTTTATAGTGCCAGTATTGTGAATGCCACGCTTAGCAACACTGACACTCAATCTCAGCTGTCCCTTACAGTTTAACCCACCTCTGGGCCAAAGACAAGAATATGCTGCAATTT	GAGAAACTGTCCAATAAATTATTTAATTTTGTTCTTTATAGTGCCAGTATTGTGAATGCCACGCTTAGCAACACTGACACTCAATCTCAGCTGTCCCTTACAGTTTAACCCACCTCTGGGCCAAAGACAAGAATATGCTGCAATTT	146	27.437	0	0.071	-23.5	-0.160959	0	0	0.390411	-0.412281	0	0.00451789	0	0	0	0	0	0	0	0	0	1	1	AJ404614.1	Homo sapiens mRNA for B-cell lymphoma/leukaemia 11B (BCL11B gene)	0	0	0	0	0	0	0	0	0	0	2030
TB815	815	7	0.721	ATGTGTCCATTCGGTGCATATTGACTCGGCTTGTTAGAGTGTTCACGGTACATGTGAGCATTGGATTTCCTGTCATGGTGACTTACGGCAGGAGGACAGCGGTGAGTGATTCCTGCCAGTCAAGAACTTTGGCTGGAGCCCACTTG	ATGTGTCCATTCGGTGCATATTGACTCGGCTTGTTAGAGTGTTCACGGTACATGTGAGCATTGGATTTCCTGTCATGGTGACTTACGGCAGGAGGACAGCGGTGAGTGATTCCTGCCAGTCAAGAACTTTGGCTGGAGCCCACTTG	146	23.122	0	0.281	-47.1	-0.322603	0	0	0.506849	-0.636486	0	0.00451109	0	0	0	0	0	0	0	0	0	0	0	0	0	0	0	0	0	0	0	0	0	0	0	1469
TB816	816	19	0.18	GCCTGCTCAGCCGATCTTCAATGATTTTCTTGTAAAACTTTTACAAGGGAGACCTGGGCTGTTTGATGTCTTCTAGACAATCAAATGTCCCCTGAGCCTACAACGCAGTGGCTGGGCTTTTCTCCCTGGTGAGGAGGGGGTATA	GCCTGCTCAGCCGATCTTCAATGATTTTCTTGTAAAACTTTTACAAGGGAGACCTGGGCTGTTTGATGTCTTCTAGACAATCAAATGTCCCCTGAGCCTACAACGCAGTGGCTGGGCTTTTCTCCCTGGTGAGGAGGGGGTATA	144	21.998	0	0.276	-47.5	-0.329861	0	0	0.486111	-0.678571	0	0.00450833	0	0	0	0	0	0	0	0	0	0	0	0	0	0	0	0	0	0	0	0	0	0	0	1226
TB817	817	4	0.115	TGTGTTTAGAGTCCATGCTAGCCTTTCCAACACATCCATCTGCTTCTCCAGCCAGCTTCTGCTGTGGGTTGGCTGGCGGCCCCTCGGGAAGCAGCCA	TGTGTTTAGAGTCCATGCTAGCCTTTCCAACACATCCATCTGCTTCTCCAGCCAGCTTCTGCTGTGGGTTGGCTGGCGGCCCCTCGGGAAGCAGCCA	97	17.845	0	0.011	-29.7	-0.306186	0	0	0.57732	-0.530357	0	0.00450702	0	0	0	0	0	0	0	0	0	0	0	0	0	0	0	0	0	0	0	0	0	0	0	3100
TB818	818	5	0.027	CAGATCTAAAATCATAAAGGAAAATATACTTTGATGTTAGCAAGCAGTTAATGAGCAACTGTCTGTCATGGGAAAACAAGTCAAGAAACT	CAGATCTAAAATCATAAAGGAAAATATACTTTGATGTTAGCAAGCAGTTAATGAGCAACTGTCTGTCATGGGAAAACAAGTCAAGAAACT	90	5.47	0	0.00017	-9.1	-0.101111	23	1	0.333333	-0.303333	0	0.00450618	0	0	0	0	0	0	0	0	0	0	0	0	0	0	0	0	0	0	0	0	0	0	0	3101
TB819	819	2	0.732	TCGAAACATGTTCCCCAAGGCAGGGAACAAAGAGAGCAGGACTGATTACAGGCCCTCTCCCCGCCTTGCCGTCTCAACTCTGTTTGCCTCCTTAATGAGCTCACTAAAAACCTAATTCACCCCCCATAACCTTCCTCAGCCCTCCTTG	TCGAAACATGTTCCCCAAGGCAGGGAACAAAGAGAGCAGGACTGATTACAGGCCCTCTCCCCGCCTTGCCGTCTCAACTCTGTTTGCCTCCTTAATGAGCTCACTAAAAACCTAATTCAXXXXXXATAACCTTCCTCAGCCCTCCTTG	148	29.845	0	0.072	-24.3	-0.164189	0	0	0.52027	-0.315584	0	0.00450556	0	0	0	0	0	0	0	0	0	0	0	0	0	0	0	0	0	0	0	0	0	0	0	3102
TB820	820	9	0.044	TCAGACTTCCCAGAGCCCCCAGGGAGATGAGCTCATGACTGCTGGCTCTGGCTCCACACACCTCCTGAGGAGTCACCCAGGGCATCCAGGTGGCCCAAGGGAAGCAAACAGAGACAAACAGCCATTTCCCAGGGGCCCT	TCAGACTTCCCAGAGCCCCCAGGGAGATGAGCTCATGACTGCTGGCTCTGGCTCCACACACCTCCTGAGGAGTCACCCAGGGCATCCAGGTGGCCCAAGGGAAGCAAACAGAGACAAACAGCCATTTCCCAGGGGCCCT	139	23.686	0	0.004	-46.8	-0.336691	0	0	0.604317	-0.557143	0	0.00450087	0	0	0	0	0	0	0	0	0	0	0	0	0	0	0	0	0	0	0	0	0	0	0	3103
TB822	822	5	0.115	CAGGCCAGGCCTCAGCTTACATCTTCCCAGAAGCTAAGCAATATTTTGAACCATCTGGCTGTGAGGTCACAATGGTGACCTCACAAGTGGGAATTCT	CAGGCCAGGCCTCAGCTTACATCTTCCCAGAAGCTAAGCAATATTTTGAACCATCTGGCTGTGAGGTCACAATGGTGACCTCACAAGTGGGAATTCT	97	15.385	0	0.698	-30.3	-0.312371	0	0	0.484536	-0.644681	0	0.00449714	0	0	0	0	0	0	0	0	0	0	0	0	0	0	0	0	0	0	0	0	0	0	0	2031
TB823	823	7	0.115	CTGCCACTGAAGTTGATCCAAGAGCTGGCTATGGCCCTGCGCCGGGGTCGCAGGTGAAATAGAAGGGTTACAAGGTTGGAGGATGGGGGAGCACCTT	CTGCCACTGAAGTTGATCCAAGAGCTGGCTATGGCCCTGCGCCGGGGTCGCAGGTGAAATAGAAGGGTTACAAGGTTGGAGGATGGGGGAGCACCTT	97	3.475	0	1.2e-05	-28.3	-0.291753	25	1	0.57732	-0.505357	0	0.00449614	0	0	0	0	0	0	0	0	0	0	0	0	0	0	0	0	0	0	0	0	0	0	0	3104
TB824	824	X	0.187	TCATTTCAGATAATTGGGTGTGGGGATAGGGGCACTTCTGTTCCTGATAACCTTATTATGTGTTTATCAGGAGCAGACACTGCCCAGGTTGTCACGACAACCAGCAATGATTCAAAGCTTCCCTGAAAGGTCTGTATCTCTGGCAAATA	TCATTTCAGATAATTGGGTGTGGGGATAGGGGCACTTCTGTTCCTGATAACCTTATTATGTGTTTATCAGGAGCAGACACTGCCCAGGTTGTCACGACAACCAGCAATGATTCAAAGCTTCCCTGAAAGGTCTGTATCTCTGGCAAATA	149	22.756	0	0.287	-44.8	-0.300671	0	0	0.442953	-0.678788	0	0.00449309	0	0	0	0	0	0	0	0	0	0	0	0	0	0	0	0	0	0	0	0	0	0	0	1470
TB825	825	18	0.185	CTTTAAGAGCCGAGTGCTGCCCCCGCCTCGCAGGCGCCCGGAGTCTCACAAAAGAACAGGATGTTGTTGATTTGTCACCAAACCACAGAGAGGAAATGATTGTAAATTTCCTTTAAACATCCCCACCGCGCTCCGGCCGCCCCCGCTT	CTTTAAGAGCCGAGTGCTGCCCCCGCCTCGCAGGCGCCCGGAGTCTCACAAAAGAACAGGATGTTGTTGATTTGTCACCAAACCACAGAGAGGAAATGATTGTAAATTTCCTTTAAACATCCCCACCGCGCTCCGGCCGCCCCCGCTT	148	26.577	0	0.285	-38.6	-0.260811	0	0	0.547297	-0.476543	0	0.00448835	0	0	0	0	0	0	0	0	0	0	0	0	0	0	0	0	0	0	0	0	0	0	0	2032
TB826	826	8	0.738	GCACAGTTTCTCGAAGGCCCCCTAGAGCACAGCAGTCTGAACAGACTCTGTTTTTCCTTCCTGACAAACGGCCATGAAATAGGAGGCTGACATCTGCCCATGCAGGTCATTCACGTCAGCCTGCTACATGTCAGAATTCAAACTGCTCC	GCACAGTTTCTCGAAGGCCCCCTAGAGCACAGCAGTCTGAACAGACTCTGTTTTTCCTTCCTGACAAACGGCCATGAAATAGGAGGCTGACATCTGCCCATGCAGGTCATTCACGTCAGCCTGCTACATGTCAGAATTCAAACTGCTCC	149	12.26	0	8.1e-11	-42.7	-0.286577	34	1	0.510067	-0.561842	0	0.00448831	0	0	0	0	0	0	0	0	0	0	0	0	0	0	0	0	0	0	0	0	0	0	0	2033
TB828	828	13	0.183	AGAACTTGAGTCTTCGTCCCCACAAGTGCTAATGAGGCCTATTCTTTCGAGGGAGTCAGGCTCCGCCTGGCTCCTTTCCTAACCGGGAGCGGTGGATTGTTAAATCTAATAAGCATATGCACATTTGTCCCAAGAACAAATAGCTG	AGAACTTGAGTCTTCGTCCCCACAAGTGCTAATGAGGCCTATTCTTTCGAGGGAGTCAGGCTCCGCCTGGCTCCTTTCCTAACCGGGAGCGGTGGATTGTTAAATCTAATAAGCATATGCACATTTGTCCCAAGAACAAATAGCTG	146	24.235	0	1.1	-39.7	-0.271918	0	0	0.479452	-0.567143	0	0.0044804	0	0	0	0	0	0	0	0	0	0	0	0	0	0	0	0	0	0	0	0	0	0	0	2034
TB829	829	9	0.027	TTCTAGTCTTTCCTCATTTTACAGACGAAGAAACCAAGGCCCAGAAGTGTAGGCACCTGCTCAAGGTCACACAGCTGTGGGGTTAGCAGCC	TTCTAGTCTTTCCTCATTTTACAGACGAAGAAACCAAGGCCCAGAAGTGTAGGCACCTGCTCAAGGTCACACAGCTGTGGGGTTAGCAGCC	91	3.381	3	0.00017	-17.1	-0.187912	23	1	0.505495	-0.371739	0	0.00447844	0	0	0	0	0	0	0	0	0	0	0	0	0	0	0	0	0	0	0	0	0	0	0	2966
TB830	830	3	0.448	AATGGAAGGAGTCAGGCCCACACATTTTCCTGTGTGGGGGCTTTTCCACACAGTGGGGCCTTTGATGTCCTCATGGGCTCAACATCTCTATTTCTC	AATGGAAGGAGTCAGGCCCACACATTTTCCTGTGTGGGGGCTTTTCCACACAGTGGGGCCTTTGATGTCCTCATGGGCTCAACATCTCTATTTCTC	96	13.167	0	0.174	-36.8	-0.383333	0	0	0.510417	-0.75102	0	0.00447253	0	0	0	0	0	0	0	0	0	1	1	X52618.1	Mus musculus interleukin 2 gene (IL2), 5'-regulatory region	0	0	0	0	0	0	0	0	0	0	2967
TB831	831	4	0.721	CTTATGTTGTGGGATTCATTTAAAGAGGGGCTGGGACTGCAAAGTGCTGACACAGCCCCCATCCTCAGGATTAGATGACCAGCCCCTCTGTGGGCAGAGCCTGTAACAGGATCCTCTGTAATGGAGCTCTGGCTCCTCTGTACCTG	CTTATGTTGTGGGATTCATTTAAAGAGGGGCTGGGACTGCAAAGTGCTGACACAGCCCCCATCCTCAGGATTAGATGACCAGCCCCTCTGTGGGCAGAGCCTGTAACAGGATCCTCTGTAATGGAGCTCTGGCTCCTCTGTACCTG	146	23.405	0	0.281	-48.1	-0.329452	0	0	0.534247	-0.616667	0	0.00446914	0	0	0	0	0	0	0	0	0	0	0	0	0	0	0	0	0	0	0	0	0	0	0	3105
TB832	832	3	0.738	CTGGGGCTCCTTGCCAGGTCCCCAGTTTCTCAAGTCGATCTTCTACCTCCCTGTGGCAACAATATTTTCTAATTAAAAGAGTCCTTTTGTGCCACAGGGAGGATTTCTGATGGTATAACAAATATGGAAGTTATCACAGCTCATCATAA	CTGGGGCTCCTTGCCAGGTCCCCAGTTTCTCAAGTCGATCTTCTACCTCCCTGTGGCAACAATATTTTCTAATTAAAAGAGTCCTTTTGTGCCACAGGGAGGATTTCTGATGGTATAACAAATATGGAAGTTATCACAGCTCATCATAA	149	21.07	0	0.073	-49.1	-0.32953	0	0	0.42953	-0.767188	0	0.00446761	0	0	0	0	0	0	0	0	0	0	0	0	0	0	0	0	0	0	0	0	0	0	0	2035
TB833	833	14	0.043	ACTCCATAGCCAAGTTGTCAGAGGGGCTGTTTCACAGTGATGACCTCACAGCCATAAAACACAAAGCATGTAATGTGTAAGAAAACCCAAAACAGCTTTTCCAGACTTGTTTTATTAGTAAGAGTACCATATGGAAA	ACTCCATAGCCAAGTTGTCAGAGGGGCTGTTTCACAGTGATGACCTCACAGCCATAAAACACAAAGCATGTAATGTGTAAGAAAACCCAAAACAGCTTTTCCAGACTTGTTTTATTAGTAAGAGTACCATATGGAAA	137	9.941	0	7.4e-11	-31.5	-0.229927	34	1	0.394161	-0.583333	0	0.00445992	0	0	0	0	0	0	0	0	0	0	0	0	0	0	0	0	0	0	0	0	0	0	0	2968
TB834	834	5	0.047	GGCTTTTTAATAATGTGCCAAAAGCAGTCTCAGTGGTGGGCCAGCAGGGCCCCCAGTCTATCTTCTGTGAAAGGAGAAGCCCAGCAGGCCCCGCCAAATGCAGACGGCCCCTCCACTCTGCTGGAGGAGACAGACTCCGAGATGGCAA	GGCTTTTTAATAATGTGCCAAAAGCAGTCTCAGTGGTGGGCCAGCAGGGCCCCCAGTCTATCTTCTGTGAAAGGAGAAGCCCAGCAGGCCCCGCCAAATGCAGACGGCCCCTCCACTCTGCTGGAGGAGACAGACTCCGAGATGGCAA	148	24.238	0	0.005	-50.3	-0.339865	0	0	0.574324	-0.591765	0	0.00445723	0	0	0	0	0	0	0	0	0	0	0	0	0	0	0	0	0	0	0	0	0	0	0	3106
TB836	836	12	0.047	TGGCAAGCCGCCTCACCCTGAGGCCAGAGAGCTATCAGCACTCTGCAAGTCATGGAGATCAATGAACATGTCAAAAGCATCTACCCCAAATCACATATTACTTGCTTTTCTCGCTGTGGTTTCTGTCTTTAGTATATATTTCATAGACT	TGGCAAGCCGCCTCACCCTGAGGCCAGAGAGCTATCAGCACTCTGCAAGTCATGGAGATCAATGAACATGTCAAAAGCATCTACCCCAAATCACATATTACTTGCTTTTCTCGCTGTGGTTTCTGTCTTTAGTATATATTTCATAGACT	149	25.081	0	0.073	-36	-0.241611	0	0	0.436242	-0.553846	0	0.00444342	0	0	0	0	0	0	0	0	0	0	0	0	0	0	0	0	0	0	0	0	0	0	0	2036
TB837	837	7	2.9	TGACAGTAAAACGGAGTGAGCATGTGGCGGCCCCGGGGCGAGAGAGGCCTTTCCTCTTGTCGCTCTCGCTTTATTACATTAGCGCCGGCCTCCCCACGCCGGCGTGGGCTCAGAAGCCGAGGCGCAAGGGTCACCCATGACAAATGTC	TGACAGTAAAACGGAGTGAGCATGTGGCGGCCCCGGGGCGAGAGAGGCCTTTCCTCTTGTCGCTCTCGCTTTATTACATTAGCGCCGGCCTCCCCACGCCGGCGTGGGCTCAGAAGCCGAGGCGCAAGGGTCACCCATGACAAATGTC	148	22.523	0	0.285	-60.9	-0.411486	0	0	0.614865	-0.669231	0	0.00444195	0	0	0	0	0	0	0	0	0	0	0	0	0	0	0	0	0	0	0	0	0	0	0	3107
TB838	838	2	0.012	ATGCTGAACCTTGCTGTCAATCTGCCCACTGCCCAGGGTTGTTTACTGGAAGCTGGCCTCCCTGCAAGGGTTCAAAGCTCTGGCCCTGGGCATGTCTGCGGCAGGAAGCAGGCCAGGCAGTAATTGGCGGTCTGGTCGAGTTAAATG	ATGCTGAACCTTGCTGTCAATCTGCCCACTGCCCAGGGTTGTTTACTGGAAGCTGGCCTCCCTGCAAGGGTTCAAAGCTCTGGCCCTGGGCATGTCTGCGGCAGGAAGCAGGCCAGGCAGTAATTGGCGGTCTGGTCGAGTTAAATG	147	20.683	0	0.283	-63.3	-0.430612	0	0	0.571429	-0.753571	0	0.00444049	0	0	0	0	0	0	0	0	0	0	0	0	0	0	0	0	0	0	0	0	0	0	0	262
TB840	840	4	0.012	TGAGGTCAATGTTCATCCCGAATTCTTTCTCAGCATCTGCAGAGTCCCTCAGCCTGCTGCTTGAACAGTTGCTAATGAATGAAGATCACCCCAGCCTCCCCTCCTGCTGCTGCTCATTTGCCCATTAGCATCTGCTTAAGCAGCAGGCT	TGAGGTCAATGTTCATCCCGAATTCTTTCTCAGCATCTGCAGAGTCCCTCAGCCTGCTGCTTGAACAGTTGCTAATGAATGAAGATCACCCCAGCCTCCCCTCCTGCTGCTGCTCATTTGCCCATTAGCATCTGCTTAAGCAGCAGGCT	149	22.262	0	0.073	-52.9	-0.355034	0	0	0.510067	-0.696053	0	0.00443538	0	0	0	0	0	0	0	0	0	0	0	0	0	0	0	0	0	0	0	0	0	0	0	1227
TB842	842	9	0.738	TAGTGCAGGGTCTTTCCTAATGAGGGTTTGGTGCCAAGGTCTGGGCAGTTCTATCCTTCTGGACTGTAGCTGATTCAGGCCTGTGAGTTGCAATGGGCAGCTTCCCAGTCCCACTTGGGCCCGGATACCTGGGGCTGCCCTGCCTCCTT	TAGTGCAGGGTCTTTCCTAATGAGGGTTTGGTGCCAAGGTCTGGGCAGTTCTATCCTTCTGGACTGTAGCTGATTCAGGCCTGTGAGTTGCAATGGGCAGCTTCCCAGTCCCACTTGGGCCCGGATACCTGGGGCTGCCCTGCCTCCTT	149	20.784	1	1.8e-39	-55.6	-0.373154	82	1	0.57047	-0.654118	0	0.00443412	0	0	0	0	0	0	0	0	0	0	0	0	0	0	0	0	0	0	0	0	0	0	0	1471
TB843	843	16	1.8	GCCCATTGACATAAACCCGTAGATCCGATCTTGTGGTGAAGTGGACCGCGCAAGCTCGTTTCTATGGGTCTGTGGCAGTGTGGTGATCTGACAAAGCAC	GCCCATTGACATAAACCCGTAGATCCGATCTTGTGGTGAAGTGGACCGCGCAAGCTCGTTTCTATGGGTCTGTGGCAGTGTGGTGATCTGACAAAGCAC	99	13.773	0	0.705	-38	-0.383838	0	0	0.525253	-0.730769	1	0.00442516	0	0	0	0	0	0	0	0	0	0	0	0	0	0	0	0	0	0	0	0	0	0	0	2037
TB845	845	1	0.464	GTGGCAGAGAGACAAGGAGGGTACTGAAGTTGGCACTCTTCCCAGGGCTTTGGTGGCCAGAGGTCCTTGAATCTCTGAATTCCACACCAGGAGGAACAG	GTGGCAGAGAGACAAGGAGGGTACTGAAGTTGGCACTCTTCCCAGGGCTTTGGTGGCCAGAGGTCCTTGAATCTCTGAATTCCACACCAGGAGGAACAG	99	3.164	0	1.3e-11	-34.5	-0.348485	35	1	0.545455	-0.638889	0	0.00441985	0	0	0	0	0	0	0	0	0	1	1	AC024915.24	Mus musculus C57CL/6J RPCI-23, complete sequence	0	0	0	0	0	0	0	0	0	0	2969
TB846	846	4	0.178	TAGCGAAATATCAAGTCCTTTATGATGTCAGGAGGGATTCCTTCCCGCTGCCAAAGCTGCCTAATGACATCATAAAATAGGCCTGCGGCAGCCGCAGTCCCCCCGAGTCATCAATCAGGCCTGTCTGTGGAGGGCTCTGGGAT	TAGCGAAATATCAAGTCCTTTATGATGTCAGGAGGGATTCCTTCCCGCTGCCAAAGCTGCCTAATGACATCATAAAATAGGCCTGCGGCAGCCGCAGTXXXXXXGAGTCATCAATCAGGCCTGTCTGTGGAGGGCTCTGGGAT	143	22.892	0	0.069	-46.8	-0.327273	0	0	0.531469	-0.615789	0	0.00441809	0	0	0	0	0	0	0	0	0	0	0	0	0	0	0	0	0	0	0	0	0	0	0	2970
TB847	847	19	0.012	GAATCCATCTAGCCCTCAGGCCAGTCTGGGCTCCAGGGTGGCCTCAAGCTCCCTATATCCAAATGACCTCTTACTGTTCTTCCAAGATTGGATTTGGGCCCAGACTGAGTCAAATGACCTCTTATCATTCTTCCAAAATTAGGCTTTCT	GAATCCATCTAGCCCTCAGGCCAGTCTGGGCTCCAGGGTGGCCTCAAGCTCCCTATATCCAAATGACCTCTTACTGTTCTTCCAAGATTGGATTTGGGCCCAGACTGAGTCAAATGACCTCTTATCATTCTTCCAAAATTAGGCTTTCT	149	11.504	0	8.1e-11	-42	-0.281879	34	1	0.47651	-0.591549	0	0.00441696	0	0	0	0	0	0	0	0	0	0	0	0	0	0	0	0	0	0	0	0	0	0	0	2038
TB848	848	5	0.118	GGGCGTTGCACGTGCCCTGCTGGAGCAGCAAGTACCCACAGTGCGGTAGCACAGAGAGGACCACTATCTGCACTGTCAGCACTTTAGTCCCAGCAGGGC	GGGCGTTGCACGTGCCCTGCTGGAGCAGCAAGTACCCACAGTGCGGTAGCACAGAGAGGACCACTATCTGCACTGTCAGCACTTTAGTCCCAGCAGGGC	99	16.292	0	0.003	-36.6	-0.369697	0	0	0.606061	-0.61	0	0.0044139	0	0	0	0	0	0	0	0	0	0	0	0	0	0	0	0	0	0	0	0	0	0	0	3108
TB850	850	5	0.187	TATTTTCTATTGTTTGAAGGTTGCCTTGCAACCCTTTTGCCTGGAGGCTTTAAACAATATAGGGTTTCTTTGCTGAGCAGCAACAGTAGCCAAGAGAGACCGAACATAAACTTTTAAGTCTATTTTTTCAGAGTTTGTAAATCAGCAAT	TATTTTCTATTGTTTGAAGGTTGCCTTGCAACCCTTTTGCCTGGAGGCTTTAAACAATATAGGGTTTCTTTGCTGAGCAGCAACAGTAGCCAAGAGAGACCGAACATAAACTTTTAAGTCTAXXXXXXCAGAGTTTGTAAATCAGCAAT	149	23.719	0	0.287	-34.1	-0.228859	0	0	0.369128	-0.62	0	0.00441265	0	0	0	0	0	0	0	0	0	1	1	AC006088.1	Homo sapiens 12q24.1 PAC RP1-305I20 (Roswell Park Cancer Institute Human PAC Library) complete sequence	0	0	0	0	0	0	0	0	0	0	2971
TB851	851	6	0.71	GATGCCGGCCTTCACCAACACTATTTGTTTCTAAAAACAGCCAGCCTCCCTTAGGACAAGAGAAACACAGGAAATCCTCAGTGTGGCTGCATAATGGAAGCCAGCTTGGCTGGGCCAGTGACAGATTAACCCTGGCCAAGCCAA	GATGCCGGCCTTCACCAACACTATTTGTTTCTAAAAACAGCCAGCCTCCCTTAGGACAAGAGAAACACAGGAAATCCTCAGTGTGGCTGCATAATGGAAGCCAGCTTGGCTGGGCCAGTGACAGATTAACCCTGGCCAAGCCAA	144	23.665	0	0.07	-42.6	-0.295833	0	0	0.506944	-0.583562	0	0.00440765	0	0	0	0	0	0	0	0	0	0	0	0	0	0	0	0	0	0	0	0	0	0	0	2039
TB852	852	4	0.045	TCAGTCCACGCCCTCAGCCCTGCTCCATTCAGAGCCTGACTAGGGTTTGTTTTGATTGGTTGATGTCCGTGCCTCACTGTTTGTTAAATATTCTGACCCGGTCACCCTGGGTCAGGGTGACTGACCTGAAGGGTGAGCAGGAGG	TCAGTCCACGCCCTCAGCCCTGCTCCATTCAGAGCCTGACTAGGGTTTGTTTTGATTGGTTGATGTCCGTGCCTCACTGTTTGTTAAATATTCTGACCCGGTCACCCTGGGTCAGGGTGACTGACCTGAAGGGTGAGCAGGAGG	144	22.247	0	1.1	-50.1	-0.347917	0	0	0.541667	-0.642308	0	0.00440526	0	0	0	0	0	0	0	0	0	0	0	0	0	0	0	0	0	0	0	0	0	0	0	2972
TB853	853	6	0.047	GCCCTGTGCAAGTGGGAGCCCCACAGCCCCTAGTCAGCTGTCGGAGTTTGGAAATGCTATTTCCAAACACAGTCCTGTAGGCAGCCAGCAGGCACTAGACAGCTGAGTTCTGGCAGAAAATGTCCCAGACACCTATAGCCATCCAAA	GCCCTGTGCAAGTGGGAGCCCCACAGCCCCTAGTCAGCTGTCGGAGTTTGGAAATGCTATTTCCAAACACAGTCCTGTAGGCAGCCAGCAGGCACTAGACAGCTGAGTTCTGGCAGAAAATGTCCCAGACACCTATAGCCATCCAAA	147	24.317	0	0.072	-45.3	-0.308163	0	0	0.537415	-0.573418	0	0.00440453	0	0	0	0	0	0	0	0	0	0	0	0	0	0	0	0	0	0	0	0	0	0	0	2040
TB855	855	12	0.738	CCAGCTCCCCACGAGGAGGAACATTCGGCTCCCCATAACAGGCCTAACTGTCTTGTTGAAGACTTAACACTCCTACCTAGTAAGAGTATTTGAGCCAGACCCAATCATAACTAGCAAAGGCTAGCCCCCTGGGGTGAGCAGTGCAAAGC	CCAGCTCCCCACGAGGAGGAACATTCGGCTCCCCATAACAGGCCTAACTGTCTTGTTGAAGACTTAACACTCCTACCTAGTAAGAGTATTTGAGCCAGACCCAATCATAACTAGCAAAGGCTAGCCCCCTGGGGTGAGCAGTGCAAAGC	149	26.015	2	0.073	-35.4	-0.237584	0	0	0.516779	-0.45974	0	0.0043976	0	0	0	0	0	0	0	0	0	0	0	0	0	0	0	0	0	0	0	0	0	0	0	2973
TB860	860	4	1.8	CGCCTTTGATCCATGGCCTGAGGCCGCCTGACAGTGGAAAATGCGGGGAGACAAAACCACTCAGTCAAAGTGATTCCCAACAACTGTCTCCCCGAGATA	CGCCTTTGATCCATGGCCTGAGGCCGCCTGACAGTGGAAAATGCGGGGAGACAAAACCACTCAGTCAAAGTGATTCCCAACAACTGTCTCCCCGAGATA	99	16.971	0	0.705	-30	-0.30303	0	0	0.535354	-0.566038	0	0.00438643	0	0	0	0	0	1	0	0	0	1	0	0	0	0	0	0	0	0	0	0	0	0	0	3109
TB861	861	7	2.9	GGCCTGCTTAAGGAGGAACAGAGCATAGGCTCCCAATTTACAGCCCTTTCCCCAATTAAAGGACTGTAAAAACATTAAAATTAATGCAGTCTTAACTCCTAGAGCAGGCCCTACTTTCTTAATTAGTGCATAATTATTCAGTTTCTGAT	GGCCTGCTTAAGGAGGAACAGAGCATAGGCTCCCAATTTACAGCCCTTTCCCCAATTAAAGGACTGTAAAAACATTAAAATTAATGCAGTCTTAACTCCTAGAGCAGGCCCTACTTTCTTAATTAGTGCATAATTATTCAGTTTCTGAT	149	21.762	0	0.287	-41.8	-0.280537	0	0	0.389262	-0.72069	0	0.004384	0	0	0	0	0	0	0	0	0	0	0	0	0	0	0	0	0	0	0	0	0	0	0	1228
TB862	862	1	0.187	CACTGACACTCTCCATTTCTCCTCAAATCCCTGATCTTTCTGAGGGTATTGGGTGGACAGCAGGGAGGGGGGATTCCTTTCCTGGCTGGAGTGTTGTCACATCCGATATCCTGTTCCTTCCAGCAGAGAAAGTGTATATGGGAGGGTCA	CACTGACACTCTCCATTTCTCCTCAAATCCCTGATCTTTCTGAGGGTATTGGGTGGACAGCAGGGAXXXXXXATTCCTTTCCTGGCTGGAGTGTTGTCACATCCGATATCCTGTTCCTTCCAGCAGAGAAAGTGTATATGGGAGGGTCA	149	23.506	0	0.018	-47.7	-0.320134	0	0	0.510067	-0.627632	0	0.00438321	0	0	0	0	0	0	0	0	0	0	0	0	0	0	0	0	0	0	0	0	0	0	0	263
TB863	863	10	0.464	CTGCAATAAAGTGACATAGAAGTGTGTCCTGTGGGGAGCCATACAATCCTGCGTTTGGTTTTCCCACTTACCAGATGGGAAAACTAAGGAGCTATAAGT	CTGCAATAAAGTGACATAGAAGTGTGTCCTGTGGGGAGCCATACAATCCTGCGTTTGGTTTTCCCACTTACCAGATGGGAAAACTAAGGAGCTATAAGT	99	4.261	0	5.1e-11	-25	-0.252525	34	1	0.444444	-0.568182	0	0.00438317	0	0	0	0	0	0	0	0	0	0	0	0	0	0	0	0	0	0	0	0	0	0	0	2041
TB866	866	X	0.738	GCTGGTGAGGCGTTTGATTTCCTAAGTATTAATCAAAATCACTCTTGATTATAGCAAAAACAACCTTTGCTATAATTTTAATGCAATTAACGAGAATATATGGTAATTCTGAGCAATCTTGCTCTTGAGATTAAAGAACAGCCTGCCAG	GCTGGTGAGGCGTTTGATTTCCTAAGTATTAATCAAAATCACTCTTGATTATAGCAAAAACAACCTTTGCTATAATTTTAATGCAATTAACGAGAATATATGGTAATTCTGAGCAATCTTGCTCTTGAGATTAAAGAACAGCCTGCCAG	149	22.836	0	0.287	-33.9	-0.227517	0	0	0.342282	-0.664706	0	0.00438027	0	0	0	0	0	0	0	0	0	0	0	0	0	0	0	0	0	0	0	0	0	0	0	2196
TB867	867	X	0.732	AATACTAAAAGGGGGCTTTGTGAAGGAAGAAAGTCTCTCAACAAAAGGCTAGCTGAAGATAAATGTCCCCACTGTCAAATACCAGCTGGGCCCAAAGCCTTCTGTTTATGTTAGAGAGACCTCTGTCTTATAAATGTGTCCTTCAGAG	AATACTAAAAGGGGGCTTTGTGAAGGAAGAAAGTCTCTCAACAAAAGGCTAGCTGAAGATAAATGTCCCCACTGTCAAATACCAGCTGGGCCCAAAGCCTTCTGTTTATGTTAGAGAGACCTCTGTCTTATAAATGTGTCCTTCAGAG	148	22.077	0	0.072	-43.8	-0.295946	0	0	0.425676	-0.695238	0	0.00437686	0	0	0	0	0	0	0	0	0	0	0	0	0	0	0	0	0	0	0	0	0	0	0	264
TB870	870	14	0.184	TTATCTAGGCTCCTTCCTCATCAGAGCCAAGCATGGCTCTCCTTGGAGCCCAGCCGCAACAGGGACCACGCTACCCCAACGGAGGCAGCGTGCAGCCTCACAGCCAGCTCCTGCTCTTTTAAAGATCATGGAGGAGAAACTGTCAGT	TTATCTAGGCTCCTTCCTCATCAGAGCCAAGCATGGCTCTCCTTGGAGCCCAGCCGCAACAGGGACCACGCTACCCCAACGGAGGCAGCGTGCAGCCTCACAGCCAGCTCCTGCTCTTTTAAAGATCATGGAGGAGAAACTGTCAGT	147	23.296	2	0.072	-47.9	-0.32585	0	0	0.564626	-0.577108	0	0.00436301	0	0	0	0	0	1	1	Mm#S8010653	0	1	0	0	0	0	0	0	0	0	0	0	0	0	0	3110
TB872	872	9	0.184	AGCAAACTGTTTTATCTGCCACAAACTCTGCTAGTAAATTTCTTCAAATTAATCCCAGCCTCAGAGAGTCTGCTGATTCCAAGGAGAGAGCTAAGCAATCCCAGCCTCCAAATATTTGCTTTTGGTACAGCTCCTGGAGACAGGACT	AGCAAACTGTTTTATCTGCCACAAACTCTGCTAGTAAATTTCTTCAAATTAATCCCAGCCTCAGAGAGTCTGCTGATTCCAAGGAGAGAGCTAAGCAATCCCAGCCTCCAAATATTTGCTTTTGGTACAGCTCCTGGAGACAGGACT	147	12.225	0	1.2e-06	-28.6	-0.194558	27	1	0.435374	-0.446875	0	0.00435509	0	0	0	0	0	0	0	0	0	0	0	0	0	0	0	0	0	0	0	0	0	0	0	1472
TB874	874	1	0.047	TGGGGGTCAAGGACAGGAGAGGATTTAGAAATAACAGTGCGTGACATTAGTCAATGCATTTGCCAAATTGGCAATTAGTTCCTGATGTGCGTGCAAAGCACTTTACTCCTGTCTCTTTGATGCCTGTTCCCATAGAGAAGGGAGCAGCA	TGGGGGTCAAGGACAGGAGAGGATTTAGAAATAACAGTGCGTGACATTAGTCAATGCATTTGCCAAATTGGCAATTAGTTCCTGATGTGCGTGCAAAGCACTTTACTCCTGTCTCTTTGATGCCTGTTCCCATAGAGAAGGGAGCAGCA	149	20.43	0	0.287	-53.1	-0.356376	0	0	0.456376	-0.780882	0	0.00435003	0	0	0	0	0	0	0	0	0	0	0	0	0	0	0	0	0	0	0	0	0	0	0	1473
TB878	878	18	0.187	TCACTCCAGCCCAGGGCTGTCTCCAGCACCCATGCTGCAAGGCAGTTCCTGCCAACAACTTTGCCAAATGGCTCCTCTCAAAGTCATGGGCTGCCCAGACAGACTGGCTCCTCCATCTGCAGCAGCTTTTGGCAAAGAGACATTTCCCT	TCACTCCAGCCCAGGGCTGTCTCCAGCACCCATGCTGCAAGGCAGTTCCTGCCAACAACTTTGCCAAATGGCTCCTCTCAAAGTCATGGGCTGCCCAGACAGACTGGCTCCTCCATCTGCAGCAGCTTTTGGCAAAGAGACATTTCCCT	149	23.95	0	0.287	-49.5	-0.332215	0	0	0.557047	-0.596386	0	0.00433766	0	0	0	0	0	0	0	0	0	0	0	0	0	0	0	0	0	0	0	0	0	0	0	3111
TB881	881	2	0.738	ATCACTGAGACAGGGAGGTGAGATTTCCCTGCTTTCAGTCTAATTGTCTTTGACAATTGCAGTGCCTAGTGCTACACCCCTTGTGTTGTATTTAAAAACAGGGGAAAGAGGAGAGACTTGTTCATTAAAGATGCAGTATCCCTGGTTCA	ATCACTGAGACAGGGAGGTGAGATTTCCCTGCTTTCAGTCTAATTGTCTTTGACAATTGCAGTGCCTAGTGCTACACCCCTTGTGTTGTATTTAAAAACAGGGGAAAGAGGAGAGACTTGTTCATTAAAGATGCAGTATCCCTGGTTCA	149	21.555	3	0.018	-42.1	-0.28255	0	0	0.42953	-0.657813	0	0.00432561	0	0	0	0	0	0	0	0	0	0	0	0	0	0	0	0	0	0	0	0	0	0	0	1229
TB882	882	4	2.9	GTCATTTGGAAGAATCTCCAGAAGTGTGCTGAGGCATGTTTTTGGTGTTTTGCCAAATTATGCGCTTCTGTTTGTGGCTTCCCAATATGAATTAGACAGACGCACAAGCATGTACAATTTGGCAAGTAGCAACAACGGACTCCTCTGAA	GTCATTTGGAAGAATCTCCAGAAGTGTGCTGAGGCATGTTTTTGGTGTTTTGCCAAATTATGCGCTTCTGTTTGTGGCTTCCCAATATGAATTAGACAGACGCACAAGCATGTACAATTTGGCAAGTAGCAACAACGGACTCCTCTGAA	149	24.108	0	0.287	-37.6	-0.252349	0	0	0.42953	-0.5875	0	0.00432531	0	0	0	0	0	0	0	0	0	0	0	0	0	0	0	0	0	0	0	0	0	0	0	265
TB884	884	12	0.436	CATCGGGTGGTCCTGCCACCTGTTGGAAAACTCAGATGCCTGTAACCAAAGCAGGGCCTGGAAATAGCCTGGAACATGGCACATTGTGTTGGCA	CATCGGGTGGTCCTGCCACCTGTTGGAAAACTCAGATGCCTGTAACCAAAGCAGGGCCTGGAAATAGCCTGGAACATGGCACATTGTGTTGGCA	94	4.951	0	8.1e-16	-29	-0.308511	42	1	0.531915	-0.58	0	0.00432141	0	0	0	0	0	0	0	0	0	1	1	AJ320506.1	Mus musculus Dlk1 gene for delta-like and Gtl2 gene	0	0	0	0	0	0	0	0	0	0	2974
TB887	887	2	0.181	TTTTAAATGGGTATATTTACATTGAGGGAGTCGAGTTCAAAATTCTAGTCACATATGAGCAATTTTCACAGAGGGAGGAGTAGCCGGATGTTCAGATGCATTTGCCTCTCATTTTGAAGTAATTCATCTTTAAAATCTCTGTGAA	TTTTAAATGGGTATATTTACATTGAGGGAGTCGAGTTCAAAATTCTAGTCACATATGAGCAATTTTCACAGAGGGAGGAGTAGCCGGATGTTCAGATGCATTTGCCTCTCATTTTGAAGTAATTCATCTTTAAAATCTCTGTGAA	145	13.656	0	2.2e-17	-29.4	-0.202759	45	1	0.358621	-0.565385	0	0.00431622	0	0	0	0	0	0	0	0	0	0	0	0	0	0	0	0	0	0	0	0	0	0	0	2042
TB888	888	3	0.187	AAGATGATGAGACAGAGTCGACAGAAACATCTGTCCTGAAAAGCCACCTGGTTAATGAAGTTCCTGTCTTAGCAAGTCCGGACTTGCTCTCTGAAGTTTCTGAGATGAAACAAGATTTGATCAAAATGACGGCCATCTTGACCACAGAT	AAGATGATGAGACAGAGTCGACAGAAACATCTGTCCTGAAAAGCCACCTGGTTAATGAAGTTCCTGTCTTAGCAAGTCCGGACTTGCTCTCTGAAGTTTCTGAGATGAAACAAGATTTGATCAAAATGACGGCCATCTTGACCACAGAT	149	23.369	0	0.287	-40	-0.268456	0	0	0.42953	-0.625	0	0.00431521	0	0	0	0	0	0	0	0	0	1	1	X56957.1	Homo sapiens mRNA for ankyrin, Brank-1 protein	0	0	0	0	0	0	0	0	0	0	1230
TB889	889	2	0.727	GCACAGGTGTGGACCTGGGTGGCATTTGGGGGCAGATGCTACAGAACGGTGACAGGTTGATGGTGCTGTTGTTGTAGCGTTGAGACAGGGCCATCAAACACAAATGAACTCTCAGAGCTTATTGTTTTGACTTTGCTTTGTTTATAA	GCACAGGTGTGGACCTGGGTGGCATTTGGGGGCAGATGCTACAGAACGGTGACAGGTTGATGGTGCTGTTGTTGTAGCGTTGAGACAGGGCCATCAAACACAAATGAACTCTCAGAGCTTATTGTTTTGACTTTGCTTTGTTTATAA	147	22.723	0	0.072	-44.4	-0.302041	0	0	0.469388	-0.643478	0	0.00430945	0	0	0	0	0	0	0	0	0	0	0	0	0	0	0	0	0	0	0	0	0	0	0	2043
TB896	896	17	0.184	AGGCCTGGGGTTTCCAATTCCATTTAAATCCAGGTTAGAATTGCATTAAAATAACAAAGTAAAATTCCAGGCTGGGAGCTCTGACAGATCCCTCTAGGAATTAGAGGGAGACTGGGAGGCCCTCCTGCCCCGGTCCCTGACCCCGCG	AGGCCTGGGGTTTCCAATTCCATTTAAATCCAGGTTAGAATTGCATTAAAATAACAAAGTAAAATTCCAGGCTGGGAGCTCTGACAGATCCCTCTAGGAATTAGAGGGAGACTGGGAGGCCCTCCTGCCCCGGTCCCTGACCCCGCG	147	22.753	0	0.072	-47.9	-0.32585	0	0	0.510204	-0.638667	0	0.00429208	0	0	0	0	0	0	0	0	0	0	0	0	0	0	0	0	0	0	0	0	0	0	0	1231
TB897	897	18	0.727	ATTCCCAACAGGGCAGGGAAGACACTGAGAGCTATTGAACATTGCCAATTTTTATAGTGGATCAGCTTGAAAATATTTAGCACAGATGTTTCTGTAATTGTGACACACTGGGAAAATTCACATGTTCAATAGCCCTCTAACTCTCTC	ATTCCCAACAGGGCAGGGAAGACACTGAGAGCTATTGAACATTGCCAATTTTTATAGTGGATCAGCTTGAAAATATTTAGCACAGATGTTTCTGTAATTGTGACACACTGGGAAAATTCACATGTTCAATAGCCCTCTAACTCTCTC	147	21.759	0	0.072	-40.3	-0.27415	0	0	0.394558	-0.694828	0	0.00429023	0	0	0	0	0	0	0	0	0	0	0	0	0	0	0	0	0	0	0	0	0	0	0	2044
TB898	898	4	0.047	GTGTTGTCATAAATTCATTCCAGCCCGTTGTGCTTGATCAGTTTATCTCGGCCGGGGCCGCAAGTGCTGCTGGCATGATGTATGGGCCGCAGCGCAGGGCCCGGCTGCCCATGAATCACCGCAGCTGCTCCGTGTCAGCGCCGGAGCGG	GTGTTGTCATAAATTCATTCCAGCCCGTTGTGCTTGATCAGTTTATCTCGGCCGGGGCCGCAAGTGCTGCTGGCATGATGTATGGGCCGCAGCGCAGGGCCCGGCTGCCCATGAATCACCGCAGCTGCTCCGTGTCAGCGCCGGAGCGG	149	21.436	3	1.1	-59	-0.395973	0	0	0.61745	-0.641304	0	0.00428946	0	0	0	0	0	0	0	0	0	0	0	0	0	0	0	0	0	0	0	0	0	0	0	2975
TB899	899	2	1.8	CAAGTCAGATCCAAGGACTGGGGTCCATGGCTACACTGTATGGCAGAGATTCACTGCTAACACCACCAGGGTCAGTCTAACTCTAAACTGACTCTGG	CAAGTCAGATCCAAGGACTGGGGTCCATGGCTACACTGTATGGCAGAGATTCACTGCTAACACCACCAGGGTCAGTCTAACTCTAAACTGACTCTGG	97	13.291	0	0.177	-35.8	-0.369072	0	0	0.505155	-0.730612	0	0.0042884	0	0	0	0	0	0	0	0	0	0	0	0	0	0	0	0	0	0	0	0	0	0	0	2976
TB901	901	4	0.688	ACGGCCACGCCGCCGGGGCGATAAACGTCTCTTCTCACCAATCAGGGGAGAGCTGGCCCGGCGTTCTGCCCAATGGGCTGCATCTCTAACGGGAGTGGGGCGGGCAGTCCCGGAACGCGAGCTGCCGGCTCCCGCGCGC	ACGGCCACGCCGCCGGGGCGATAAACGTCTCTTCTCACCAATCAGGGGAGAGCTGGCCCGGCGTTCTGCCCAATGGGCTGCATCTCTAACGGGAGTGGGGCGGGCAGTCCCGGAACGCGAGCTGCCGGCTCCCGCGCGC	139	21.07	0	0.067	-63.4	-0.456115	0	0	0.697842	-0.653608	0	0.00427458	0	0	0	0	0	0	0	0	0	0	0	0	0	0	0	0	0	0	0	0	0	0	0	3112
TB903	903	3	0.42	TATGAAGAAAAGGGAGCAGGTTCCACCGAGATTTGAACTCGGATCGCTGGATTCAGAGTCCAGAGTGCTAACCATTACACCATGGAACCAG	TATGAAGAAAAGGGAGCAGGTTCCACCGAGATTTGAACTCGGATCGCTGGATTCAGAGTCCAGAGTGCTAACCATTACACCATGGAACCAG	91	11.909	0	2.4e-31	-21.9	-0.240659	68	1	0.483516	-0.497727	1	0.00426897	0	0	0	0	0	1	0	0	0	1	1	AL590447.1	chromosome VII of strain GB-M1 of Encephalitozoon cuniculi (Microspora)	0	0	0	0	0	0	0	0	0	0	2045
TB904	904	4	2.9	ATGTGACTGTCACCCTAACCACAAAGATTAAAGCTTGCCTGAAGCAAGCCATCCAGTTGGCACTGGAAGAGCTTTAATCTGCCCCATTGCGCTCTTGTGTTTTGGCACATCCCGCCCCGTGGTAGAGAAGGCATATGTGGTTTAGTAG	ATGTGACTGTCACCCTAACCACAAAGATTAAAGCTTGCCTGAAGCAAGCCATCCAGTTGGCACTGGAAGAGCTTTAATCTGCCCCATTGCGCTCTTGTGTTTTGGCACATCCCGCCCCGTGGTAGAGAAGGCATATGTGGTTTAGTAG	148	23.349	0	1.1	-43.9	-0.296622	0	0	0.493243	-0.60137	0	0.00426287	0	0	0	0	0	0	0	0	0	0	0	0	0	0	0	0	0	0	0	0	0	0	0	266
TB907	907	13	2.9	ATCAGATGCGTGCAGATGAGCGTGTGTTCAGGATGAGTGAGCACACTTGTTTGAATGTCATATTTATCCCTGTATTTTGTCAGAAAATTAACTTCTTTGGAGTTTGTGCTTGAGCTGAGCATATGGTTGTTGATCTCTGGAGATGACAG	ATCAGATGCGTGCAGATGAGCGTGTGTTCAGGATGAGTGAGCACACTTGTTTGAATGTCATATTTATCCCTGTATTTTGTCAGAAAATTAACTTCTTTGGAGTTTGTGCTTGAGCTGAGCATATGGTTGTTGATCTCTGGAGATGACAG	149	24.573	0	0.073	-34	-0.228188	0	0	0.409396	-0.557377	0	0.00426148	0	0	0	0	0	0	0	0	0	0	0	0	0	0	0	0	0	0	0	0	0	0	0	1232
TB908	908	1	0.012	GCTTTGCTGCCTTAGCTTGGCTTGTCGCTTCTGCCAGAGCGGTGCAGGTCACCGCAAAGTGTTTCTGTTGCTGCGGTAGACTGCAGTTAGGGAGCGTGGCAGGATAATGTATTGTAATGCAGATTACGGTGGTTCGCTGCTGCGTGA	GCTTTGCTGCCTTAGCTTGGCTTGTCGCTTCTGCCAGAGCGGTGCAGGTCACCGCAAAGTGTTTCTGTTGCTGCGGTAGACTGCAGTTAGGGAGCGTGGCAGGATAATGTATTGTAATGCAGATTACGGTGGTTCGCTGCTGCGTGA	147	22.496	0	0.072	-51.1	-0.347619	0	0	0.537415	-0.646835	0	0.00425931	0	0	0	0	0	0	0	0	0	0	0	0	0	0	0	0	0	0	0	0	0	0	0	1233
TB909	909	8	0.71	AAGGCAGGAGGAAGGAAGCAACCCCATTGTCATCCCTAAATTACTGGCTGGGATGGCAGGGGAGGAGGCGGAAAGCCGACATTGTTTACTTAATTAAAAGTAAACAACAATTTGCCGCTGCCAGCCTCCCATTAGCTGTGTGTG	AAGGCAGGAGGAAGGAAGCAACCCCATTGTCATCCCTAAATTACTGGCTGGGATGGCAGGGGAGGAGGCGGAAAGCCGACATTGTTTACTTAATTAAAAGTAAACAACAATTTGCCGCTGCCAGCCTCCCATTAGCTGTGTGTG	144	20.134	0	0.07	-52.9	-0.367361	0	0	0.493056	-0.74507	0	0.00425869	0	0	0	0	0	0	0	0	0	0	0	0	0	0	0	0	0	0	0	0	0	0	0	2046
TB910	910	1	0.464	TCTTCCAGAAGAAATTGAGAGTCTTCTGACCAAGAAACAGCCTTTCAAACAACATGGAAACTTGTTTGAGAGTGCTATTATCTGGGAGAGAGGATTCTC	TCTTCCAGAAGAAATTGAGAGTCTTCTGACCAAGAAACAGCCTTTCAAACAACATGGAAACTTGTTTGAGAGTGCTATTATCTGGGAGAGAGGATTCTC	99	12.051	0	0.705	-32.4	-0.327273	0	0	0.40404	-0.81	0	0.00425703	0	0	0	0	0	0	0	0	0	0	0	0	0	0	0	0	0	0	0	0	0	0	0	2977
TB912	912	18	0.732	TGCATGCTCTGTGCTGATTGAACTTCGTTCTTTATAGGATCATTTTTAGATGGATTGTCTCTGAGGGCGTCTGTTCTTTTGTTTGCCCGGGTTCAGGGGTTACATCAAAAGCCTCCGGGCCTGCTGCCTGATGTGACCTTTGAACTCC	TGCATGCTCTGTGCTGATTGAACTTCGTTCTTTATAGGATCATTTTTAGATGGATTGTCTCTGAGGGCGTCTGTTCTTTTGTTTGCCCGGGTTCAGGGGTTACATCAAAAGCCTCCGGGCCTGCTGCCTGATGTGACCTTTGAACTCC	148	22.203	0	0.285	-47.4	-0.32027	0	0	0.47973	-0.667606	0	0.00424772	0	0	0	0	0	0	0	0	0	0	0	0	0	0	0	0	0	0	0	0	0	0	0	1234
TB913	913	11	0.459	TTGAAGGCCCAGGGACAGAGTCAGCTAGCAGCTGTGCACCAGCTTCCTGGGGAGCCTCACAGATGCATGGGAGCACTCAGACTTCCTGTTCCCAACAC	TTGAAGGCCCAGGGACAGAGTCAGCTAGCAGCTGTGCACCAGCTTCCTGGGGAGCCTCACAGATGCATGGGAGCACTCAGACTTCCTGTTCCCAACAC	98	4.717	0	7.9e-10	-29.8	-0.304082	34	1	0.581633	-0.522807	0	0.00424127	0	0	0	0	0	0	0	0	0	0	0	0	0	0	0	0	0	0	0	0	0	0	0	3113
TB915	915	X	0.464	CTCTAGGATGTGCTCATTGCATGGGCTGTGTAGATTTTTATTTAATACACAGAACATGCAGTGAGAACTTGATAGAGATTGGAAGACATCCAGAAGAAT	CTCTAGGATGTGCTCATTGCATGGGCTGTGTAGATTTTTATTTAATACACAGAACATGCAGTGAGAACTTGATAGAGATTGGAAGACATCCAGAAGAAT	99	7.968	0	0.705	-39.1	-0.394949	0	0	0.383838	-1.02895	0	0.00423735	0	0	0	0	0	0	0	0	0	0	0	0	0	0	0	0	0	0	0	0	0	0	0	3114
TB919	919	2	0.177	CAATCAGGTTGGAGCCCAGGCCAGCACTGAGTCAGAAGGCCTTTGTGAAGGGTTTGATTGTGCCTGTCCCTGTGTGAGTCTTTGTCTCAACAGAGACAGGATGGCTCTGTCTCTCTTGCTGGCCCTAACCCCCAGTTGTGCA	CAATCAGGTTGGAGCCCAGGCCAGCACTGAGTCAGAAGGCCTTTGTGAAGGGTTTGATTGTGCCTGTCCCTGTGTGAGTCTTTGTCTCAACAGAGACAGGATGGCTCTGTCTCTCTTGCTGGCCCTAACCCCCAGTTGTGCA	142	22.321	0	0.272	-47.1	-0.33169	0	0	0.542254	-0.611688	0	0.00422856	0	0	0	0	0	0	0	0	0	0	0	0	0	0	0	0	0	0	0	0	0	0	0	2978
TB920	920	X	2.9	ACTGAGCAGCAGGAGCACCATTAACACATTGACAAGAAGAGCTGACAGAATGTTAATGACATTAACACCCTGTCAACTAACTATCAACACCTGGGATTTCCTCATAGTGTGAGGGAGAGTCATTTGAAGTAGTTACAAATCAAATTACT	ACTGAGCAGCAGGAGCACCATTAACACATTGACAAGAAGAGCTGACAGAATGTTAATGACATTAACACCCTGTCAACTAACTATCAACACCTGGGATTTCCTCATAGTGTGAGGGAGAGTCATTTGAAGTAGTTACAAATCAAATTACT	149	25.582	0	0.287	-29.3	-0.196644	0	0	0.395973	-0.49661	0	0.0042282	0	0	0	0	0	0	0	0	0	0	0	0	0	0	0	0	0	0	0	0	0	0	0	267
TB921	921	2	0.442	TCCCACGGCTCCTCTGGATCTCATTAGGAGGTTGAATCTCTCCAATTGGATATTTATTTTCTTGTTTTCCAAGTAAGGAGACTGAAATAGAGAGG	TCCCACGGCTCCTCTGGATCTCATTAGGAGGTTGAATCTCTCCAATTGGATATTTATTTTCTTGTTTTCCAAGTAAGGAGACTGAAATAGAGAGG	95	2.231	0	4.5e-05	-19.6	-0.206316	24	1	0.410526	-0.502564	0	0.00422617	0	0	0	0	0	0	0	0	0	0	0	0	0	0	0	0	0	0	0	0	0	0	0	2979
TB923	923	5	0.047	TTCTGGAGACTTCTAGGCACTGTCAGCAGCCTGCTCCGTGCAGTGTGAAGTTTCCAGAGGGTTGGCAGGCTGCCCAGGTTCCCTCAGAAACTGGGGAGGCGTGGAGCCAGGCAATTGTTTTTAGACTTTGAGCAACTTATTTCCTTCCT	TTCTGGAGACTTCTAGGCACTGTCAGCAGCCTGCTCCGTGCAGTGTGAAGTTTCCAGAGGGTTGGCAGGCTGCCCAGGTTCCCTCAGAAACTGGGGAGGCGTGGAGCCAGGCAATTGTTTTTAGACTTTGAGCAACTTATTTCCTTCCT	149	21.968	1	0.287	-52.2	-0.350336	0	0	0.530201	-0.660759	0	0.00422328	0	0	0	0	0	0	0	0	0	0	0	0	0	0	0	0	0	0	0	0	0	0	0	3115
TB924	924	19	0.187	TGAGGGAACCTAATGTACCGGAGATGCCTAGGAAATGAGAGCCTTGGATGAATTCCTGGGCTTATTGATCCACCGGCAGTTTATGCATCCTGACATTCATACTCTCAGTAGGCTGCTGATGTCCCTGATTAATGGGCCCAGGGGCTGTC	TGAGGGAACCTAATGTACCGGAGATGCCTAGGAAATGAGAGCCTTGGATGAATTCCTGGGCTTATTGATCCACCGGCAGTTTATGCATCCTGACATTCATACTCTCAGTAGGCTGCTGATGTCCCTGATTAATGGGCCCAGGGGCTGTC	149	23.905	0	1.1	-43.2	-0.289933	0	0	0.503356	-0.576	0	0.0042228	0	0	0	0	0	0	0	0	0	0	0	0	0	0	0	0	0	0	0	0	0	0	0	268
TB925	925	6	2.9	CCTGAGGATTGGAGTATTTATTCTAGGCTGCTTATGATGACATATTTTTATAACACTTGTCTGGGTGCCAGGAAATGGCAGGATGGAAAATCACATTCCCCAAATAAGTGTAGGGTGTGTCACCCTGAATGGCTTCCATCTCCAGCAAA	CCTGAGGATTGGAGTATTTATTCTAGGCTGCTTATGATGACATATTTTTATAACACTTGTCTGGGTGCCAGGAAATGGCAGGATGGAAAATCACATTCCCCAAATAAGTGTAGGGTGTGTCACCCTGAATGGCTTCCATCTCCAGCAAA	149	21.763	0	0.073	-44.8	-0.300671	0	0	0.42953	-0.7	0	0.00422141	0	0	0	0	0	0	0	0	0	0	0	0	0	0	0	0	0	0	0	0	0	0	0	1474
TB927	927	11	0.738	CCCAGTACTGACGCAGTTAGGCAGTTATCACTTAAATTAATGTTTTCTGCCAGAGTTGTATTTTAGCAGAAAACAGTAATTGTCTCCAAGACAGCATCTTGGAGTTAAACCAATTCTTATCAGCGAACACTCAGCCATAGGAAACCAGC	CCCAGTACTGACGCAGTTAGGCAGTTATCACTTAAATTAATGTTTTCTGCCAGAGTTGTATTTTAGCAGAAAACAGTAATTGTCTCCAAGACAGCATCTTGGAGTTAAACCAATTCTTATCAGCGAACACTCAGCCATAGGAAACCAGC	149	24.445	0	0.073	-33.5	-0.224832	0	0	0.402685	-0.558333	0	0.00421604	0	0	0	0	0	0	0	0	0	0	0	0	0	0	0	0	0	0	0	0	0	0	0	2047
TB929	929	13	0.18	AGTTAGGAGGATGTTAGCAGTTCACTGCCACAGGCTCCCAGGAGCCTAGCATCGTTTTGTGAAACCACACAGGGTGGAGCCGGGCCTTCTTCTCCCAGGAGAGGAAATGACCAAAAGAATACCACGTGTGGCATTCCCATAGCA	AGTTAGGAGGATGTTAGCAGTTCACTGCCACAGGCTCCCAGGAGCCTAGCATCGTTTTGTGAAACCACACAGGGTGGAGCCGGGCCTTCTTCTCCCAGGAGAGGAAATGACCAAAAGAATACCACGTGTGGCATTCCCATAGCA	144	21.417	0	0.07	-51.1	-0.354861	0	0	0.527778	-0.672368	0	0.00420982	0	0	0	0	0	0	0	0	0	0	0	0	0	0	0	0	0	0	0	0	0	0	0	2980
TB931	931	8	2.8	ACAGTGGGTGCTCAATAAAAGTTTACGTATGACTAATAGGCCAGCTGGGTACCCCCAGATGGCTGGAGACATCCTTGATGGCACCTCCAGCCATCTGGAATTGTAATGCTCTTAAGTATATGCACCAATGCAGCCACGTCTCTGG	ACAGTGGGTGCTCAATAAAAGTTTACGTATGACTAATAGGCCAGCTGGGTACCCCCAGATGGCTGGAGACATCCTTGATGGCACCTCCAGCCATCTGGAATTGTAATGCTCTTAAGTATATGCACCAATGCAGCCACGTCTCTGG	145	21.317	0	0.07	-48.7	-0.335862	0	0	0.489655	-0.685915	0	0.00420183	0	0	0	0	0	1	1	Mm#S9719615	0	1	0	0	0	0	0	0	0	0	0	0	0	0	0	1235
TB932	932	2	0.012	GCAGGGGGCAGAATGAGGCTGCCAGCAGGCCACAGGTGCAAAGGAAAAGGCTCACCCACTCCCCGTGGGCCCTGGGTTTAAAAGCTTTAAACACCTGCCAAATCTGCTGCCTTAACTAGTCTTGTCTAGCTGAGCAGACATTTCTCC	GCAGGGGGCAGAATGAGGCTGCCAGCAGGCCACAGGTGCAAAGGAAAAGGCTCACCCACTCCCCGTGGGCCCTGGGTTTAAAAGCTTTAAACACCTGCCAAATCTGCTGCCTTAACTAGTCTTGTCTAGCTGAGCAGACATTTCTCC	147	23.08	0	1.1	-47.9	-0.32585	0	0	0.544218	-0.59875	0	0.00419591	0	0	0	0	0	0	0	0	0	0	0	0	0	0	0	0	0	0	0	0	0	0	0	2981
TB937	937	14	0.184	GAGAAATGGAGCTGAGGGGAGATGAGAAGAGGCAGCACCTGTGTAGGATGAACTGGACCAGTTCCAGTGACTGCTGTCAGGGCCTGAGGCCAGGGAAGTCTGACTGTGTCCATCTCCTGTATCAGGGCTCCTATTGATATAGAAAAG	GAGAAATGGAGCTGAGGGGAGATGAGAAGAGGCAGCACCTGTGTAGGATGAACTGGACCAGTTCCAGTGACTGCTGTCAGGGCCTGAGGCCAGGGAAGTCTGACTGTGTCCATCTCCTGTATCAGGGCTCCTATTGATATAGAAAAG	147	6.42	0	4.9e-09	-46.9	-0.319048	17	1	0.52381	-0.609091	0	0.00418772	0	0	0	0	0	0	0	0	0	0	0	0	0	0	0	0	0	0	0	0	0	0	0	1475
TB938	938	9	0.364	TGGAAAATTTCTGGGTGACCATGTTGGGCTTCAGCTATGTGACTTCCGGATAGACATGGTGGTCGCTCAGAGCCTTGTAGA	TGGAAAATTTCTGGGTGACCATGTTGGGCTTCAGCTATGTGACTTCCGGATAGACATGGTGGTCGCTCAGAGCCTTGTAGA	81	5.432	0	2.1e-34	-23.1	-0.285185	54	1	0.493827	-0.5775	0	0.00418524	0	0	0	0	0	0	0	0	0	1	1	XM_143245.1	Mus musculus similar to Fructose-bisphosphate aldolase A (Muscle-type aldolase) (LOC242036), mRNA	0	0	0	0	0	0	1	XM_146978.2	Mus musculus similar to Fructose-bisphosphate aldolase A (Muscle-type aldolase) (Aldolase 1) (LOC235509), mRNA	0	2982
TB939	939	13	0.187	TATGCTGTACTGAGGACTACGCTGGTCCTCAGCCAGTAATGGCTCATATCAGTGATACAAGCAAAGTCAAGTGGTCTGATCCATGATTAAATAGTGGATGTCTTTATTAGCTGTTGACCTTGCTTTGAATAGCATGGCTTCAAGAATTG	TATGCTGTACTGAGGACTACGCTGGTCCTCAGCCAGTAATGGCTCATATCAGTGATACAAGCAAAGTCAAGTGGTCTGATCCATGATTAAATAGTGGATGTCTTTATTAGCTGTTGACCTTGCTTTGAATAGCATGGCTTCAAGAATTG	149	22.799	0	1.1	-39	-0.261745	0	0	0.416107	-0.629032	0	0.00418203	0	0	0	0	0	0	0	0	0	0	0	0	0	0	0	0	0	0	0	0	0	0	0	1236
TB941	941	12	0.047	TTTCCAGAGTGGCAGCAGCTGTCACCCAAAGCCAGCCACCTCCTTGGGACCCGGAGGCAGCTCTGCCTCCACTTCTAATTGGGAACAGAGATACTCCTTGGGTGACTTCCAGCACGATCCATCACACCAGAGACAGCTTCTGTGCAA	TTTCCAGAGTGGCAGCAGCTGTCACCCAAAGCCAGCCACCTCCTTGGGACCCGGAGGCAGCTCTGCCTCCACTTCTAATTGGGAACAGAGATACTCCTTGGGTGACTTCCAGCACGATCCATCACACCAGAGACAGCTTCTGTGCAA	147	23.909	1	0.283	-44.6	-0.303401	0	0	0.557823	-0.543902	0	0.00417985	0	0	0	0	0	0	0	0	0	0	0	0	0	0	0	0	0	0	0	0	0	0	0	2197
TB942	942	9	0.738	AGAAGAAACAAGGTGTCTGAGGATGAGGATTGAGGGGTGGAAATTACCTCAACTGAATTTTAAAAACCCCTGGCTGGTTGCCATAGTAACAGAAAGGTGCATCCCATCACCATGGCAACAGGCAAACACCGAGGTCTGCTGCTGGGATT	AGAAGAAACAAGGTGTCTGAGGATGAGGATTGAGGGGTGGAAATTACCTCAACTGAATTTTAAAAACCCCTGGCTGGTTGCCATAGTAACAGAAAGGTGCATCCCATCACCATGGCAACAGGCAAACACCGAGGTCTGCTGCTGGGATT	149	25.134	0	0.287	-36.7	-0.246309	0	0	0.47651	-0.516901	0	0.00417939	0	0	0	0	0	0	0	0	0	0	0	0	0	0	0	0	0	0	0	0	0	0	0	2983
TB943	943	8	0.738	TTAGCCTAATTAAAAGCTATAATGTCTGATATAATGATTAAATCGTTAGCTCTGCTGTAGGGAAGCAATATTTTGTTTTCCCTTCAATTAGAAGCTGATTGAGGTTTTCAGAGCAGGTCAGCTGTGAAATTTGAATTATATGTGTGAGT	TTAGCCTAATTAAAAGCTATAATGTCTGATATAATGATTAAATCGTTAGCTCTGCTGTAGGGAAGCAATATTTTGTTTTCCCTTCAATTAGAAGCTGATTGAGGTTTTCAGAGCAGGTCAGCTGTGAAATTTGAATTATATGTGTGAGT	149	21.938	0	0.287	-34.4	-0.230872	0	0	0.33557	-0.688	0	0.0041793	0	0	0	0	0	0	0	0	0	1	1	XM_287778.1	Mus musculus hypothetical gene supported by AK053768 (LOC330708), mRNA	0	0	0	0	0	0	0	0	0	0	269
TB944	944	2	0.047	GGATCCCAGAAGGAAAAAGTAGTTTCCTCTTTCTCTTTTTGGGTGCTGGGAGAAAACTTCCCTGTTCTCTGCCAGCTGGGCAGTGTGTCCATAGAGGCCACATAAGACAGGCACGTTGGGGCACTCCCCCACCGAGTAGGGTGTGCAAA	GGATCCCAGAAGGAAAAAGTAGTTTCCTCTTTCTCTTTTTGGGTGCTGGGAGAAAACTTCCCTGTTCTCTGCCAGCTGGGCAGTGTGTCCATAGAGGCCACATAAGACAGGCACGTTGGGGCACTCCCCCACCGAGTAGGGTGTGCAAA	149	22.565	0	0.287	-51.1	-0.342953	0	0	0.530201	-0.646835	0	0.00417885	0	0	0	0	0	0	0	0	0	1	1	AB038208.1	Homo sapiens HSPDE1A gene for calmodulin-dependent phosphodiesterase, exon 1a	0	0	0	0	0	0	0	0	0	0	3116
TB946	946	12	0.738	TCCTGCTGTGCCACCCTGTGGCGTCCCCTTCTGTCCCCGAGGTTTCAGTAACAAGGGACAATATGTCCCCAAGGTGAAAATCTGGAAAATATAGCAGATTAGCCCTTAGAGAAGTTCTTATGATTATTTAATCATACCTAGATAAAGAA	TCCTGCTGTGCCACCCTGTGGCGTCCCCTTCTGTCCCCGAGGTTTCAGTAACAAGGGACAATATGTCCCCAAGGTGAAAATCTGGAAAATATAGCAGATTAGCCCTTAGAGAAGTTCTTATGATTATTTAATCATACCTAGATAAAGAA	149	25.155	0	0.287	-32.9	-0.220805	0	0	0.42953	-0.514062	0	0.00417748	0	0	0	0	0	0	0	0	0	0	0	0	0	0	0	0	0	0	0	0	0	0	0	2984
TB947	947	1	0.11	AATGGCAGGTCTGCTTTGAGGGGAGTCCCACACTTGGGGAGATCCTATTTCACTTCCCTTGGCTTGAGCCCCACCCAGCACCTGGGCAAACAGA	AATGGCAGGTCTGCTTTGAGGGGAGTCCCACACTTGGGGAGATCCTATTTCACTTCCCTTGGCTTGAGCCCCACCCAGCACCTGGGCAAACAGA	94	16.024	0	0.17	-29.5	-0.31383	0	0	0.56383	-0.556604	0	0.00417671	0	0	0	0	0	0	0	0	0	0	0	0	0	0	0	0	0	0	0	0	0	0	0	3117
TB948	948	14	2.9	CCCAGAAGCCCTCACCACCGCCGCAGCCTTAGCCGCCTACCCTGATGTTTACAGATTTCCTTCCCTTGGGAGTCTGTTCTGCCGCCTGGTGGGCAGGGGAGGCTAGATTCATCAAAACTGCTCATTTACTGCATTTCCACCCTAAGTT	CCCAGAAGCCCTCACCACCGCCGCAGCCTTAGCCGCCTACCCTGATGTTTACAGATTTCCTTCCCTTGGGAGTCTGTTCTGCCGCCTGGTGGGCAGGGGAGGCTAGATTCATCAAAACTGCTCATTTACTGCATTTCCACCCTAAGTT	148	25.881	1	0.285	-36.7	-0.247973	0	0	0.547297	-0.453086	0	0.0041764	0	0	0	0	0	0	0	0	0	0	0	0	0	0	0	0	0	0	0	0	0	0	0	2048
TB950	950	5	2.9	TAAACTCTCATATTCGAATGAGTAACTTATGTTACCCAGTACTAAACTGACATTTCAAAGGATGAGCTCACATACATTTGCAGAGATAGTTTTTGAGTTCATTCAAGCTGAGCAGTACTTCTTATCTTTTGAAATGTCAGGTGGCTGGT	TAAACTCTCATATTCGAATGAGTAACTTATGTTACCCAGTACTAAACTGACATTTCAAAGGATGAGCTCACATACATTTGCAGAGATAGTTTTTGAGTTCATTCAAGCTGAGCAGTACTTCTTATCTTTTGAAATGTCAGGTGGCTGGT	149	19.684	0	1.1	-43.1	-0.289262	0	0	0.362416	-0.798148	0	0.00417271	0	0	0	0	0	0	0	0	0	0	0	0	0	0	0	0	0	0	0	0	0	0	0	2049
TB951	951	5	0.112	AAAGAGTGATAACTGCTGTGACCTCCTTGTGAACTGGAGCAATCCAAACCCTCCCTCAGGAGAGCGACTGCAGCTGGGCCTTTGGCCCAACCAGC	AAAGAGTGATAACTGCTGTGACCTCCTTGTGAACTGGAGCAATCCAAACCCTCCCTCAGGAGAGCGACTGCAGCTGGGCCTTTGGCCCAACCAGC	95	16.901	0	2.7	-26.1	-0.274737	0	0	0.557895	-0.492453	0	0.00417227	0	0	0	0	0	0	0	0	0	0	0	0	0	0	0	0	0	0	0	0	0	0	0	3118
TB952	952	4	0.459	CCTCCAAAGAGTGATAACCCAAGAGGAGGAGGCAGGGGTTGGAAGGAATGTACTGATTCACCGCCCCACCCATCCCCTGCCTCTAATCTCTCTTCCGG	CCTCCAAAGAGTGATAACCCAAGAGGAGGAGGCAGGGGTTGGAAGGAATGTACTGATTCACCGCCCCACCCATCCCCTGCCTCTAATCTCTCTTCCGG	98	16.362	0	0.179	-31.3	-0.319388	0	0	0.561224	-0.569091	0	0.00417044	0	0	0	0	0	0	0	0	0	0	0	0	0	0	0	0	0	0	0	0	0	0	0	2050
TB954	954	11	2.9	GGTTGTTAAGGTTTTATTGGATTACAATAAAGGCTCCTAGCACTGGGAGCCTGTGGTTTGCTTCCCGACATCACTGGGGGAGCTTGAAATCATAACCACAGATTATAGCGACGAGCTTCCAAATTTCCATCTCCTAAGCAGAGATGCTG	GGTTGTTAAGGTTTTATTGGATTACAATAAAGGCTCCTAGCACTGGGAGCCTGTGGTTTGCTTCCCGACATCACTGGGGGAGCTTGAAATCATAACCACAGATTATAGCGACGAGCTTCCAAATTTCCATCTCCTAAGCAGAGATGCTG	149	22.052	0	0.073	-46	-0.308725	0	0	0.456376	-0.676471	0	0.00416467	0	0	0	0	0	0	0	0	0	0	0	0	0	0	0	0	0	0	0	0	0	0	0	1237
TB955	955	4	0.012	TGTCCCCAAAGTGTCAGGTGAAACTCTCATTTGAGGTAAGACTACCATGTGGAGATGGGTCTCCATCTGGTGGCTTCCTTTTGTGAAACTCCACCAGAAGGTGTTTTAATGAGGCTTTTATAGCAGGCACCACCTGCCACTAATCCG	TGTCCCCAAAGTGTCAGGTGAAACTCTCATTTGAGGTAAGACTACCATGTGGAGATGGGTCTCCATCTGGTGGCTTCCTTTTGTGAAACTCCACCAGAAGGTGTTTTAATGAGGCTTTTATAGCAGGCACCACCTGCCACTAATCCG	147	21.051	0	0.283	-49.6	-0.337415	0	0	0.47619	-0.708571	0	0.00416225	0	0	0	0	0	0	0	0	0	0	0	0	0	0	0	0	0	0	0	0	0	0	0	1238
TB958	958	6	0.738	CAGCCTCTAGAGACAAAGTTCTGTAGTGCACTGACTTCTATCATACTCAGAGTCGGAGTGTCTCAGAACTTTGTCTCAAAAGACCAAACTGGCTGTCTTCCTCTGGAAGTTTCGTCCTGCAGGTGTGCTCCCTGCCATCCCGCCTCGCC	CAGCCTCTAGAGACAAAGTTCTGTAGTGCACTGACTTCTATCATACTCAGAGTCGGAGTGTCTCAGAACTTTGTCTCAAAAGACCAAACTGGCTGTCTTCCTCTGGAAGTTTCGTCCTGCAGGTGTGCTCCCTGCCATCCCGCCTCGCC	149	22.119	0	0.018	-51.6	-0.346309	0	0	0.516779	-0.67013	0	0.00415748	0	0	0	0	0	0	0	0	0	0	0	0	0	0	0	0	0	0	0	0	0	0	0	1239
TB959	959	7	0.012	TCTAGACTGTGACCAGCAGGCCCTGCAGTTGCTGCTGCTGGTTGCAGGGTTTTTAATCACCTGTGTGAGCAGTTGATGGGGCTATGAAATATGGCCCCTGAAGGCCTCTGAACTGCCGTTCCCTTCCTCAAATGGTGAATAATCATT	TCTAGACTGTGACCAGCAGGCCCTGCAGTTGCTGCTGCTGGTTGCAGGGTTTTTAATCACCTGTGTGAGCAGTTGATGGGGCTATGAAATATGGCCCCTGAAGGCCTCTGAACTGCCGTTCCCTTCCTCAAATGGTGAATAATCATT	147	23.098	0	0.283	-44.6	-0.303401	0	0	0.503401	-0.602703	0	0.00415709	0	0	0	0	0	0	0	0	0	0	0	0	0	0	0	0	0	0	0	0	0	0	0	2198
TB961	961	4	0.047	CGCGCACATTCCATTACACCTACAAGCCATTACAGCTAATGGCTTATTCTGATGAAGAAAGCTGCTTTCTGCTCAGTGCAGCAAAGGGGAAAATCTCCTCCTGTACAGTTCGATCCCTGTAACAATGAGATGTGGGGGCAGGTGGCACA	CGCGCACATTCCATTACACCTACAAGCCATTACAGCTAATGGCTTATTCTGATGAAGAAAGCTGCTTTCTGCTCAGTGCAGCAAAGGGGAAAATCTCCTCCTGTACAGTTCGATCCCTGTAACAATGAGATGTGGGGGCAGGTGGCACA	149	25.134	0	0.287	-37	-0.248322	0	0	0.483221	-0.513889	0	0.00415299	0	0	0	0	0	0	0	0	0	0	0	0	0	0	0	0	0	0	0	0	0	0	0	1240
TB962	962	9	0.047	TCACTGTCTAATACATTTTCAATTTCGAGGAAGGAGTTTACCATAAATATGCAGATCCTTTGAAGCTGTCTTTGCTGAGACCTGGCTCAGGGCGCTGGAGCCGGGTTTGATTGCTGGAAATCAGCAGCCTCGAGTGCCAGCTCCCCAGC	TCACTGTCTAATACATTTTCAATTTCGAGGAAGGAGTTTACCATAAATATGCAGATCCTTTGAAGCTGTCTTTGCTGAGACCTGGCTCAGGGCGCTGGAGCCGGGTTTGATTGCTGGAAATCAGCAGCCTCGAGTGCCAGCTCCCCAGC	149	25.016	0	0.287	-38.5	-0.258389	0	0	0.496644	-0.52027	0	0.00415264	0	0	0	0	0	0	0	0	0	0	0	0	0	0	0	0	0	0	0	0	0	0	0	1476
TB964	964	4	0.738	AATTATTCCCTTGTAAGTTATGATGTGGGAAATAATAGATGAGATTCTGGAGTTATTTATGAATTAGTCAATTCTGTTTCATACATTTTTTGCCATCAAAATAACTTATGAAATCATTTTCTGGGTCCGGAGCATTTTATGAGACTTCT	AATTATTCCCTTGTAAGTTATGATGTGGGAAATAATAGATGAGATTCTGGAGTTATTTATGAATTAGTCAATTCTGTTTCATACAXXXXXXGCCATCAAAATAACTTATGAAATCATTTTCTGGGTCCGGAGCATTTTATGAGACTTCT	149	24.917	0	0.018	-23.5	-0.157718	0	0	0.302013	-0.522222	0	0.0041476	0	0	0	0	0	0	0	0	0	0	0	0	0	0	0	0	0	0	0	0	0	0	0	2199
TB965	965	1	0.738	CCAAGCGCAGGGAGGTGCCCAGTCTTAATAAACCAAGACAGTGTGTGATCTGACATGCAAATGTAGGTCATTGCATATGTAAATGTGTGATTACAAACCTGCATGCCAAAACACATTAGTGAGACTTTGCTCTCAGCATGTGGTTGTCA	CCAAGCGCAGGGAGGTGCCCAGTCTTAATAAACCAAGACAGTGTGTGATCTGACATGCAAATGTAGGTCATTGCATATGTAAATGTGTGATTACAAACCTGCATGCCAAAACACATTAGTGAGACTTTGCTCTCAGCATGTGGTTGTCA	149	21.99	0	0.073	-44.1	-0.295973	0	0	0.436242	-0.678462	0	0.00414709	0	0	0	0	0	1	0	0	0	1	0	0	0	0	0	0	0	0	0	0	0	0	0	1241
TB966	966	12	0.183	TATTAACTTCACTTTTATTTGGAGGGGGATTCATTCTCTGTTTCACTTCCCATCAAGGAAGTGAAAGCCCAGGTCTCAGAGGGCCTGGTTTCAAATTGTTTTGTCACAGCTCATTTATTTTTTCCCCTTAAATAAATAAACAAAAC	TATTAACTTCACTTTTATTTGGAGGGGGATTCATTCTCTGTTTCACTTCCCATCAAGGAAGTGAAAGCCCAGGTCTCAGAGGGCCTGGTTTCAAATTGTTTTGTCACAGCTCATTTAXXXXXXCCCCTTAAATAAATAAACAAAAC	146	19.688	0	0.071	-42.2	-0.289041	0	0	0.369863	-0.781481	0	0.00414691	0	0	0	0	0	0	0	0	0	0	0	0	0	0	0	0	0	0	0	0	0	0	0	2051
TB967	967	8	0.716	ATGCCTGGAAGGCCGGCCTCACTTCTGTGTCAGTCACAGGCAATTAGGGCTAATGGCTCGACATGTCTTTATGCTGGGCGTGTGAGGCTTACTGTTCTCTGGGATTGGGCACTTCCTGCTCCTAGCAGTTGGAAAACTCCAGGCT	ATGCCTGGAAGGCCGGCCTCACTTCTGTGTCAGTCACAGGCAATTAGGGCTAATGGCTCGACATGTCTTTATGCTGGGCGTGTGAGGCTTACTGTTCTCTGGGATTGGGCACTTCCTGCTCCTAGCAGTTGGAAAACTCCAGGCT	145	20.857	0	0.278	-54.4	-0.375172	0	0	0.537931	-0.697436	0	0.00414544	0	0	0	0	0	0	0	0	0	0	0	0	0	0	0	0	0	0	0	0	0	0	0	2052
TB968	968	19	0.688	CTGTTATTTTGCCTGTAGGGACCTTTAGAAAGGATGCTTTCTACAGGAAATTCCCATCCCTGGGAAACTGCCTTCTGAAGGCAGCACGCTGTCACCAAAGATATCATAACCAGAGGATAGAGCTTAAGTTCTCCCTCCA	CTGTTATTTTGCCTGTAGGGACCTTTAGAAAGGATGCTTTCTACAGGAAATTCCCATCCCTGGGAAACTGCCTTCTGAAGGCAGCACGCTGTCACCAAAGATATCATAACCAGAGGATAGAGCTTAAGTTCTCCCTCCA	139	23.59	1	1	-30.9	-0.222302	0	0	0.460432	-0.482812	0	0.0041426	0	0	0	0	0	0	0	0	0	0	0	0	0	0	0	0	0	0	0	0	0	0	0	1242
TB970	970	11	0.704	TGGCACAGCGGCTCCGATGCACACTGCAAGAACAATAAGGATTTTTAGGGGCATTATGACTGAGTCAGGAAACACAGCTGCCCCTGAAAGTCCCTCATTTTTCTTGCTGTCCTTGATCACTCTCCAAGTAAGGTGGTCGGTTA	TGGCACAGCGGCTCCGATGCACACTGCAAGAACAATAAGGATTTTTAGGGGCATTATGACTGAGTCAGGAAACACAGCTGCCCCTGAAAGTCCCTCATTTTTCTTGCTGTCCTTGATCACTCTCCAAGTAAGGTGGTCGGTTA	143	22.253	0	0.018	-42.5	-0.297203	0	0	0.482517	-0.615942	0	0.00414029	0	0	0	0	0	0	0	0	0	0	0	0	0	0	0	0	0	0	0	0	0	0	0	270
TB971	971	2	0.187	GACCACAGTCCACAGCTTCAGGGTTGGTGCCAGGAAACCCCGCTGCAGGCTGGAACCAAGCTGAACCTGCAGGGTATCTCCACTGCCCAGCTCGTAGACCACCTCTACAAAGTGTCCACAGCGGCTCTGGTGGATCTTTACTTTCTCCC	GACCACAGTCCACAGCTTCAGGGTTGGTGCCAGGAAACCCCGCTGCAGGCTGGAACCAAGCTGAACCTGCAGGGTATCTCCACTGCCCAGCTCGTAGACCACCTCTACAAAGTGTCCACAGCGGCTCTGGTGGATCTTTACTTTCTCCC	149	24.369	2	1.1	-43.2	-0.289933	0	0	0.577181	-0.502326	0	0.00413991	0	0	0	0	0	1	0	0	1	1	0	0	0	0	0	0	0	0	0	0	0	0	0	271
TB973	973	7	1.7	TTCAGTCTTGAGCTTAGTCAAAACTCTTACCAAATGCTTTGATACTTGTTGGTGTTCTGGTTAAGACGTTTTGATTATGCTCACTGCATTAT	TTCAGTCTTGAGCTTAGTCAAAACTCTTACCAAATGCTTTGATACTTGTTGGTGTTCTGGTTAAGACGTTTTGATTATGCTCACTGCATTAT	92	10.504	0	2.6	-26.5	-0.288043	0	0	0.358696	-0.80303	0	0.00413781	0	0	0	0	0	0	0	0	0	0	0	0	0	0	0	0	0	0	0	0	0	0	0	2985
TB974	974	18	0.716	TCGCTCCATAAGAGGAAAGGACAGTTTCGCAAGTGAGGCTGGACCTGGGGAGCTGCCCGTTGGTCCCTGGCACGGCACTGGGCCTGTTAGGAAATCAGGGAGACATTGTGTCTCCCGGGCAGGCGCCACTTCTCACTTGCCCCGG	TCGCTCCATAAGAGGAAAGGACAGTTTCGCAAGTGAGGCTGGACCTGGGGAGCTGCCCGTTGGTCCCTGGCACGGCACTGGGCCTGTTAGGAAATCAGGGAGACATTGTGTCTCCCGGGCAGGCGCCACTTCTCACTTGCCCCGG	145	9.849	0	1.3e-12	-57.1	-0.393793	37	1	0.613793	-0.641573	0	0.00413366	0	0	0	0	0	0	0	0	0	0	0	0	0	0	0	0	0	0	0	0	0	0	0	3119
TB975	975	16	1.6	GGTGGATTCCCCACGCTGTGGGGAATCTGCCCTTAATTGCATGGCTGGGAGTGACCAAACAAGTTCTATCACATACCAACAGCCAGT	GGTGGATTCCCCACGCTGTGGGGAATCTGCCCTTAATTGCATGGCTGGGAGTGACCAAACAAGTTCTATCACATACCAACAGCCAGT	87	11.047	0	0.611	-33.4	-0.383908	0	0	0.517241	-0.742222	0	0.00413071	0	0	0	0	0	0	0	0	0	0	0	0	0	0	0	0	0	0	0	0	0	0	0	2986
TB978	978	4	0.105	CCTGGCCAGACAGACTAAAAGGCTGAGCCCTCTGGAGGCTGTGTCTGTCCAGGGAACAAAGGCTTCTAGGCCAGTCTCTGACCACAAAGA	CCTGGCCAGACAGACTAAAAGGCTGAGCCCTCTGGAGGCTGTGTCTGTCCAGGGAACAAAGGCTTCTAGGCCAGTCTCTGACCACAAAGA	90	14.887	0	0.01	-28.9	-0.321111	0	0	0.555556	-0.578	0	0.00412298	0	0	0	0	0	0	0	0	0	0	0	0	0	0	0	0	0	0	0	0	0	0	0	3120
TB980	980	2	0.464	TTTGTTGCTGTTTGAAGAAATGGCTAGGGTTTAGCAGCAGGGACAGTTATGTGTCTTTCTCTCTGCCTGCTATTGCTTATCTTTCTGTTTCCGAAGATT	TTTGTTGCTGTTTGAAGAAATGGCTAGGGTTTAGCAGCAGGGACAGTTATGTGTCTTTCTCTCTGCCTGCTATTGCTTATCTTTCTGTTTCCGAAGATT	99	4.599	0	5.1e-11	-21.2	-0.214141	34	1	0.414141	-0.517073	0	0.00412135	0	0	0	0	0	0	0	0	0	0	0	0	0	0	0	0	0	0	0	0	0	0	0	2987
TB983	983	6	0.464	GGACCTACCGTTCCATCCCCACCGCAGGCCAGAATTCTCAGATTTGGTACCTTCCTGTACATCTCCAGCCTGGAAAGGGAATGGAAGACAAGGTAAGCA	GGACCTACCGTTCCATCCCCACCGCAGGCCAGAATTCTCAGATTTGGTACCTTCCTGTACATCTCCAGCCTGGAAAGGGAATGGAAGACAAGGTAAGCA	99	18.009	0	0.045	-25.4	-0.256566	0	0	0.525253	-0.488462	0	0.00411146	0	0	0	0	0	0	0	0	0	1	1	AF219917.1	Homo sapiens diacylglycerol kinase iota (DGKI) gene, exon 13	0	0	0	0	0	0	0	0	0	0	2988
TB984	984	10	0.732	AGGGTGAGTCACTGCCCCAAGATCATGCAGCACGTTAATGGCAAATTCAAGACGAGGAGTCCACCTTGGGCTCCTGGTCTAAATATGCGTCCCAGCATATCATGCTACCTCTTTTTACAGTATGAATAACTACAAACACCTGATGAGT	AGGGTGAGTCACTGCCCCAAGATCATGCAGCACGTTAATGGCAAATTCAAGACGAGGAGTCCACCTTGGGCTCCTGGTCTAAATATGCGTCCCAGCATATCATGCTACCTCTTTTTACAGTATGAATAACTACAAACACCTGATGAGT	148	17.017	0	6.5e-30	-43.4	-0.293243	66	1	0.459459	-0.638235	0	0.00411032	0	0	0	0	0	0	0	0	0	0	0	0	0	0	0	0	0	0	0	0	0	0	0	2989
TB985	985	2	0.187	GAGCTGTCATGCATCAGATACTACATCTGTTATGGAAATCAGGGGAAGTGGGGGCCTTTTGTTCATGCGAGAGCCCTCCCAACAGGGATTTGGCTGGAGTAGATTTTCTTGTTATTAAACATGATTTCTAGCTAGTACAGAGCAGATGC	GAGCTGTCATGCATCAGATACTACATCTGTTATGGAAATCAGGGGAAGTGGGGGCCTTTTGTTCATGCGAGAGCCCTCCCAACAGGGATTTGGCTGGAGTAGATTTTCTTGTTATTAAACATGATTTCTAGCTAGTACAGAGCAGATGC	149	23.567	0	1.1	-38.8	-0.260403	0	0	0.449664	-0.579104	0	0.0041074	0	0	0	0	0	0	0	0	0	0	0	0	0	0	0	0	0	0	0	0	0	0	0	1243
TB986	986	2	0.047	AATGGAATTCAATCAGTGTTTGCGCATAATGACCATCATTAAGAGAGAAATAATAATGACATTCTCTCTGCATTAAACTTGCAGACTCTTTACACAATGATCTGAATCCCATTATTGATCTCCATGGAGATATGCAATTGTCACCTATT	AATGGAATTCAATCAGTGTTTGCGCATAATGACCATCATTAAGAGAGAAATAATAATGACATTCTCTCTGCATTAAACTTGCAGACTCTTTACACAATGATCTGAATCCCATTATTGATCTCCATGGAGATATGCAATTGTCACCTATT	149	23.182	0	0.287	-31.1	-0.208725	0	0	0.342282	-0.609804	0	0.00410575	0	0	0	0	0	0	0	0	0	0	0	0	0	0	0	0	0	0	0	0	0	0	0	2990
TB987	987	2	0.738	ATCTGCTCCTATCATGGAGGGAAAGTACTTCCCAAAGCAAGCAGACAACATTTGCCTAGAACCTGCTATTATTACACTCTGTGCATATGGTAGCTAAAAACTCATTAGTTTTATAATTCTGGCTGAAGTTGGCAAGCCACCTCCAGAAA	ATCTGCTCCTATCATGGAGGGAAAGTACTTCCCAAAGCAAGCAGACAACATTTGCCTAGAACCTGCTATTATTACACTCTGTGCATATGGTAGCTAAAAACTCATTAGTTTTATAATTCTGGCTGAAGTTGGCAAGCCACCTCCAGAAA	149	23.198	0	1.1	-36.5	-0.244966	0	0	0.409396	-0.598361	0	0.00410542	0	0	0	0	0	0	0	0	0	0	0	0	0	0	0	0	0	0	0	0	0	0	0	2053
TB989	989	13	0.738	GGACCGGCTGCCGGCGCCTGTCACAGTGTGTGGGTGCTGGGATGCCAGGCTGTCATCCCAGGGCTGCATTTAGAGACCTGCACGCTAATAAGAAGTGCTCTGTGCCGTCAATGCAGACAGGTGCTTCCTCGGCTGGGCCATGCTCCATT	GGACCGGCTGCCGGCGCCTGTCACAGTGTGTGGGTGCTGGGATGCCAGGCTGTCATCCCAGGGCTGCATTTAGAGACCTGCACGCTAATAAGAAGTGCTCTGTGCCGTCAATGCAGACAGGTGCTTCCTCGGCTGGGCCATGCTCCATT	149	23.472	0	0.018	-53.5	-0.35906	0	0	0.604027	-0.594444	0	0.0040983	0	0	0	0	0	0	0	0	0	0	0	0	0	0	0	0	0	0	0	0	0	0	0	2991
TB992	992	12	0.738	TGGGAACAGAGCCTGGAGAGGCCAGGCCCCAACAGGGTGGATTAATCATTCCAGCCATCACCCTGGCAAGGACAGTGTGACTCATGCTGAGCCAACAGGACTGCCCATGGCAAATTGGCAGATGTTTGTCACCACAGGACCAAACCTCT	TGGGAACAGAGCCTGGAGAGGCCAGGCCCCAACAGGGTGGATTAATCATTCCAGCCATCACCCTGGCAAGGACAGTGTGACTCATGCTGAGCCAACAGGACTGCCCATGGCAAATTGGCAGATGTTTGTCACCACAGGACCAAACCTCT	149	11.462	0	1.3e-12	-48.3	-0.324161	37	1	0.550336	-0.589024	0	0.00409438	0	0	0	0	0	0	0	0	0	0	0	0	0	0	0	0	0	0	0	0	0	0	0	272
TB995	995	3	0.184	GGGTTTGGACCATTGGATAACTCAGCTGCTCATTAAAATACAGTGAGTTTTTGCTGAATCCATTGAATACTACTTATGTTTTAATGAGCATTAATGAGCTCTGCGATTGTCCTGTGGAGCAAAACTCACAACTCATTAGGTGGATTC	GGGTTTGGACCATTGGATAACTCAGCTGCTCATTAAAATACAGTGAGTTTTTGCTGAATCCATTGAATACTACTTATGTTTTAATGAGCATTAATGAGCTCTGCGATTGTCCTGTGGAGCAAAACTCACAACTCATTAGGTGGATTC	147	20.756	0	1.1	-40.5	-0.27551	0	0	0.387755	-0.710526	0	0.00408581	0	0	0	0	0	0	0	0	0	0	0	0	0	0	0	0	0	0	0	0	0	0	0	273
TB996	996	8	0.047	GGCTGGAAGGCCTGGGTGCTGTCTCTTCTCCCTGTCCTCCAGCCCCAGAGGAGCCACGGTTAGCCAGGAATGTTAACAAAGAGGAGACAGCACTGGCTAAACAGAGGCTCCAAGACAATTCCTGGCCCAAACAAAGCTCCCAGGCCCC	GGCTGGAAGGCCTGGGTGCTGTCTCTTCTCCCTGTCCTCCAGCCCCAGAGGAGCCACGGTTAGCCAGGAATGTTAACAAAGAGGAGACAGCACTGGCTAAACAGAGGCTCCAAGACAATTCCTGGCCCAAACAAAGCTCCCAGGCCCC	148	22.677	0	0.072	-53.6	-0.362162	0	0	0.581081	-0.623256	0	0.00408025	0	0	0	0	0	0	0	0	0	0	0	0	0	0	0	0	0	0	0	0	0	0	0	2054
TB997	997	4	0.408	GCTGGGCACTCTGGGGCACAGGGACTCAGAGTGATAGAACTCTGTCTCCCCAGTACCTAGCACACAGTGGGAACTCAGAAAACAAGCTG	GCTGGGCACTCTGGGGCACAGGGACTCAGAGTGATAGAACTCTGTCTCCCCAGTACCTAGCACACAGTGGGAACTCAGAAAACAAGCTG	89	1.38	3	4.5e-11	-26.3	-0.295506	34	1	0.550562	-0.536735	0	0.00407599	0	0	0	0	0	0	0	0	0	0	0	0	0	0	0	0	0	0	0	0	0	0	0	2992
TB998	998	16	0.047	TACTTGGCCCTGGGCCAGAATGCCAAGGGTTCAAACTCCATCCCAGCTTTGGGCTCAGGCCCAACACTTGCCACTGCAGGGCTCAGTGGCATGCTCAGCAGTGTTAAAGGGCTCAGCCTTCTGCAGAGAGGTTAAGCCCAAGCCCTTCC	TACTTGGCCCTGGGCCAGAATGCCAAGGGTTCAAACTCCATCCCAGCTTTGGGCTCAGGCCCAACACTTGCCACTGCAGGGCTCAGTGGCATGCTCAGCAGTGTTAAAGGGCTCAGCCTTCTGCAGAGAGGTTAAGCCCAAGCCCTTCC	149	22.27	0	0.073	-55.9	-0.375168	0	0	0.577181	-0.65	0	0.00407458	0	0	0	0	0	0	0	0	0	0	0	0	0	0	0	0	0	0	0	0	0	0	0	2993
TB999	999	1	0.386	GGAAACTGAGGAGTTTTCCTGGGAAGTTTGCTTTAGCTCTGTGGGAATTTCCGGGCCCGGCGCCTTAGCGCTGGCGCTGGCAGAG	GGAAACTGAGGAGTTTTCCTGGGAAGTTTGCTTTAGCTCTGTGGGAATTTCCGGGCCCGGCGCCTTAGCGCTGGCGCTGGCAGAG	85	0.65	0	6.9e-13	-31.9	-0.375294	37	1	0.588235	-0.638	0	0.00407085	0	0	0	0	0	0	0	0	0	1	1	AC024915.24	Mus musculus C57CL/6J RPCI-23, complete sequence	0	0	0	0	0	0	0	0	0	0	3121
TB1000	1000	4	0.453	TGGCTAATGCCTGCTTCAGCTTTCAGTTGTCAGTTTCTGACACAGGATCAGAGTCATGCCCCAGGCTGGAACAACCCAGGGAGCCTGTACTCAGGCT	TGGCTAATGCCTGCTTCAGCTTTCAGTTGTCAGTTTCTGACACAGGATCAGAGTCATGCCCCAGGCTGGAACAACCCAGGGAGCCTGTACTCAGGCT	97	15.617	2	0.698	-28	-0.28866	0	0	0.536082	-0.538462	0	0.00406994	0	0	0	0	0	0	0	0	0	0	0	0	0	0	0	0	0	0	0	0	0	0	0	3122
TB1001	1001	11	0.621	AGTTAATTAATGCTGAAAACTGACCAGGCTTCTCTGAGCAAAAATTCCACATTTTACCCATAAAGCCAGCTAAGCCTGACCCTGGGACCCCACCAAGGCAGGTCAGACCTAGCTGGGAGGTACAGAG	AGTTAATTAATGCTGAAAACTGACCAGGCTTCTCTGAGCAAAAATTCCACATTTTACCCATAAAGCCAGCTAAGCCTGACCCTGGGACCCCACCAAGGCAGGTCAGACCTAGCTGGGAGGTACAGAG	127	22.243	0	0.945	-29.3	-0.230709	0	0	0.488189	-0.472581	0	0.00406605	0	0	0	0	0	0	0	0	0	0	0	0	0	0	0	0	0	0	0	0	0	0	0	274
TB1002	1002	9	0.727	TAGGTTCTGCAACCTAATCACAGCATTCTTAGGTCTTACAGACTCAACAGCTGTTTTAACAGTTGGGTTTCTCCAAAATTAAAATATTCTATTCCTGACACTGCCTAGCAACTCAACTGCTAAAACAGATGCTCAACTTGAAGAGTT	TAGGTTCTGCAACCTAATCACAGCATTCTTAGGTCTTACAGACTCAACAGCTGTTTTAACAGTTGGGTTTCTCCAAAATTAAAATATTCTATTCCTGACACTGCCTAGCAACTCAACTGCTAAAACAGATGCTCAACTTGAAGAGTT	147	25.493	0	0.072	-26.1	-0.177551	0	0	0.380952	-0.466071	0	0.00406547	0	0	0	0	0	0	0	0	0	0	0	0	0	0	0	0	0	0	0	0	0	0	0	1486
TB1003	1003	4	0.187	CTTCTGTTTAGGCTCATTTTCCAGCCTCTCACATTCTTTGCGAACAAGAGTTATAAAACAACCCTGATGCAGGCCAATTATTTTTACTTTGAAGGCCATTAATCAAGATTGACTAAGAAAATGAAGACAGCTAAGCAAAATTTCATATG	CTTCTGTTTAGGCTCATTTTCCAGCCTCTCACATTCTTTGCGAACAAGAGTTATAAAACAACCCTGATGCAGGCCAATTATTTTTACTTTGAAGGCCATTAATCAAGATTGACTAAGAAAATGAAGACAGCTAAGCAAAATTTCATATG	149	27.156	0	0.073	-20.7	-0.138926	0	0	0.355705	-0.390566	0	0.00406516	0	0	0	0	0	0	0	0	0	0	0	0	0	0	0	0	0	0	0	0	0	0	0	2200
TB1005	1005	1	0.459	AGAGCAGAGATTTCCAGAGGATGATCGAGGCTACATCTTTTGAAGCTGTAACCTGCCATGGAGATGGTGGCTTCAGGCTTGGGAAGCCTGATGACATT	AGAGCAGAGATTTCCAGAGGATGATCGAGGCTACATCTTTTGAAGCTGTAACCTGCCATGGAGATGGTGGCTTCAGGCTTGGGAAGCCTGATGACATT	98	15.161	0	0.706	-29.3	-0.29898	0	0	0.489796	-0.610417	0	0.00405987	0	0	0	0	0	0	0	0	0	0	0	0	0	0	0	0	0	0	0	0	0	0	0	2201
TB1010	1010	9	0.666	TATATTTGAACTCAATATCATAAAGAATGCGTTAGAGGGGGGAAAACATTAAGAGAGCATACTTGCACTGAGAAAAATTGTCAATCTTGAGGAATTGCCAATTTTGATAAGTATGCACTTCATTGTCTTAATGTT	TATATTTGAACTCAATATCATAAAGAATGCGTTAGAXXXXXXAAAACATTAAGAGAGCATACTTGCACTGAGAAAAATTGTCAATCTTGAGGAATTGCCAATTTTGATAAGTATGCACTTCATTGTCTTAATGTT	135	22.678	0	0.257	-22.6	-0.167407	0	0	0.325926	-0.513636	0	0.00405446	0	0	0	0	0	0	0	0	0	0	0	0	0	0	0	0	0	0	0	0	0	0	0	1487
TB1012	1012	4	0.453	CAGCTCACTTCTAAAGCACATCACAGGCAGCAGTTTGAAGGAGGGATGTCTCACCCCTGGGCCATCTACCTGTGATGTGGTTGGTCCTTCCTGACGC	CAGCTCACTTCTAAAGCACATCACAGGCAGCAGTTTGAAGGAGGGATGTCTCACCCCTGGGCCATCTACCTGTGATGTGGTTGGTCCTTCCTGACGC	97	15.836	0	0.698	-30.1	-0.310309	0	0	0.546392	-0.567925	0	0.00405323	0	0	0	0	0	0	0	0	0	0	0	0	0	0	0	0	0	0	0	0	0	0	0	2202
TB1013	1013	4	0.738	CAACAAATCCATCTGCCCGAAGCAGGCCAAGTCTGGAGCCCTCCCAGGAGGGAGGAGAAGAATTGCTTTGTGGAAAGGACTTGGAGCGCTGCCCTTCCTCTGGCTCGAATTACCCGCCTGTCAGGCCTGACGGATCTGGCTAAAAATAA	CAACAAATCCATCTGCCCGAAGCAGGCCAAGTCTGGAGCCCTCCCAGGAGGGAGGAGAAGAATTGCTTTGTGGAAAGGACTTGGAGCGCTGCCCTTCCTCTGGCTCGAATTACCCGCCTGTCAGGCCTGACGGATCTGGCTAAAAATAA	149	24.166	0	0.018	-45.5	-0.305369	0	0	0.550336	-0.554878	0	0.0040514	0	0	0	0	0	0	0	0	0	0	0	0	0	0	0	0	0	0	0	0	0	0	0	3123
TB1014	1014	11	0.187	GAAAGGATGGAATAGTTGGAATTTCAACGCAGTGGTTTCTATTTATCTGAAATGTCAAGGGCAGTGTAAAATGTATTTTTAAAATGTGTTGCTGTATGGTTTGTGCCCATTCTTGGCGTGGCTATGGCTCTACAGAGGCCATTGTTCCT	GAAAGGATGGAATAGTTGGAATTTCAACGCAGTGGTTTCTATTTATCTGAAATGTCAAGGGCAGTGTAAAATGTATTTTTAAAATGTGTTGCTGTATGGTTTGTGCCCATTCTTGGCGTGGCTATGGCTCTACAGAGGCCATTGTTCCT	149	22.643	0	0.018	-38	-0.255034	0	0	0.402685	-0.633333	0	0.00404705	0	0	0	0	0	0	0	0	0	0	0	0	0	0	0	0	0	0	0	0	0	0	0	275
TB1016	1016	13	0.448	CGTAGGTCCCTGATCCCCTATGCCATAAGTAACTTGCCATAATCCTCAGAGGCACTGGGCACAAGAGGGGCTGTCAGGGAGGAAAATCCTTCCTCT	CGTAGGTCCCTGATCCCCTATGCCATAAGTAACTTGCCATAATCCTCAGAGGCACTGGGCACAAGAGGGGCTGTCAGGGAGGAAAATCCTTCCTCT	96	1.342	0	4.8e-08	-30.3	-0.315625	29	1	0.53125	-0.594118	0	0.0040426	0	0	0	0	0	0	0	0	0	0	0	0	0	0	0	0	0	0	0	0	0	0	0	1488
TB1017	1017	4	0.046	CATTGATTCCTGGGGCAGCTTGCAAGCTGCCTGAGACAGAAATCAATGGTGACAGCTTCGGAGTGGGCTCTGTTCTTCATTAACCCAGCACTCTAAGCAGTCCCAACCCTGTCTCCTCCCTCAGGGCCAGCCCTGAAGAGGAAAGG	CATTGATTCCTGGGGCAGCTTGCAAGCTGCCTGAGACAGAAATCAATGGTGACAGCTTCGGAGTGGGCTCTGTTCTTCATTAACCCAGCACTCTAAGCAGTCCCAACCCTGTCTCCTCCCTCAGGGCCAGCCCTGAAGAGGAAAGG	146	20.945	0	0.281	-55	-0.376712	0	0	0.547945	-0.6875	0	0.00403941	0	0	0	0	0	0	0	0	0	0	0	0	0	0	0	0	0	0	0	0	0	0	0	1489
TB1018	1018	X	0.738	AAGGGCTGGAAAGAATCGCTAATGAGCTGTGCGGCCCATTGATCCAGAGAACACTTCCTAATTAACTCTCAGTCACCTACTGGTGACAGCGCCTCAAAGGAGAGAGCTGGGGCCGATCGAGCCCCAGTCCAGACCTACCCGCCCAGCGC	AAGGGCTGGAAAGAATCGCTAATGAGCTGTGCGGCCCATTGATCCAGAGAACACTTCCTAATTAACTCTCAGTCACCTACTGGTGACAGCGCCTCAAAGGAGAGAGCTGGGGCCGATCGAGCCCCAGTCCAGACCTACCCGCCCAGCGC	149	23.464	0	0.073	-49.9	-0.334899	0	0	0.57047	-0.587059	0	0.00403527	0	0	0	0	0	0	0	0	0	0	0	0	0	0	0	0	0	0	0	0	0	0	0	1244
TB1019	1019	10	2.9	AGGGTATGCTAAACACAGCTGCTGCTGTGTATAATGACATTCGGTGTGTGGATGCTGCATCCAGATTCCATTTTAAGGCAGCCATCTGTCCTTTAGCTGGCAAAATAACGGAAGATTTATACCTTAATAAAACCACACACAGAAGTGCA	AGGGTATGCTAAACACAGCTGCTGCTGTGTATAATGACATTCGGTGTGTGGATGCTGCATCCAGATTCCATTTTAAGGCAGCCATCTGTCCTTTAGCTGGCAAAATAACGGAAGATTTATACCTTAATAAAACCACACACAGAAGTGCA	149	22.024	0	0.287	-41.6	-0.279195	0	0	0.422819	-0.660317	0	0.00403177	0	0	0	0	0	0	0	0	0	0	0	0	0	0	0	0	0	0	0	0	0	0	0	276
TB1020	1020	16	0.012	TCCTACATTTCCAGCTCATGCTGGACTGTACCGTAAGCAACAAGTGAAATGAGTTCGGTGAGCTCATTCTAGTCCTTCGACTCCTGTCCACATCACTAAGCGACTGCACAGCTTGGCACAGGCCAGGATGAGTCAGCAGTCTCTGGTCA	TCCTACATTTCCAGCTCATGCTGGACTGTACCGTAAGCAACAAGTGAAATGAGTTCGGTGAGCTCATTCTAGTCCTTCGACTCCTGTCCACATCACTAAGCGACTGCACAGCTTGGCACAGGCCAGGATGAGTCAGCAGTCTCTGGTCA	149	23.318	2	0.287	-41.7	-0.279866	0	0	0.510067	-0.548684	0	0.00402965	0	0	0	0	0	0	0	0	0	0	0	0	0	0	0	0	0	0	0	0	0	0	0	1490
TB1023	1023	4	0.183	ACTCTCCTCCCTTCCCGGAAGCCTGTCCAGCACAGGCCTGATGAGCAGCACTTAATTCTTTATTGAAAACCATTAACTGGAGTTCAGTTCTCTGAGCCCTAGTTTCAAATTACCCACAGGAAACGCCAGACTGGGAGAGTGGCTTT	ACTCTCCTCCCTTCCCGGAAGCCTGTCCAGCACAGGCCTGATGAGCAGCACTTAATTCTTTATTGAAAACCATTAACTGGAGTTCAGTTCTCTGAGCCCTAGTTTCAAATTACCCACAGGAAACGCCAGACTGGGAGAGTGGCTTT	146	25.061	0	0.281	-34	-0.232877	0	0	0.486301	-0.478873	0	0.00402495	0	0	0	0	0	0	0	0	0	0	0	0	0	0	0	0	0	0	0	0	0	0	0	277
TB1024	1024	2	0.187	TTAAAAATGCAAATGTTATTAGTGGACTGATCACTGATAAGGGCGCCTTTGTGCCCGGCTTTAACCTCTATTAGTGAGGATTATGAGGACGTCGTCACATTGGCATTTTCTAAGTGTCACGGTGACAGCACTTGCTGCACAAATGCCTA	TTAAAAATGCAAATGTTATTAGTGGACTGATCACTGATAAGGGCGCCTTTGTGCCCGGCTTTAACCTCTATTAGTGAGGATTATGAGGACGTCGTCACATTGGCATTTTCTAAGTGTCACGGTGACAGCACTTGCTGCACAAATGCCTA	149	21.327	0	0.287	-45.2	-0.303356	0	0	0.436242	-0.695385	0	0.00402495	0	0	0	0	0	0	0	0	0	0	0	0	0	0	0	0	0	0	0	0	0	0	0	278
TB1025	1025	1	0.174	TTTCCAACTTCCAGGTCTGCCTGGAGGGTAGCAGGGTTGGCCAAGAGAAACCCCTGATTTAACAAGTCCTTTCAACTGCCCTTCCAGGGCTTACCAAAGGGTTAAGCTTTCTACCCTCCTCCCCTATCTGACATCTGCT	TTTCCAACTTCCAGGTCTGCCTGGAGGGTAGCAGGGTTGGCCAAGAGAAACCCCTGATTTAACAAGTCCTTTCAACTGCCCTTCCAGGGCTTACCAAAGGGTTAAGCTTTCTACCCTCCTCCCCTATCTGACATCTGCT	139	23.098	0	0.265	-37.3	-0.268345	0	0	0.510791	-0.525352	0	0.00402387	0	0	0	0	0	0	0	0	0	0	0	0	0	0	0	0	0	0	0	0	0	0	0	279
TB1026	1026	12	2.8	ACAAAGCAGACCATTGTGTGGGAGCCATGAGAAAAGCTGGGCTGGCAAACTTGGTTAGGATCAGTGCTGTGCACCGCAACAGCCTCCCTACAGCTCTGAGCTAGCGGACAGCTAAGAGGCACCAAGGACCTCTCTCCCCACT	ACAAAGCAGACCATTGTGTGGGAGCCATGAGAAAAGCTGGGCTGGCAAACTTGGTTAGGATCAGTGCTGTGCACCGCAACAGCCTCCCTACAGCTCTGAGCTAGCGGACAGCTAAGAGGCACCAAGGACCTCTCTCCCCACT	142	14.385	0	2.3e-23	-46.3	-0.326056	55	1	0.556338	-0.586076	0	0.00402068	0	0	0	0	0	0	0	0	0	0	0	0	0	0	0	0	0	0	0	0	0	0	0	2203
TB1030	1030	17	0.721	TCCTCCTACCAGCTCTGAAGCCTTTGTTTGCCTTCTTAGTCAAGGCCTGTCAGCTCCTCAAGAGCTGAAAGGTCTAGAAGGTGAAGGAAGCTGTCACTACATGGTTTCCACACTGACAGTCTGTCTCCATGCCATTTCAGCACGCA	TCCTCCTACCAGCTCTGAAGCCTTTGTTTGCCTTCTTAGTCAAGGCCTGTCAGCTCCTCAAGAGCTGAAAGGTCTAGAAGGTGAAGGAAGCTGTCACTACATGGTTTCCACACTGACAGTCTGTCTCCATGCCATTTCAGCACGCA	146	22.54	0	0.071	-44.4	-0.30411	0	0	0.5	-0.608219	0	0.00401267	0	0	0	0	0	0	0	0	0	0	0	0	0	0	0	0	0	0	0	0	0	0	0	280
TB1034	1034	14	0.11	GGGGCATGGAGTAGCTTGGGAATGTCCTTGCTGCGTCTGCCTGTTCCGGGCGCCAAGCTGCTCCACTTCAGCACCGAAGACAGCACCCTGGAGG	GGGGCATGGAGTAGCTTGGGAATGTCCTTGCTGCGTCTGCCTGTTCCGGGCGCCAAGCTGCTCCACTTCAGCACCGAAGACAGCACCCTGGAGG	94	13.399	0	0.17	-39.1	-0.415957	0	0	0.62766	-0.662712	0	0.00400127	0	0	0	0	0	0	0	0	0	0	0	0	0	0	0	0	0	0	0	0	0	0	0	3124
TB1036	1036	16	0.045	CGCATCTCATCTCTACCAGTAATGGGCTTTGCTTGGGCTGCAGACCCAATGGCCTATAGCCAGTCTAGTCCTTTGTGTTCCCCAGCTTGCAGCTCTGGGGCCAGAGGACTGCTTAGGTTCCTTGTGGTCACAGGCAGGCCAGC	CGCATCTCATCTCTACCAGTAATGGGCTTTGCTTGGGCTGCAGACCCAATGGCCTATAGCCAGTCTAGTCCTTTGTGTTCCCCAGCTTGCAGCTCTGGGGCCAGAGGACTGCTTAGGTTCCTTGTGGTCACAGGCAGGCCAGC	143	22.154	0	0.274	-48.6	-0.33986	0	0	0.566434	-0.6	0	0.00399828	0	0	0	0	0	0	0	0	0	0	0	0	0	0	0	0	0	0	0	0	0	0	0	1245
TB1037	1037	X	1.7	ATACAAATGACCTCCTGAGTGTATGGTATTATTTTGGATTAGAAATAATATCCTATGCTCTCAATGTGACCTCCTTAGATTGCAAGTAACAGA	ATACAAATGACCTCCTGAGTGTATGGTATTATTTTGGATTAGAAATAATATCCTATGCTCTCAATGTGACCTCCTTAGATTGCAAGTAACAGA	93	15.85	0	0.168	-17	-0.182796	0	0	0.344086	-0.53125	0	0.00399502	0	0	0	0	0	1	0	0	0	1	0	0	0	0	0	0	0	0	0	0	0	0	0	2204
TB1039	1039	4	0.187	AGTGAAATTGCTGTGCGCCTCATTTAGCTGTTTATTGCGCCTGAGTACGTGTTGCAGCTGTCATCCCACGATGGGATGATAGTGCTCGTTAATAGACAAGACAGGCAAATAATGATGGAGGCCACAGCAAGAGATGCTCATCTGCCAAT	AGTGAAATTGCTGTGCGCCTCATTTAGCTGTTTATTGCGCCTGAGTACGTGTTGCAGCTGTCATCCCACGATGGGATGATAGTGCTCGTTAATAGACAAGACAGGCAAATAATGATGGAGGCCACAGCAAGAGATGCTCATCTGCCAAT	149	21.964	0	1.1	-45.3	-0.304027	0	0	0.469799	-0.647143	0	0.0039899	0	0	0	0	0	0	0	0	0	0	0	0	0	0	0	0	0	0	0	0	0	0	0	1491
TB1042	1042	19	0.046	GGGCCATTCTATTTTGACTGAGACACAATTGCCTTGAACTTGTGAGGAGTTCAGGTGTGGGGTTCCAGCTACCTGGGGCAGCTGCTGGAATGTGATGGTCTGCACCCTCCAGATCACGCATCTGCCAGGCCACAGCCCTTGTAGGG	GGGCCATTCTATTTTGACTGAGACACAATTGCCTTGAACTTGTGAGGAGTTCAGGTGTGGGGTTCCAGCTACCTGGGGCAGCTGCTGGAATGTGATGGTCTGCACCCTCCAGATCACGCATCTGCCAGGCCACAGCCCTTGTAGGG	146	22.53	0	1.1	-48.1	-0.329452	0	0	0.554795	-0.593827	0	0.00398832	0	0	0	0	0	0	0	0	0	0	0	0	0	0	0	0	0	0	0	0	0	0	0	281
TB1043	1043	13	0.727	ACTCCACCCTCAAACTAACTTCTGGCTGAACTGGGGGGCATCCTGGCTCCTGCAAAAGAGAGGCTCTAGTCCTGGTTTTCACACTTGAACTTTTGGTTCAGAGTGAAAGCCAAAACCTGCAACCTATCTGGAGCGAGAGCCAGGATA	ACTCCACCCTCAAACTAACTTCTGGCTGAACTXXXXXXCATCCTGGCTCCTGCAAAAGAGAGGCTCTAGTCCTGGTTTTCACACTTGAACTTTTGGTTCAGAGTGAAAGCCAAAACCTGCAACCTATCTGGAGCGAGAGCCAGGATA	147	22.987	0	0.283	-43.5	-0.295918	0	0	0.503401	-0.587838	0	0.00398758	0	0	0	0	0	0	0	0	0	0	0	0	0	0	0	0	0	0	0	0	0	0	0	1246
TB1044	1044	9	0.738	CCAGTTGTTCGGACCGGACGGGGTCTTCCTGAACAAGTACGGCTTCGAGGGATCTCTCTGGAAGCACTTCGACTCTCCACGGGGCGTGGCTTTCAACAATGAAGGTCACCTGGTAGTCACCGACTTCAACAACCACCGGCTTCTGGTTA	CCAGTTGTTCGGACCGGACGGGGTCTTCCTGAACAAGTACGGCTTCGAGGGATCTCTCTGGAAGCACTTCGACTCTCCACGGGGCGTGGCTTTCAACAATGAAGGTCACCTGGTAGTCACCGACTTCAACAACCACCGGCTTCTGGTTA	149	22.686	0	1.1	-50.5	-0.338926	0	0	0.557047	-0.608434	0	0.00398641	0	0	0	0	0	0	0	0	0	0	0	0	0	0	0	0	0	0	0	1	XM_356199.1	Mus musculus similar to abnormal cell LINeage LIN-41, heterochronic gene; Drosophila dappled/ vertebrate TRipartite Motif protein related; B-box zinc finger, Filamin and NHL repeat containing protein (123.8 kD) (lin-41) (LOC382112), mRNA	0	1492
TB1045	1045	14	0.71	TCTCCATAAATGAGCGCATAAATGGAGCTGTTTTACATTCAAATTAAACTAGCTATTAATTTGAATGCAAAGCAGCTCAACGTACAGGATGCAATTTCAATGACAGGTTTACCCCACGACCGAAAGCAGGGAAAGAGTCAACAT	TCTCCATAAATGAGCGCATAAATGGAGCTGTTTTACATTCAAATTAAACTAGCTATTAATTTGAATGCAAAGCAGCTCAACGTACAGGATGCAATTTCAATGACAGGTTTACCCCACGACCGAAAGCAGGGAAAGAGTCAACAT	144	23.039	0	0.276	-31.4	-0.218056	0	0	0.388889	-0.560714	0	0.0039849	0	0	0	0	0	0	0	0	0	0	0	0	0	0	0	0	0	0	0	0	0	0	0	282
TB1047	1047	1	0.721	TCGCCATGTCTGAGGGCAGTCGCAGGTGGGAGTTGTGGGAAGTGGAGGGTGGCTTTTTAAATCAGCTACCATGGACAGCGATGAAGCTTTCTATGGATGCTGCTGGAAGTAGGTCACTCTGTGCTACAGTACTGACATGAATAGCA	TCGCCATGTCTGAGGGCAGTCGCAGGTGGGAGTTGTGGGAAGTGGAGGGTGGCTTTTTAAATCAGCTACCATGGACAGCGATGAAGCTTTCTATGGATGCTGCTGGAAGTAGGTCACTCTGTGCTACAGTACTGACATGAATAGCA	146	6.215	0	0.001	-47.7	-0.326712	22	1	0.506849	-0.644595	0	0.00398053	0	0	0	0	0	0	0	0	0	0	0	0	0	0	0	0	0	0	0	0	0	0	0	2063
TB1048	1048	16	2.7	TCTGGGTGGGAGTGGGAAGCCGGATGTAGCCAGCTCTGTTGCTGTTTTGGGAAAAGAGGGGATCAAGGCAGGGAGGGCTTGGCCCATGTTCTAGTGGGGTTGTCTGGCTGAGGGACTGCACCTCGCCCCTGCACCCCT	TCTGGGTGGGAGTGGGAAGCCGGATGTAGCCAGCTCTGTTGCTGTTTTGGGAAAAGAGGGGATCAAGGCAGGGAGGGCTTGGCCCATGTTCTAGTGGGGTTGTCTGGCTGAGGGACTGCACCTCGCCCCTGCACCCCT	138	11.305	0	2.1e-20	-54.2	-0.392754	50	1	0.608696	-0.645238	0	0.00397867	0	0	0	0	0	0	0	0	0	0	0	0	0	0	0	0	0	0	0	0	0	0	0	2205
TB1050	1050	2	0.183	GCCCAGGAAGTAAGTATCATAAGATAAAGTTACTTCACCCTAGATTTCCTTCAGCATGATCTGTATGATTCTGTGAAATACAGTCCATGCCAGAAGGGAAGCAGGAACACTCCACCTGAGAAATTTCTGTGCCATTCTTTGAGCCC	GCCCAGGAAGTAAGTATCATAAGATAAAGTTACTTCACCCTAGATTTCCTTCAGCATGATCTGTATGATTCTGTGAAATACAGTCCATGCCAGAAGGGAAGCAGGAACACTCCACCTGAGAAATTTCTGTGCCATTCTTTGAGCCC	146	8.298	0	0.00029	-34.6	-0.236986	23	1	0.431507	-0.549206	0	0.00397618	0	0	0	0	0	1	1	Mm#S9465397	0	1	0	0	0	0	0	0	0	0	0	0	0	0	0	283
TB1053	1053	4	0.047	CTCATTCACACGTAGCCGGAGGGGCCGGCGGGCCTCCCCAGCCTGTGCAATCAGGGCCTCCTGATTGCTTTCTTCTGTGCAGTCTCCAGGAAGCAGAGGGGGTGCGGCAGAGCAGGGCTGGGGCCAACGCCACTCCCGTGGCCCAGA	CTCATTCACACGTAGCCGGAGGGGCCGGCGGGCCTCCCCAGCCTGTGCAATCAGGGCCTCCTGATTGCTTTCTTCTGTGCAGTCTCCAGGAAGCAGAGGGGGTGCGGCAGAGCAGGGCTGGGGCCAACGCCACTCCCGTGGCCCAGA	147	21.923	0	0.283	-62.3	-0.42381	0	0	0.666667	-0.635714	0	0.00397323	0	0	0	0	0	0	0	0	0	0	0	0	0	0	0	0	0	0	0	0	0	0	0	3125
TB1054	1054	11	0.738	CATAGCATCAGCTGTAAATGATATGGCCGAACTGACAATTTCTTTCTTGTTGGGGCTTCATTTAAACTTCTGGATGGTATTAAGAGGTTACTGGAGATTAATCTCCAATTAGGTATTCTGATAGCCCAAGAAATTGTCAAAGGGTCCCT	CATAGCATCAGCTGTAAATGATATGGCCGAACTGACAATTTCTTTCTTGTTGGGGCTTCATTTAAACTTCTGGATGGTATTAAGAGGTTACTGGAGATTAATCTCCAATTAGGTATTCTGATAGCCCAAGAAATTGTCAAAGGGTCCCT	149	21.987	0	0.073	-38.2	-0.256376	0	0	0.389262	-0.658621	0	0.00397256	0	0	0	0	0	0	0	0	0	0	0	0	0	0	0	0	0	0	0	0	0	0	0	284
TB1056	1056	9	0.727	TCGCTTCCCTATCTTTAGGGCAGTTTCTACCTCCAAGTCCTCCAGTCTTGGCAGCAGCCTTTGCCTTTGGGAGAAAGACAAGCAACTTTAGAGTGATATGGAAATCTCTCCCTAAACATTTGCAAGCCTTGCAGGACTTGGAGGGGT	TCGCTTCCCTATCTTTAGGGCAGTTTCTACCTCCAAGTCCTCCAGTCTTGGCAGCAGCCTTTGCCTTTGGGAGAAAGACAAGCAACTTTAGAGTGATATGGAAATCTCTCCCTAAACATTTGCAAGCCTTGCAGGACTTGGAGGGGT	147	17.73	0	1.1e-34	-47.5	-0.323129	74	1	0.482993	-0.669014	0	0.003966	0	0	0	0	0	0	0	0	0	0	0	0	0	0	0	0	0	0	0	0	0	0	0	1493
TB1057	1057	12	0.453	TGAGGTCACATGGCCTTGCAGGATATGGCTAGGACTGAACCAGATCTGACTGGTTCCAGAGCTCTGGCTACTGACTATCTTATGCTTAGCTGCCTCT	TGAGGTCACATGGCCTTGCAGGATATGGCTAGGACTGAACCAGATCTGACTGGTTCCAGAGCTCTGGCTACTGACTATCTTATGCTTAGCTGCCTCT	97	2.383	0	3.2e-12	-30.4	-0.313402	36	1	0.505155	-0.620408	0	0.00396254	0	0	0	0	0	0	0	0	0	0	0	0	0	0	0	0	0	0	0	0	0	0	0	2206
TB1059	1059	X	0.187	TGGGTACCCACAGATGTGAGAGAGCTTAGCTCCCCAGCTCTGATTTGGCACAGCTTGGGAGCCCCTGGGTGCTGGGCACAACTCCGGCTTCCACTCCCAGCCTGAACTGCCAGCTTAGAAAATGGAAGGAGCGTCTGTGGGAGAAACAG	TGGGTACCCACAGATGTGAGAGAGCTTAGCTCCCCAGCTCTGATTTGGCACAGCTTGGGAGCCCCTGGGTGCTGGGCACAACTCCGGCTTCCACTCCCAGCCTGAACTGCCAGCTTAGAAAATGGAAGGAGCGTCTGTGGGAGAAACAG	149	20.309	0	0.287	-62.6	-0.420134	0	0	0.577181	-0.727907	0	0.00394069	0	0	0	0	0	0	0	0	0	0	0	0	0	0	0	0	0	0	0	0	0	0	0	2064
TB1061	1061	7	0.732	GGGCTTTATCTGGGAAGCGAGCGTTCTTTTCTGAAGCTGTTCCAAATTGTCTGTCTTATTGTGTTTGGCTGAGGCCTAGTAATTTTCAATAAAGCCCTTAATCCAAGTACTTCACTGAAAATTACCAGGCTTCTCTGTGGAGGATGAG	GGGCTTTATCTGGGAAGCGAGCGTTCTTTTCTGAAGCTGTTCCAAATTGTCTGTCTTATTGTGTTTGGCTGAGGCCTAGTAATTTTCAATAAAGCCCTTAATCCAAGTACTTCACTGAAAATTACCAGGCTTCTCTGTGGAGGATGAG	148	23.846	0	0.285	-34.3	-0.231757	0	0	0.425676	-0.544444	0	0.00393596	0	0	0	0	0	0	0	0	0	0	0	0	0	0	0	0	0	0	0	0	0	0	0	285
TB1064	1064	12	0.721	TGATTGGAAACAACTACAGAGTCAAAGTGCCTGGAAAGGCACTCTTCCAAGGCTGCCGGCCAGCGGGGGTCAGGGAAGGCTCAGGAAACAAGTTACTTCAAATCAGTGTGCTTGCTCAGTCCCAAGACCAAGATTAAAGTGAATGA	TGATTGGAAACAACTACAGAGTCAAAGTGCCTGGAAAGGCACTCTTCCAAGGCTGCCGGCCAGCGGGGGTCAGGGAAGGCTCAGGAAACAAGTTACTTCAAATCAGTGTGCTTGCTCAGTCCCAAGACCAAGATTAAAGTGAATGA	146	7.263	0	7.9e-11	-38	-0.260274	17	1	0.493151	-0.527778	0	0.00393156	0	0	0	0	0	0	0	0	0	0	0	0	0	0	0	0	0	0	0	0	0	0	0	1494
TB1065	1065	10	0.106	TGGCTTCTGACAGCCCCTCTGAAGTGTCAGAAGCCAGTGGTGACAGGGCTATGGAGTCACACCCTGTCAGAAGCTGGACCCCAACCAAGCC	TGGCTTCTGACAGCCCCTCTGAAGTGTCAGAAGCCAGTGGTGACAGGGCTATGGAGTCACACCCTGTCAGAAGCTGGACCCCAACCAAGCC	91	12.479	0	0.646	-35.7	-0.392308	0	0	0.582418	-0.673585	0	0.00393056	0	0	0	0	0	0	0	0	0	0	0	0	0	0	0	0	0	0	0	0	0	0	0	2207
TB1067	1067	6	1.8	ATTAGGCTCAATATTTTAATGTCTGCCACCAGATGGGAGTGATGCTCTTTCAGTTATATGCCCAGCTGTGTTGGCCATGTTTTGAAACTTGATTAATAC	ATTAGGCTCAATATTTTAATGTCTGCCACCAGATGGGAGTGATGCTCTTTCAGTTATATGCCCAGCTGTGTTGGCCATGTTTTGAAACTTGATTAATAC	99	7.03	0	3.6e-21	-22.2	-0.224242	51	1	0.393939	-0.569231	0	0.00392972	0	0	0	0	0	0	0	0	0	0	0	0	0	0	0	0	0	0	0	0	0	0	0	2208
TB1070	1070	15	1.8	CCTGTGGGCTCCGCAGGTAACCCTGGGTCTGACTCAGGAAGTATTGAACATGGCTTGGATATCGCTGAACCTAGGAACACAAATGCTTGTGACAGGATG	CCTGTGGGCTCCGCAGGTAACCCTGGGTCTGACTCAGGAAGTATTGAACATGGCTTGGATATCGCTGAACCTAGGAACACAAATGCTTGTGACAGGATG	99	3.969	0	7.9e-10	-25.7	-0.259596	32	1	0.515152	-0.503922	0	0.00391346	0	0	0	0	0	0	0	0	0	0	0	0	0	0	0	0	0	0	0	0	0	0	0	2209
TB1071	1071	17	0.442	CTCAGCCATTCCCCAGGCACGTCCGTGCCATTCTCCTGCTGTAGAGACTGAAGGTTTCTGTGACTTTAATTGAAGGCTACAGAAGGGACAGGGAG	CTCAGCCATTCCCCAGGCACGTCCGTGCCATTCTCCTGCTGTAGAGACTGAAGGTTTCTGTGACTTTAATTGAAGGCTACAGAAGGGACAGGGAG	95	4.269	0	1.3e-14	-27.5	-0.289474	40	1	0.526316	-0.55	0	0.00391208	0	0	0	0	0	0	0	0	0	0	0	0	0	0	0	0	0	0	0	0	0	0	0	2210
TB1072	1072	8	0.732	AAGGCCTTGCAGCAGCCTTCCTGAGTGGCCTCTGCATCATTGCTCTCGAAGCGGCTGGTACTGCATGGTTGCCATGGTAGCAGCAGGATGTGGTTTCTATGGTGATGGTCCGCAGTGGCAGGAAGACAGCAGAGGTTTCAGTTATCTG	AAGGCCTTGCAGCAGCCTTCCTGAGTGGCCTCTGCATCATTGCTCTCGAAGCGGCTGGTACTGCATGGTTGCCATGGTAGCAGCAGGATGTGGTTTCTATGGTGATGGTCCGCAGTGGCAGGAAGACAGCAGAGGTTTCAGTTATCTG	148	7.455	0	7.5e-05	-49.5	-0.334459	24	1	0.547297	-0.611111	0	0.00390836	0	0	0	0	0	0	0	0	0	0	0	0	0	0	0	0	0	0	0	0	0	0	0	286
TB1076	1076	4	2.8	ACTGGATTTTCCCTGGGCCTCACTGCTGCTCTACGAGCCTGCAGGCTTTGAGTAGTAAGTGTTTGCCAGTTGGCAGGGAAGAATTGCGTGCTGGAGTGGGGATTGAACTGTTGCCATTGGAGATGGTAACAGATGCTTCCTGGTTG	ACTGGATTTTCCCTGGGCCTCACTGCTGCTCTACGAGCCTGCAGGCTTTGAGTAGTAAGTGTTTGCCAGTTGGCAGGGAAGAATTGCGTGCTGGAGTGGGGATTGAACTGTTGCCATTGGAGATGGTAACAGATGCTTCCTGGTTG	146	19.7	0	0.071	-56	-0.383562	0	0	0.520548	-0.736842	0	0.00389857	0	0	0	0	0	0	0	0	0	0	0	0	0	0	0	0	0	0	0	0	0	0	0	287
TB1077	1077	17	0.176	AATGATGGAGTTCACGATAGCGTGAACTCTGCGGCTGGAGAGAGAAGGAAATCTGTTTTGTGTCCTGAGAAGTCTGGTGTGAGCCCATGGGGACCCTGATGACTTCTCTACGCTCAACAACTCAGCCCAGGCACTCTGAC	AATGATGGAGTTCACGATAGCGTGAACTCTGCGGCTGGAGAGAGAAGGAAATCTGTTTTGTGTCCTGAGAAGTCTGGTGTGAGCCCATGGGGACCCTGATGACTTCTCTACGCTCAACAACTCAGCCCAGGCACTCTGAC	140	9.582	0	7.9e-14	-44.8	-0.32	39	1	0.521429	-0.613699	0	0.00389503	0	0	0	0	0	0	0	0	0	0	0	0	0	0	0	0	0	0	0	0	0	0	0	3126
TB1078	1078	2	0.431	GCAGCCTGGAGACGCCGCATCTTTGCCGGTGACAGCACATTATTACTTTTGGTACGCGCTGTGACACTTCAAACTCGTACCGTGAGTAATAAT	GCAGCCTGGAGACGCCGCATCTTTGCCGGTGACAGCACATTATTACTTTTGGTACGCGCTGTGACACTTCAAACTCGTACCGTGAGTAATAAT	93	15.498	0	2.6	-23.6	-0.253763	0	0	0.494624	-0.513043	0	0.00389478	0	0	0	0	0	0	0	0	0	0	0	0	0	0	0	0	0	0	0	0	0	0	0	2211
TB1079	1079	3	0.185	CACGTACACTCATCTTTATTTATCCCAAGGAGAAGGAGTTAGGGTGGGAGGGAAGAACCAGGGCTAAGCTGGGGTGCCGACTCCGCGGTGACCCGCTGGGGAAGCCCTGTCATCCCATCCTAAGGAGAGGCGCTCCCCGTTCCCCGAG	CACGTACACTCATCTTTATTTATCCCAAGGAGAAGGAGTTAGGGTGGGAGGGAAGAACCAGGGCTAAGCTGGGGTGCCGACTCCGCGGTGACCCGCTGGGGAAGCCCTGTCATCCCATCCTAAGGAGAGGCGCTCCCCGTTCCCCGAG	148	10.137	0	5e-09	-49.5	-0.334459	31	1	0.601351	-0.55618	0	0.00389342	0	0	0	0	0	0	0	0	0	0	0	0	0	0	0	0	0	0	0	0	0	0	0	1495
TB1081	1081	3	0.012	AAGACGGCAGAGCGAGGGGAACTGTAAAGAAGACTTTCAGAGCCCCGCAATCTTGCGGTCCGAGGCACCCGCACGTTGCTATGGCGACTGGAGGCAGCGGCCGTCTCTCTCCATGGCAACAGGAGGAGAAAGTTTCTGAATAGGA	AAGACGGCAGAGCGAGGGGAACTGTAAAGAAGACTTTCAGAGCCCCGCAATCTTGCGGTCCGAGGCACCCGCACGTTGCTATGGCGACTGGAGGCAGCGGCCGTCTCTCTCCATGGCAACAGGAGGAGAAAGTTTCTGAATAGGA	145	22.036	0	0.018	-50.7	-0.349655	0	0	0.572414	-0.610843	0	0.00389054	0	0	0	0	0	0	0	0	0	0	0	0	0	0	0	0	0	0	0	0	0	0	0	3127
TB1083	1083	14	0.716	CCGGCTGGCGGCTGGCTCAGAGTGTTTGGGGTGGTGGTAATTACTAGGATGGCCCATCCCTAATGAGTGTGATCTCGTTACACTCTTGCTGCTTCTAATGGAGCTAACCTCATTTCACAGCCATTAGCGATGGAGATGAGGCTCC	CCGGCTGGCGGCTGGCTCAGAGTGTTTGGGGTGGTGGTAATTACTAGGATGGCCCATCCCTAATGAGTGTGATCTCGTTACACTCTTGCTGCTTCTAATGGAGCTAACCTCATTTCACAGCCATTAGCGATGGAGATGAGGCTCC	145	21.667	0	0.278	-47.6	-0.328276	0	0	0.524138	-0.626316	0	0.00388395	0	0	0	0	0	0	0	0	0	0	0	0	0	0	0	0	0	0	0	0	0	0	0	1496
TB1084	1084	13	0.003	TGGGAAGGCTAGGGCCCCTGTGTGGCTCGGCGCAGTGAAGTCCCCAGGGACCGGGCGCAACAAAAGCCGGGCCCGCAGCTCCTGCTCCTGGCCTTCCTTTTCAATTCTCCCCCGATCTCAGGTGGAATTAGGAGGATTAAAGAGGCGAG	TGGGAAGGCTAGGGCCCCTGTGTGGCTCGGCGCAGTGAAGTCCCCAGGGACCGGGCGCAACAAAAGCCGGGCCCGCAGCTCCTGCTCCTGGCCTTCCTTTTCAATTCTCCCCCGATCTCAGGTGGAATTAGGAGGATTAAAGAGGCGAG	149	21.126	0	0.287	-62.5	-0.419463	0	0	0.61745	-0.679348	0	0.00388243	0	0	0	0	0	0	0	0	0	0	0	0	0	0	0	0	0	0	0	0	0	0	0	3128
TB1085	1085	9	0.738	TTTGCCGCTGTGGCCCATTGATCTGTCCATCTGTCTGTTACAGTGCATATTGGGTACTTCCAGAAGTTTGAATTCAGTGATGCAAAGGACAGGCGGGCTGCAGCAGCAAAGGTAGGACAGAATCATTAAAAAGACAAGTCATTAAAGGA	TTTGCCGCTGTGGCCCATTGATCTGTCCATCTGTCTGTTACAGTGCATATTGGGTACTTCCAGAAGTTTGAATTCAGTGATGCAAAGGACAGGCGGGCTGCAGCAGCAAAGGTAGGACAGAATCATTAAAAAGACAAGTCATTAAAGGA	149	21.709	0	0.287	-44	-0.295302	0	0	0.449664	-0.656716	0	0.00387917	0	0	0	0	0	0	0	0	0	0	0	0	0	0	0	0	0	0	0	0	0	0	0	1497
TB1087	1087	4	0.027	TTGGTCATTTCCAGGTGACATCAGCAGAGGCTGCAAGGGTGTTGAGTGTGTGTTCACACCCTCTTTGCTCTTGTAGATCCACTCCCATGT	TTGGTCATTTCCAGGTGACATCAGCAGAGGCTGCAAGGGTGTTGAGTGTGTGTTCACACCCTCTTTGCTCTTGTAGATCCACTCCCATGT	90	1.977	0	3e-15	-28.5	-0.316667	41	1	0.5	-0.633333	0	0.0038673	0	0	0	0	0	0	0	0	0	0	0	0	0	0	0	0	0	0	0	0	0	0	0	2212
TB1088	1088	12	2.9	CATATGCAAATTAGCTTAATTGATACTGCTTGCCTCTACAGGGATTTTTCATTACAAACTGGAGTGCTACATTGTTCAGCTCATATTGAGTAATTTAGTAACTAATGAGACCAGTTTGCACTAATTTGCATATGATAAATGAGCTTAAT	CATATGCAAATTAGCTTAATTGATACTGCTTGCCTCTACAGGGATTTTTCATTACAAACTGGAGTGCTACATTGTTCAGCTCATATTGAGTAATTTAGTAACTAATGAGACCAGTTTGCACTAATTTGCATATGATAAATGAGCTTAAT	149	20.423	0	1.1	-35.3	-0.236913	0	0	0.328859	-0.720408	0	0.0038637	0	0	0	0	0	0	0	0	0	0	0	0	0	0	0	0	0	0	0	0	0	0	0	288
TB1089	1089	12	2.8	TTAATTGAGCAAAAAAGACATCTTTAAGATGGTTATCATAAGATAATCACACCCTAGGGCATTGTGAGGGAAGAGGTACTGCTCTGATCTGTGATTCTCCAAGGATATGATTATCACATGATAGCTGCCGCACCTCCCAAGTGA	TTAATTGAGCXXXXXXGACATCTTTAAGATGGTTATCATAAGATAATCACACCCTAGGGCATTGTGAGGGAAGAGGTACTGCTCTGATCTGTGATTCTCCAAGGATATGATTATCACATGATAGCTGCCGCACCTCCCAAGTGA	144	23.694	0	0.276	-30.1	-0.209028	0	0	0.409722	-0.510169	0	0.00385793	0	0	0	0	0	0	0	0	0	0	0	0	0	0	0	0	0	0	0	0	0	0	0	1498
TB1090	1090	11	0.047	AGATGTCTGTGAAGCCACTGTTCTTCATTTCTCCTGATTGAATCAAGCCCAGATGGTCCAGGCCCTGTGGCTCTAGGAGTCCAGCTGGGCTCCCAGGAGAAGAGGCCCTTCCCCAAAGCCAGAAGGCTCAGAAGAGCAAATTCAATTGT	AGATGTCTGTGAAGCCACTGTTCTTCATTTCTCCTGATTGAATCAAGCCCAGATGGTCCAGGCCCTGTGGCTCTAGGAGTCCAGCTGGGCTCCCAGGAGAAGAGGCCCTTCCCCAAAGCCAGAAGGCTCAGAAGAGCAAATTCAATTGT	149	21.582	0	0.073	-51.5	-0.345638	0	0	0.52349	-0.660256	0	0.00385756	0	0	0	0	0	0	0	0	0	0	0	0	0	0	0	0	0	0	0	0	0	0	0	1499
TB1091	1091	11	0.436	AAGCTCAGGCAACTCCACAGGAAGACATGTTTTTATTCCTCCTGAGAGGAGAAACTGAGGGAAAGTCGCACCTTGCACTCAGTCCCCAGTTCAC	AAGCTCAGGCAACTCCACAGGAAGACATGTTTTTATTCCTCCTGAGAGGAGAAACTGAGGGAAAGTCGCACCTTGCACTCAGTCCCCAGTTCAC	94	15.594	0	0.043	-25.4	-0.270213	0	0	0.5	-0.540426	0	0.00385732	0	0	0	0	0	0	0	0	0	0	0	0	0	0	0	0	0	0	0	0	0	0	0	2213
TB1092	1092	X	0.187	TAGATGCTATAGGGAATAGGCACTCCCTTGCCGGCTGGCTCAGAGAGCCAGCCTGGGTGCAAAGCAGGGCCTATGGTTTAGATTATATTCCCCTCAGCTGTTAATTACCTGAACCTACTTTGAAGTTCTTCTCTTTTTATCCTCTGCAT	TAGATGCTATAGGGAATAGGCACTCCCTTGCCGGCTGGCTCAGAGAGCCAGCCTGGGTGCAAAGCAGGGCCTATGGTTTAGATTATATTCCCCTCAGCTGTTAATTACCTGAACCTACTTTGAAGTTCTTCTCTTTTTATCCTCTGCAT	149	23.099	0	1.1	-40	-0.268456	0	0	0.469799	-0.571429	0	0.0038487	0	0	0	0	0	0	0	0	0	0	0	0	0	0	0	0	0	0	0	0	0	0	0	3129
TB1093	1093	11	0.184	TTCGTAGCCTTGACTGCACATTGGAAGCACCTGGGAAGGTTTAAACTCTCACCACTGAGTCTGATTTAATTGGGGTGAGCGGCTGGCTGAACACGGTGTGTTTTACAGGTTCCTGGGGTGATTTTGATGTGCAGTTGGGGCTGAAAA	TTCGTAGCCTTGACTGCACATTGGAAGCACCTGGGAAGGTTTAAACTCTCACCACTGAGTCTGATTTAATTGGGGTGAGCGGCTGGCTGAACACGGTGTGTTTTACAGGTTCCTGGGGTGATTTTGATGTGCAGTTGGGGCTGAAAA	147	16.99	0	0.018	-63.3	-0.430612	0	0	0.489796	-0.879167	0	0.00384617	0	0	0	0	0	1	0	0	0	1	0	0	0	0	0	0	0	0	0	0	0	0	0	1
TB1094	1094	13	0.682	CAGCCAATCAAAGGGAGCTTCCATTTCAGGGAAACTCCTGCTCATTTATTTAGCATCTTCAGAGATCATCGGCTTTTCTGGGAAGAGCTTTTCTCTGATCTGGTAGTATCACAAGGTAAAGGATCCTTTGCAATTTAA	CAGCCAATCAAAGGGAGCTTCCATTTCAGGGAAACTCCTGCTCATTTATTTAGCATCTTCAGAGATCATCGGCTTTTCTGGGAAGAGCTTTTCTCTGATCTGGTAGTATCACAAGGTAAAGGATCCTTTGCAATTTAA	138	1.977	0	1.2e-09	-36.1	-0.261594	9	1	0.413043	-0.633333	0	0.00384498	0	0	0	0	0	0	0	0	0	0	0	0	0	0	0	0	0	0	0	0	0	0	0	289
TB1095	1095	12	6.6	CCTGCACCCTTGCATTTGCATTTTTCACCGACAAGAATTTATCTCTTGGAAACAAAACGTGGCAGAAATTCTGCCGCATCCTCTTACCCAG	CCTGCACCCTTGCATTTGCATTTTTCACCGACAAGAATTTATCTCTTGGAAACAAAACGTGGCAGAAATTCTGCCGCATCCTCTTACCCAG	91	15.696	0	0.163	-20.8	-0.228571	0	0	0.450549	-0.507317	0	0.00384348	0	0	0	0	0	0	0	0	0	0	0	0	0	0	0	0	0	0	0	0	0	0	0	3130
TB1097	1097	12	0.716	GATTATGTTTTTTGTTGGGCCTTGACAGGCTGTCCTCAGATACCAACCCAAGACTCCCTCTCTTGTTCATCATTATCAACAAAAGTATCTGATAGTTTTCTCTTCTGGAGCAGATGGTAAACTAACAGGAGAGTATGGCCTGTCA	GATTATGXXXXXXGTTGGGCCTTGACAGGCTGTCCTCAGATACCAACCCAAGACTCCCTCTCTTGTTCATCATTATCAACAAAAGTATCTGATAGTTTTCTCTTCTGGAGCAGATGGTAAACTAACAGGAGAGTATGGCCTGTCA	145	22.904	0	0.07	-34.2	-0.235862	0	0	0.42069	-0.560656	0	0.00384229	0	0	0	0	0	0	0	0	0	0	0	0	0	0	0	0	0	0	0	0	0	0	0	1500
TB1098	1098	7	2.7	ACAAGCAGAAGCCTGGCAGGTTTGTCCCTGGGTAGATGGATCACCTGATACAGACACTGGGGACCAAACGCTGGGATTGGCTCAAAACAGGGCTGTGTTGCTCCAATGGTTGGGCTTTGGCATCCTGTCAATTTGCTG	ACAAGCAGAAGCCTGGCAGGTTTGTCCCTGGGTAGATGGATCACCTGATACAGACACTGGGGACCAAACGCTGGGATTGGCTCAAAACAGGGCTGTGTTGCTCCAATGGTTGGGCTTTGGCATCCTGTCAATTTGCTG	138	13.047	0	3.4e-22	-42.2	-0.305797	53	1	0.528986	-0.578082	0	0.003839	0	0	0	0	0	0	0	0	0	1	1	M33553.1	Rat S14 protein gene, 5' end	0	0	0	0	0	0	0	0	0	0	2
TB1101	1101	4	0.71	GTCGGGCTACTGTGCCCGGTCCTGCCCGCCGCCCCAAAGATTGGCAGTTGTCTGCACCAATTACAGGACCTCCCGAGGGGAGGGCGGGGCCTCGCATCAGAGTTGCCCTGTCAGTGCAGGTGGAGGCCCCCGGCGGGCAAAGTG	GTCGGGCTACTGTGCCCGGTCCTGCCCGCCGCCCCAAAGATTGGCAGTTGTCTGCACCAATTACAGGACCTCCCGAGGGGAGGGCGGGGCCTCGCATCAGAGTTGCCCTGTCAGTGCAGGTGGAGGCCCCCGGCGGGCAAAGTG	144	20.24	0	0.276	-65.7	-0.45625	0	0	0.673611	-0.67732	0	0.00383281	0	0	0	0	0	0	0	0	0	1	1	XM_287386.1	Mus musculus hypothetical gene supported by AK044726 (LOC329952), mRNA	0	0	0	0	0	0	0	0	0	0	3131
TB1102	1102	6	0.682	GTGATTTTAAATACACATTCTTACCACTTTGGTTTCTCTTTCCCTGGATACACTTGGAGAGACTCCCATTAACACTAATGGGAGTTACAGGAGCAGCAAGGGGAGAGACCCCCACGGTGTACAAGATGCATCTCTCCC	GTGATTTTAAATACACATTCTTACCACTTTGGTTTCTCTTTCCCTGGATACACTTGGAGAGACTCCCATTAACACTAATGGGAGTTACAGGAGCAGCAAGGGGAGAGACCCCCACGGTGTACAAGATGCATCTCTCCC	138	22.152	0	0.067	-34.8	-0.252174	0	0	0.463768	-0.54375	0	0.00383273	0	0	0	0	0	0	0	0	0	0	0	0	0	0	0	0	0	0	0	0	0	0	0	1501
TB1104	1104	4	2.9	AGGATGCATGAATTCCTCAAGCCCACCCCACTGCCCTCCAATCTGGACCTAAGTCAACAATCTACTGGGATGGGAACCCAGTTCCCACCCAGAACCACTTAATGAAAAATTTCTATCTAACTAGAATCCCTCCAGCTGCAACCTAAGTC	AGGATGCATGAATTCCTCAAGCCCACCCCACTGCCCTCCAATCTGGACCTAAGTCAACAATCTACTGGGATGGGAACCCAGTTCCCACCCAGAACCACTTAATGAAAAATTTCTATCTAACTAGAATCCCTCCAGCTGCAACCTAAGTC	149	25.21	0	0.073	-33.5	-0.224832	0	0	0.47651	-0.471831	0	0.00382303	0	0	0	0	0	0	0	0	0	0	0	0	0	0	0	0	0	0	0	0	0	0	0	2214
TB1105	1105	15	2.8	CCTCTGTGGCTGGTCTTTCCAGCGATGATGAACCTTTATTGCAGTGAAGGTCAGGGTTTGGTCCTGGGATGTTGGTGTTATTAAAAACAGATTTAGTAATGCTCTAAGCAGTTATCCTGCCTGGCCAGCAATGGTTTATCAT	CCTCTGTGGCTGGTCTTTCCAGCGATGATGAACCTTTATTGCAGTGAAGGTCAGGGTTTGGTCCTGGGATGTTGGTGTTATTAAAAACAGATTTAGTAATGCTCTAAGCAGTTATCCTGCCTGGCCAGCAATGGTTTATCAT	142	12.779	0	5.7e-24	-41.4	-0.291549	56	1	0.443662	-0.657143	0	0.00382179	0	0	0	0	0	0	0	0	0	0	0	0	0	0	0	0	0	0	0	0	0	0	0	290
TB1109	1109	6	1.8	CATTAATCAAAATGTTTCCTCCAGCCTCGCTGGAAATTTTGACCCGTGGATAATGATGGATGGTGTCTTCTTGGAGATTAGATGGCTGTCCCCCAGAGA	CATTAATCAAAATGTTTCCTCCAGCCTCGCTGGAAATTTTGACCCGTGGATAATGATGGATGGTGTCTTCTTGGAGATTAGATGGCTGTCCCCCAGAGA	99	6.975	0	1.7e-32	-21.9	-0.221212	45	1	0.454545	-0.486667	0	0.00380961	0	0	0	0	0	0	0	0	0	0	0	0	0	0	0	0	0	0	0	0	0	0	0	2215
TB1113	1113	17	0.414	CCAAACGGGGAGCCCCGCTTATCAAAGGGACAGGATTTATTCAGTTGCTACAAACTTCCAAAGACTTCCTTTCCCAAAAGAAAGACCCAC	CCAAACGGGGAGCCCCGCTTATCAAAGGGACAGGATTTATTCAGTTGCTACAAACTTCCAAAGACTTCCTTTCCCAAAAGAAAGACCCAC	90	1.152	0	0.01	-20.6	-0.228889	26	1	0.466667	-0.490476	0	0.00378727	0	0	0	0	0	0	0	0	0	0	0	0	0	0	0	0	0	0	0	0	0	0	0	3132
TB1114	1114	4	0.187	TTGCCTGGAAGTCATTGCTTCAGCAATTACCTCTGAAACCCATTGTTTCCTCAGCCCCATTAACATGTCAGATCCTGGCAGCAGCTGACGGGGCAAACACCCCTCCGAGGGCTGCAATTCAATTTAAGGATCACCTCCCCTGCACAGGC	TTGCCTGGAAGTCATTGCTTCAGCAATTACCTCTGAAACCCATTGTTTCCTCAGCCCCATTAACATGTCAGATCCTGGCAGCAGCTGACGGGGCAAACACCCCTCCGAGGGCTGCAATTCAATTTAAGGATCACCTCCCCTGCACAGGC	149	24.264	0	0.018	-40.4	-0.271141	0	0	0.52349	-0.517949	0	0.0037867	0	0	0	0	0	0	0	0	0	0	0	0	0	0	0	0	0	0	0	0	0	0	0	1502
TB1116	1116	11	1.6	CAGCGGCCTATTTTAAACCGGTGGCAACGTGTTCTCTCGTGGAAACGTGTGGGTTTCCTGAGACAGGCTGGCGCTCCGAGAAGCAGGCAC	CAGCGGCCTATTTTAAACCGGTGGCAACGTGTTCTCTCGTGGAAACGTGTGGGTTTCCTGAGACAGGCTGGCGCTCCGAGAAGCAGGCAC	90	0.708	0	4.2e-05	-25.7	-0.285556	24	1	0.577778	-0.494231	0	0.00378375	0	0	0	0	0	0	0	0	0	0	0	0	0	0	0	0	0	0	0	0	0	0	0	2216
TB1117	1117	2	0.113	TTAAAACTCACAGGAAGGGCCAATTTACTTCCTGTCTGAAAGGGAAATGCTGGCTTCCTTAACTTCCTTCTTGGCTAACTCTGGTTAACTTGGAAT	TTAAAACTCACAGGAAGGGCCAATTTACTTCCTGTCTGAAAGGGAAATGCTGGCTTCCTTAACTTCCTTCTTGGCTAACTCTGGTTAACTTGGAAT	96	5.429	0	2.2e-19	-23	-0.239583	48	1	0.416667	-0.575	0	0.0037818	0	0	0	0	0	0	0	0	0	0	0	0	0	0	0	0	0	0	0	0	0	0	0	2217
TB1118	1118	7	0.181	CTCTACAGTGCTTTTGACGGGCAGCTGTGCCCAGCACAGCTGTGGTGGCCATGCCCGGAACGTGTTTACAGGCCATGAACAGAGCACTGTTCTGTCCAGCTGGAACACAGGAAGGCTAAGAGGCTGGACTCCTATTAATTCCTGG	CTCTACAGTGCTTTTGACGGGCAGCTGTGCCCAGCACAGCTGTGGTGGCCATGCCCGGAACGTGTTTACAGGCCATGAACAGAGCACTGTTCTGTCCAGCTGGAACACAGGAAGGCTAAGAGGCTGGACTCCTATTAATTCCTGG	145	21.838	0	0.278	-48.4	-0.333793	0	0	0.551724	-0.605	0	0.00377999	0	0	0	0	0	0	0	0	0	0	0	0	0	0	0	0	0	0	0	0	0	0	0	3
TB1119	1119	3	0.047	GGCAAGCACGATATTAAATAGCTCCTTTTGATCATAATTAAGTTTCTCTCAGGCTGATGCTATAAATAGCCATGCCCTATTGATTGGAGGGTCTGGGCTGTGAGCTCAGCACCCTCTGGGAGCTTTTCCAGCCTGGCCTGAGCTCACG	GGCAAGCACGATATTAAATAGCTCCTTTTGATCATAATTAAGTTTCTCTCAGGCTGATGCTATAAATAGCCATGCCCTATTGATTGGAGGGTCTGGGCTGTGAGCTCAGCACCCTCTGGGAGCTTTTCCAGCCTGGCCTGAGCTCACG	148	21.643	0	0.285	-46	-0.310811	0	0	0.486486	-0.638889	0	0.00377974	0	0	0	0	0	0	0	0	0	0	0	0	0	0	0	0	0	0	0	0	0	0	0	2218
TB1120	1120	14	0.699	GAGCACAAACAGCCCTGAGGTTCTTTGGCTGTTGCCATACTCTGGTCTGGTAGGTTGTGGTCAGTAAGCCCATTAGCGTTCCAATGTGGCAACAGCTAATGCAGCAAGTTCAATCTGGTTCTGTTTAATTTCTAAATGCTC	GAGCACAAACAGCCCTGAGGTTCTTTGGCTGTTGCCATACTCTGGTCTGGTAGGTTGTGGTCAGTAAGCCCATTAGCGTTCCAATGTGGCAACAGCTAATGCAGCAAGTTCAATCTGGTTCTGTTTAATTTCTAAATGCTC	141	12.261	0	1.4e-21	-40.5	-0.287234	52	1	0.460993	-0.623077	0	0.0037797	0	0	0	0	0	0	0	0	0	0	0	0	0	0	0	0	0	0	0	0	0	0	0	291
TB1121	1121	6	2.8	ATGTGAACAACCCTTGGGCTGTTAACATAGCAACTGGCCATTAATGTGGTAATGACTAATTTCAGAGGAAATTGTTTTTTGAAAAATGAACATGTTGGCGATCAGCCCATATTTGAAGGAGTAAGATATATTTATCAATAA	ATGTGAACAACCCTTGGGCTGTTAACATAGCAACTGGCCATTAATGTGGTAATGACTAATTTCAGAGGAAATTGXXXXXXGAAAAATGAACATGTTGGCGATCAGCCCATATTTGAAGGAGTAAGATATATTTATCAATAA	141	8.466	0	7.4e-08	-26.2	-0.185816	29	1	0.340426	-0.545833	0	0.00377804	0	0	0	0	0	0	0	0	0	0	0	0	0	0	0	0	0	0	0	0	0	0	0	2219
TB1124	1124	2	0.727	TGTTCTTTTGGCAGGTGCTTATTGATGCAAATTGAATGGAAGATGGAGTAAGCAGATTGCCATTTAAGTCTTAATTAAATTAAGACCTACACATCACTCCAATCTCTGTGAGTTCTCAATAAACAAGGGACAAGACTAAGAAATAGA	TGTTCTTTTGGCAGGTGCTTATTGATGCAAATTGAATGGAAGATGGAGTAAGCAGATTGCCATTTAAGTCTTAATTAAATTAAGACCTACACATCACTCCAATCTCTGTGAGTTCTCAATAAACAAGGGACAAGACTAAGAAATAGA	147	22.729	0	0.283	-29.9	-0.203401	0	0	0.353741	-0.575	0	0.00377702	0	0	0	0	0	0	0	0	0	0	0	0	0	0	0	0	0	0	0	0	0	0	0	1503
TB1125	1125	6	0.118	GGTGCCAGCTACCCACCAGTGTGAAGGCCCCTCTTCTAGTCTGGCCCCTGACATGAAAGCGACGCCAGCAATTGGAGGCAATTTGCTGGCCTTTGATGG	GGTGCCAGCTACCCACCAGTGTGAAGGCCCCTCTTCTAGTCTGGCCCCTGACATGAAAGCGACGCCAGCAATTGGAGGCAATTTGCTGGCCTTTGATGG	99	3.899	0	5.1e-11	-29.4	-0.29697	34	1	0.575758	-0.515789	0	0.00377616	0	0	0	0	0	0	0	0	0	1	1	AL449210.5	Homo sapiens chromosome 3 sequence from PAC RPCI-3 519C2 map 3q21 region D3S3607-D3S1587, complete sequence	0	0	0	0	0	0	0	0	0	0	2220
TB1127	1127	6	1.8	TCCTGTCCAAACTGTGGGAAATCCATCAGGGAAAATTACCATATATGGAACTTTCCTTATAGAATTCCCATGGAATTACACAGGATGTGAATAGTAC	TCCTGTCCAAACTGTGGGAAATCCATCAGGGAAAATTACCATATATGGAACTTTCCTTATAGAATTCCCATGGAATTACACAGGATGTGAATAGTAC	97	13.334	0	0.045	-24.9	-0.256701	0	0	0.381443	-0.672973	0	0.00377189	0	0	0	0	0	0	0	0	0	0	0	0	0	0	0	0	0	0	0	0	0	0	0	2221
TB1129	1129	1	0.738	CCAGGCTTGTGGCTTCAGCAACCTTGCAGCCCCATCGCTCATTTGCATAATGGATGCCTTTTTATCCATTATGCAAATGGTATGAGAGGAAAATTAGGCAATAAGGGAAGACGAAAGGAGAAAATTGCTCTTGCTTGTTTTAATATTCT	CCAGGCTTGTGGCTTCAGCAACCTTGCAGCCCCATCGCTCATTTGCATAATGGATGCCTTTTTATCCATTATGCAAATGGTATGAGAGGAAAATTAGGCAATAAGGGAAGACGAAAGGAGAAAATTGCTCTTGCTTGTTTTAATATTCT	149	21.218	0	0.073	-41	-0.275168	0	0	0.409396	-0.672131	0	0.00376342	0	0	0	0	0	0	0	0	0	0	0	0	0	0	0	0	0	0	0	0	0	0	0	1504
TB1131	1131	7	6.8	GACATCTGCAGCCCAGGAAGATATTAGCACAGTAAATATTCCAAGCACCAGCCAGTGGCAGGTAATACATTACCTGCAAATTATCCTGTCTCTT	GACATCTGCAGCCCAGGAAGATATTAGCACAGTAAATATTCCAAGCACCAGCCAGTGGCAGGTAATACATTACCTGCAAATTATCCTGTCTCTT	94	3.103	0	1.2e-08	-19	-0.202128	30	1	0.43617	-0.463415	0	0.00376039	0	0	0	0	0	1	1	Mm#S9656141	0	1	0	0	0	0	0	0	0	0	0	0	0	0	0	2222
TB1132	1132	6	0.046	CCCCTGACTTGCACTAAGAGTCAAGCTGCTGGGAGACTGAACTTTCTAAGGAACACCTTTGGGATCTGCTGGAATTCTGATTTGTTCAAGATGATGACAGTCATCAGGACAAATCAGAAACAATGCCACTCTTCAGAGTGTCATT	CCCCTGACTTGCACTAAGAGTCAAGCTGCTGGGAGACTGAACTTTCTAAGGAACACCTTTGGGATCTGCTGGAATTCTGATTTGTTCAAGATGATGACAGTCATCAGGACAAATCAGAAACAATGCCACTCTTCAGAGTGTCATT	145	20.441	0	0.07	-43.4	-0.29931	0	0	0.441379	-0.678125	0	0.00375243	0	0	0	0	0	0	0	0	0	0	0	0	0	0	0	0	0	0	0	0	0	0	0	292
TB1134	1134	2	0.716	TTTGATCAAACTTTCTCTGGATAAGGGAGGAGAAAGAAGATTTTCCTTCTTCTATCAACAATTGCTTTCATTTCTACATTAAGAGGGTGGAAACTAGGTTCCACCCTTGTTCCTTTAGGCAGTGAGTTCATGGTTCAAAATCATA	TTTGATCAAACTTTCTCTGGATAAGGGAGGAGAAAGAAGATTTTCCTTCTTCTATCAACAATTGCTTTCATTTCTACATTAAGAGGGTGGAAACTAGGTTCCACCCTTGTTCCTTTAGGCAGTGAGTTCATGGTTCAAAATCATA	145	19.661	0	0.001	-39.1	-0.269655	0	0	0.372414	-0.724074	0	0.00374945	0	0	0	0	0	0	0	0	0	0	0	0	0	0	0	0	0	0	0	0	0	0	0	293
TB1136	1136	4	0.721	TTTAAACTTGCAGGCTGCTGAGCCCTGGGACAAAGGGGAGACAAGCCCCAGGGCTGAGACAGTCATGTCTTTATTATCTCAGATGTCTCAGGCCTGTCCCCCCGCCTGGAGATATATGGCTGGGAAGGCTAGCTCCACGGCCTCGG	TTTAAACTTGCAGGCTGCTGAGCCCTGGGACAAAGGGGAGACAAGCCCCAGGGCTGAGACAGTCATGTCTTTATTATCTCAGATGTCTCAGGCCTGTXXXXXXGCCTGGAGATATATGGCTGGGAAGGCTAGCTCCACGGCCTCGG	146	21.835	0	0.281	-50.5	-0.34589	0	0	0.568493	-0.608434	0	0.0037461	0	0	0	0	0	0	0	0	0	0	0	0	0	0	0	0	0	0	0	0	0	0	0	2065
TB1137	1137	18	0.18	GGAACGGGCTCTCTGCTGCGTAGCATTCCCGGCCATCTGGGCTGGGAAATGGAGACCACCTTACATCAGAATAACCTTGGCCAGTTCTTTTTGCAACTTCTGCTTCTGGATCTGTTTTGCCCGATGCTGTGGCATGCCATCCCA	GGAACGGGCTCTCTGCTGCGTAGCATTCCCGGCCATCTGGGCTGGGAAATGGAGACCACCTTACATCAGAATAACCTTGGCCAGTTCTTTTTGCAACTTCTGCTTCTGGATCTGTTTTGCCCGATGCTGTGGCATGCCATCCCA	144	6.478	0	3.1e-10	-35.6	-0.247222	11	1	0.534722	-0.462338	0	0.00374505	0	0	0	0	0	0	0	0	0	0	0	0	0	0	0	0	0	0	0	0	0	0	0	2223
TB1138	1138	X	0.047	AAGGCTTCCTATGTATTTCAGGAATCTTGCTAGCTGAATATATGTTACAGGCATTGTGAACAATTTCTAGGAATGACTTACCAACATTATACACATTGCCTAGGAATTGTTTACAATTCCTGATTTAACATTCCGCTGCAAGAGAAAT	AAGGCTTCCTATGTATTTCAGGAATCTTGCTAGCTGAATATATGTTACAGGCATTGTGAACAATTTCTAGGAATGACTTACCAACATTATACACATTGCCTAGGAATTGTTTACAATTCCTGATTTAACATTCCGCTGCAAGAGAAAT	148	16.275	0	0.285	-48.4	-0.327027	0	0	0.351351	-0.930769	0	0.0037411	0	0	0	0	0	0	0	0	0	0	0	0	0	0	0	0	0	0	0	0	0	0	0	294
TB1139	1139	4	0.727	CTGGTGGGAGTAAGATGGAGATTGGGTTACCATGACAACCGATTATTTCATTGGTCCAATAACCAGTTGCTATGGCAACAAAATCTTTGTGTCAGTGTGACATAGATCCCAAGGGAGAGGATGTTTTTGCAAAGGACCCCATGCTCA	CTGGTGGGAGTAAGATGGAGATTGGGTTACCATGACAACCGATTATTTCATTGGTCCAATAACCAGTTGCTATGGCAACAAAATCTTTGTGTCAGTGTGACATAGATCCCAAGGGAGAGGATGTTTTTGCAAAGGACCCCATGCTCA	147	22.021	0	0.018	-39.7	-0.270068	0	0	0.442177	-0.610769	0	0.00374092	0	0	0	0	0	0	0	0	0	0	0	0	0	0	0	0	0	0	0	0	0	0	0	1247
TB1142	1142	15	2.9	CATTGATCCCTTGATTAGTTATTTCCTAAATGAAAATGGAAATACTATTAAAGCAGTAATAATGTTCCATCTTAATAGTTGAGGAGTCAATAAATGGCTCCCGCGTGCTTCATTAAGGATCTTAATGAAGCCAATTTTGATGGCGCAAC	CATTGATCCCTTGATTAGTTATTTCCTAAATGAAAATGGAAATACTATTAAAGCAGTAATAATGTTCCATCTTAATAGTTGAGGAGTCAATAAATGGCTCCCGCGTGCTTCATTAAGGATCTTAATGAAGCCAATTTTGATGGCGCAAC	149	19.523	0	0.287	-39.6	-0.265772	0	0	0.348993	-0.761538	0	0.00373724	0	0	0	0	0	0	0	0	0	0	0	0	0	0	0	0	0	0	0	0	0	0	0	1505
TB1143	1143	7	0.047	GGCTGTGAGGGAGGCAAGGGCCAGGGTCTGGGCTTATGCCCTGCAGTTCTGAGTTCACATAGCTCTAGGGCAGGATGGGGTCCCTGGAGAGAGCTGCCCTGAGCCAGGCCGGAGCGGCGACCCAGGGGCCTTAGTTCTTCTTGTCCC	GGCTGTGAGGGAGGCAAGGGCCAGGGTCTGGGCTTATGCCCTGCAGTTCTGAGTTCACATAGCTCTAGGGCAGGATGGGGTCCCTGGAGAGAGCTGCCCTGAGCCAGGCCGGAGCGGCGACCCAGGGGCCTTAGTTCTTCTTGTCCC	147	20.681	0	0.072	-63	-0.428571	0	0	0.639456	-0.670213	0	0.00373155	0	0	0	0	0	0	0	0	0	1	1	Z50013.1	M.musculus gene for C-H-Ras	0	0	0	0	0	0	0	0	0	0	2066
TB1145	1145	1	0.738	ACTGCTCTACTTGAGTGAGCCGCTTAAAGCAGCCTCCAAAGGAAGTTCACTCAAGCAATTCCGCAGATTACAGCTAATGAACAATATTTCCTCGCACCTATTTAGTGCTCATTAAAATGTAAAAGCCTTTCACTTCAAACAGACGCACA	ACTGCTCTACTTGAGTGAGCCGCTTAAAGCAGCCTCCAAAGGAAGTTCACTCAAGCAATTCCGCAGATTACAGCTAATGAACAATATTTCCTCGCACCTATTTAGTGCTCATTAAAATGTAAAAGCCTTTCACTTCAAACAGACGCACA	149	24.312	0	1.1	-30.5	-0.204698	0	0	0.416107	-0.491935	0	0.00372836	0	0	0	0	0	0	0	0	0	0	0	0	0	0	0	0	0	0	0	0	0	0	0	2067
TB1146	1146	6	0.047	CGTGGGCAAAGCCCAGGCTGGAGCCCTCCCGGCTGCCCAGTGGCTTTTGTGTGCCTGCAGCTTTCAGCTCCTGTCCATCAGACTGAATGGGCCCATTCAGGGGCATTCATGCGCCTCCGAGACCCTGGCTGCCGGGACACAATCAGC	CGTGGGCAAAGCCCAGGCTGGAGCCCTCCCGGCTGCCCAGTGGCTTTTGTGTGCCTGCAGCTTTCAGCTCCTGTCCATCAGACTGAATGGGCCCATTCAGGGGCATTCATGCGCCTCCGAGACCCTGGCTGCCGGGACACAATCAGC	147	21.398	0	0.283	-58.9	-0.40068	0	0	0.632653	-0.633333	0	0.00372512	0	0	0	0	0	0	0	0	0	0	0	0	0	0	0	0	0	0	0	0	0	0	0	3133
TB1149	1149	9	0.029	TCGAGGAGAATATTTTCTTTCCCTTTGTTTCACCTGCAAACTATGTGCAGTCAGCCCGGAGCAAGGCTGCTGAGAAGCTTTGAAGCCCTGCACATTC	TCGAGGAGAATATTTTCTTTCCCTTTGTTTCACCTGCAAACTATGTGCAGTCAGCCCGGAGCAAGGCTGCTGAGAAGCTTTGAAGCCCTGCACATTC	97	1.111	0	0.00018	-23.7	-0.24433	23	1	0.484536	-0.504255	0	0.0037159	0	0	0	0	0	0	0	0	0	0	0	0	0	0	0	0	0	0	0	0	0	0	0	3134
TB1150	1150	7	0.181	TGGTTGGAGCCGCCCAGAAGGCCCTGTTTACAGTAATAACAGCACCAGGCCCTCTGTCTGAGCAGAGACAAGGCGCCTAGGGCTAGAATCCCCAGGCAGCCTCCATCTGTGCCTTATCTCTCAGCTAGCCAGGGACAGGGGGGTA	TGGTTGGAGCCGCCCAGAAGGCCCTGTTTACAGTAATAACAGCACCAGGCCCTCTGTCTGAGCAGAGACAAGGCGCCTAGGGCTAGAATCCCCAGGCAGCCTCCATCTGTGCCTTATCTCTCAGCTAGCCAGGGACAXXXXXXTA	145	23.951	0	0.07	-42.2	-0.291034	0	0	0.586207	-0.496471	0	0.0037151	0	0	0	0	0	0	0	0	0	0	0	0	0	0	0	0	0	0	0	0	0	0	0	3135
TB1152	1152	9	0.047	AGCCACATCTGGATCCCATTACCATTATGAAAGGTACAGGCTTCATGCTTGCTCCAAAGCCCAGCTCTGATTTCACAACCAGCTTGGAGAAGCAGGAGGCAAGTAAATACTTCCTGTTCCATTTGTAATCAACATGCACTTGACATCAA	AGCCACATCTGGATCCCATTACCATTATGAAAGGTACAGGCTTCATGCTTGCTCCAAAGCCCAGCTCTGATTTCACAACCAGCTTGGAGAAGCAGGAGGCAAGTAAATACTTCCTGTTCCATTTGTAATCAACATGCACTTGACATCAA	149	24.996	0	0.287	-30.6	-0.205369	0	0	0.442953	-0.463636	0	0.00370202	0	0	0	0	0	0	0	0	0	0	0	0	0	0	0	0	0	0	0	0	0	0	0	295
TB1153	1153	5	0.183	ATTCAAGGAGGAAGCTAAGTTTCATTCCCCCCTGAATGTAAAGTATTTTGAAGTGAGGTGAGCTCATGTCTAAAATATTAGCCTAATATGAGAGCAAGCCTCTTTGCAGCACAGGCGGCTGCTTGTTCAGCTCTCCTCGGAGTCGC	ATTCAAGGAGGAAGCTAAGTTTCATTXXXXXXTGAATGTAAAGTATTTTGAAGTGAGGTGAGCTCATGTCTAAAATATTAGCCTAATATGAGAGCAAGCCTCTTTGCAGCACAGGCGGCTGCTTGTTCAGCTCTCCTCGGAGTCGC	146	14.764	0	5.9e-24	-38.2	-0.261644	56	1	0.458904	-0.570149	0	0.00369793	0	0	0	0	0	0	0	0	0	0	0	0	0	0	0	0	0	0	0	0	0	0	0	2224
TB1155	1155	7	0.732	AGAGAAGTATGCTGCATCTATAGTGGCTACTTCTGTTCTCAAACTGATGCTTTATTTATTTAGCTGTTCATTCTAGAGACATGAAAAGCATGTCTTCAAAAGCCCCAAATTAGCCTTGGGAACAGATGAATAAATATGAAAACAATTT	AGAGAAGTATGCTGCATCTATAGTGGCTACTTCTGTTCTCAAACTGATGCTTTATTTATTTAGCTGTTCATTCTAGAGACATGAAAAGCATGTCTTCAAAAGCCCCAAATTAGCCTTGGGAACAGATGAATAAATATGAAAACAATTT	148	20.996	0	0.018	-34.2	-0.231081	0	0	0.344595	-0.670588	0	0.00369405	0	0	0	0	0	0	0	0	0	0	0	0	0	0	0	0	0	0	0	0	0	0	0	296
TB1159	1159	4	0.453	GGTGGTGGATATCCTGAAGGAAGTACTGTTCTAACATTGCTAGAACAGTCCCTTGAGGACTTAGGGTTTTACATCTTAACCTGAGGCTCTATTACCT	GGTGGTGGATATCCTGAAGGAAGTACTGTTCTAACATTGCTAGAACAGTCCCTTGAGGACTTAGGGTTTTACATCTTAACCTGAGGCTCTATTACCT	97	9.171	0	2.8	-35.5	-0.365979	0	0	0.43299	-0.845238	0	0.00368189	0	0	0	0	0	0	0	0	0	0	0	0	0	0	0	0	0	0	0	0	0	0	0	3136
TB1160	1160	14	0.183	CTAACCACTGGTGCACAGGGAGTGTAATATCCACAGTCTTGGCCCTCAATTACCGTAATGGCTTATAATGAGATTTTGGCCAAGTAGCAGGTAGCTGGTTATTGCTTCCTGCTCAGCGTGGGCAATGTCTATGCTGTTAATTTGTG	CTAACCACTGGTGCACAGGGAGTGTAATATCCACAGTCTTGGCCCTCAATTACCGTAATGGCTTATAATGAGATTTTGGCCAAGTAGCAGGTAGCTGGTTATTGCTTCCTGCTCAGCGTGGGCAATGTCTATGCTGTTAATTTGTG	146	22.784	0	0.281	-37	-0.253425	0	0	0.458904	-0.552239	0	0.00367665	0	0	0	0	0	0	0	0	0	0	0	0	0	0	0	0	0	0	0	0	0	0	0	4
TB1161	1161	14	0.027	GCAGAGAAATTATATAGGAGCCAGGGAGGAAGTGACACATGTTCCTGCTTGAATGGAACAGGCCTCTGCAGCAGCCACTCGTGCTTGCTT	GCAGAGAAATTATATAGGAGCCAGGGAGGAAGTGACACATGTTCCTGCTTGAATGGAACAGGCCTCTGCAGCAGCCACTCGTGCTTGCTT	90	3.221	0	2.9e-12	-22.5	-0.25	36	1	0.511111	-0.48913	0	0.00367045	0	0	0	0	0	0	0	0	0	0	0	0	0	0	0	0	0	0	0	0	0	0	0	3137
TB1163	1163	5	0.408	TTCCTAAAGAGCCAAGTTGTTACTTCTGGAAGGCAGGTGGCAATGCATGCTTTCTTTATGCTGTGCACCACATATGAATGGTTCAGAAA	TTCCTAAAGAGCCAAGTTGTTACTTCTGGAAGGCAGGTGGCAATGCATGCTTTCTTTATGCTGTGCACCACATATGAATGGTTCAGAAA	89	0.042	0	0.00065	-18.1	-0.203371	22	1	0.426966	-0.476316	0	0.00366873	0	0	0	0	0	0	0	0	0	0	0	0	0	0	0	0	0	0	0	0	0	0	0	2225
TB1165	1165	3	0.442	TGCCATCATTTATAAACAGAGAAACATTTCTCAACCCACACCAGACTTTAACAAGTGGGAGGTTACCTTTCAGCATATTAAATCACCAAGCATTC	TGCCATCATTTATAAACAGAGAAACATTTCTCAACCCACACCAGACTTTAACAAGTGGGAGGTTACCTTTCAGCATATTAAATCACCAAGCATTC	95	2.461	0	0.00071	-14.1	-0.148421	22	1	0.378947	-0.391667	0	0.00366016	0	0	0	0	0	0	0	0	0	0	0	0	0	0	0	0	0	0	0	0	0	0	0	2226
TB1166	1166	12	1.7	CACCATCCCCCTTCAGGTAAGTGTGCCTCGGGTGAGCATGCACTTAATGTAGGTGTATGTCACTCGGCTCGGCCCACTACCCAATGCTGTCCC	CACCATCCCCCTTCAGGTAAGTGTGCCTCGGGTGAGCATGCACTTAATGTAGGTGTATGTCACTCGGCTCGGCCCACTACCCAATGCTGTCCC	93	14.833	0	0.663	-28.7	-0.308602	0	0	0.569892	-0.541509	0	0.00365821	0	0	0	0	0	0	0	0	0	0	0	0	0	0	0	0	0	0	0	0	0	0	0	3138
TB1168	1168	9	0.187	CTCTTTCCTGGGCAAGAGTGCCTGGGCTGGCAGAATCCCACAGCCCAGCAGGGCAACAGTGGTTATGGGAGGAGCTGCTGAGGGGGTGCTGTTTCAGCTCCTGAAATTAGTGCCTAGAGAGCTGCAAATTCCAGTCGTCTCTGATCAGA	CTCTTTCCTGGGCAAGAGTGCCTGGGCTGGCAGAATCCCACAGCCCAGCAGGGCAACAGTGGTTATGGGAGGAGCTGCTGAGGGGGTGCTGTTTCAGCTCCTGAAATTAGTGCCTAGAGAGCTGCAAATTCCAGTCGTCTCTGATCAGA	149	21.096	0	0.073	-54.7	-0.367114	0	0	0.557047	-0.659036	0	0.00365411	0	0	0	0	0	0	0	0	0	0	0	0	0	0	0	0	0	0	0	0	0	0	0	1506
TB1172	1172	2	0.185	AATTGTTCCTCCTTCTGTCCCGTCTCCAGAAGGAGACAAAAACTCCTTTTACCTCAGCAAACAATGCCCTTATGTGGGCGCCAGCGCCCTGCAGCCTGCACAGGCCCAGCTCTGTGCAAACCGCCAATCACCACTCTGGGCTCTGGGG	AATTGTTCCTCCTTCTGTCCCGTCTCCAGAAGGAGACAAAAACTCCTTTTACCTCAGCAAACAATGCCCTTATGTGGGCGCCAGCGCCCTGCAGCCTGCACAGGCCCAGCTCTGTGCAAACCGCCAATCACCACTCTGGGCTCTGGGG	148	22.53	0	0.285	-48.5	-0.327703	0	0	0.567568	-0.577381	0	0.00364504	0	0	0	0	0	1	1	Mm#S9704555	0	1	0	0	0	0	0	0	0	0	0	0	0	0	0	3139
TB1174	1174	2	0.012	GGGACTGATAAGGAATGCCGGGTGGGGAGGCAGGTCCTGGGAGGGACTTGTTCCCAGGCAAGCCTCTCATCTCTGGCTGGCATTAGAAAGAATTACAAAGCATGATTCAGAATCTAATTTTGTCAGCTGGTGATTGGCTCCCACGAGGC	GGGACTGATAAGGAATGCCGGGTGGGGAGGCAGGTCCTGGGAGGGACTTGTTCCCAGGCAAGCCTCTCATCTCTGGCTGGCATTAGAAAGAATTACAAAGCATGATTCAGAATCTAATTTTGTCAGCTGGTGATTGGCTCCCACGAGGC	149	20.672	0	0.018	-53.1	-0.356376	0	0	0.52349	-0.680769	0	0.00364268	0	0	0	0	0	0	0	0	0	0	0	0	0	0	0	0	0	0	0	0	0	0	0	1507
TB1175	1175	13	0.732	TTTTTAAAGAGTAAAATCATAGGGAAAAGAAAATTCTCCCAGGCTAAGACCCGATAGCAGAGTTCTAGCCTGGAGCAAGTTTTTACAGCTCCGTTATAAACCCCTGGAATAGGAGTTCATAACGGAAACAGCTGTTCAACCTTAACTA	TTTTTAAAGAGTAAAATCATAGGGAAAAGAAAATTCTCCCAGGCTAAGACCCGATAGCAGAGTTCTAGCCTGGAGCAAGTTTTTACAGCTCCGTTATAAACCCCTGGAATAGGAGTTCATAACGGAAACAGCTGTTCAACCTTAACTA	148	22.059	0	0.285	-35.5	-0.239865	0	0	0.398649	-0.601695	0	0.00364157	0	0	0	0	0	0	0	0	0	0	0	0	0	0	0	0	0	0	0	0	0	0	0	2068
TB1176	1176	17	0.738	AGTCCTTGGTGTCAGACACCAAGTTTTGGCATCAAGGATTTTTCAACAAGGAAGGCAGCTGCCTGAAATCCTTTGTGGAGCAAGACAAGTTATAAATAGACCTATAAATTTTTGTAAGCAGAAGGCAACAGGCTTAGCAGAGCTGCTCT	AGTCCTTGGTGTCAGACACCAAGTTTTGGCATCAAGGATTTTTCAACAAGGAAGGCAGCTGCCTGAAATCCTTTGTGGAGCAAGACAAGTTATAAATAGACCTATAAATTTTTGTAAGCAGAAGGCAACAGGCTTAGCAGAGCTGCTCT	149	9.508	0	8.8e-17	-45.3	-0.304027	44	1	0.422819	-0.719048	0	0.00363809	0	0	0	0	0	0	0	0	0	0	0	0	0	0	0	0	0	0	0	0	0	0	0	3140
TB1177	1177	16	0.118	TCCCTGATTAATTCCTTGACATAGCATTAAAAGGGGTCAGTTTAGGGCAAGATAATGGAGGTTCTGCGGCCTCCATTATTAGAGGGACACATTTTGAGC	TCCCTGATTAATTCCTTGACATAGCATTAAAAGGGGTCAGTTTAGGGCAAGATAATGGAGGTTCTGCGGCCTCCATTATTAGAGGGACACATTTTGAGC	99	13.57	0	0.178	-28.2	-0.284848	0	0	0.434343	-0.655814	0	0.0036374	0	0	0	0	0	0	0	0	0	0	0	0	0	0	0	0	0	0	0	0	0	0	0	2227
TB1180	1180	7	0.738	TGGGCTTCCCCGTAATTAGAATGGTATTCCCAGCCATTGGGGCCTTTCATGAGGCGGAACAAAAACTCCCCGAGATGAATATCCCCCAACTCTCAGCCCCCTGGATGGAAAAGGGACTGTGAGTTAAAGGGACTTCTTGGGGGAAGGTA	TGGGCTTCCCCGTAATTAGAATGGTATTCCCAGCCATTGGGGCCTTTCATGAGGCGGAACAAAAACTCCCCGAGATGAATATCCCCCAACTCTCAGCCCCCTGGATGGAAAAGGGACTGTGAGTTAAAGGGACTTCTTGGGGGAAGGTA	149	22.455	0	0.287	-45.2	-0.303356	0	0	0.516779	-0.587013	0	0.00363105	0	0	0	0	0	0	0	0	0	0	0	0	0	0	0	0	0	0	0	0	0	0	0	2228
TB1181	1181	5	0.738	CACCAGCCCTCCAGGCAGGTGGGCCCGAGTGCCGGAAAGTGCCAGCATTTCCTCCAGCTCTGATGGGGTCAGAGATGATAACTAATTGGAGGCTGCTGGGCTGATGTCTGTCTCCGGCTTCCTGTCACCTTGCCTAGGGAGGTCACTCA	CACCAGCCCTCCAGGCAGGTGGGCCCGAGTGCCGGAAAGTGCCAGCATTTCCTCCAGCTCTGATGGGGTCAGAGATGATAACTAATTGGAGGCTGCTGGGCTGATGTCTGTCTCCGGCTTCCTGTCACCTTGCCTAGGGAGGTCACTCA	149	20.746	0	1.9e-05	-59.2	-0.397315	0	0	0.590604	-0.672727	0	0.00362902	0	0	0	0	0	0	0	0	0	0	0	0	0	0	0	0	0	0	0	0	0	0	0	297
TB1182	1182	19	0.176	TCCCGAAAAGGAGAGGGAGGGGGGAATCAAAGCGCACTGTGGAAGGGAATGGAGACACTGGGCCTGGTGAGGGTGACATGGTGTCACTCTCTCCAGGCCCAGGCCGGATAAGGAGCGGCCAACAGTGAGGGTGGGGCACG	TCCCGAAAAGGAGAGGGAXXXXXXAATCAAAGCGCACTGTGGAAGGGAATGGAGACACTGGGCCTGGTGAGGGTGACATGGTGTCACTCTCTCCAGGCCCAGGCCGGATAAGGAGCGGCCAACAGTGAGGGTGGGGCACG	140	13.043	3	1.7e-36	-61.3	-0.437857	71	1	0.621429	-0.704598	0	0.0036283	0	0	0	0	0	0	0	0	0	0	0	0	0	0	0	0	0	0	0	0	0	0	0	3141
TB1183	1183	8	0.187	TACCGATTTCCATCTTCTCTGCTTTCAGGTCTGTTATCGTCCCTTCCAGCTGACTTCACATTTTATGATGCTAATGGCGGGTGTGAGGTTTTGAGCTTCTCTGCTGTCAGCTGGTCAGTGGGTCTGAGGGATATATTTAATAGAACCTG	TACCGATTTCCATCTTCTCTGCTTTCAGGTCTGTTATCGTCCCTTCCAGCTGACTTCACATTTTATGATGCTAATGGCGGGTGTGAGGTTTTGAGCTTCTCTGCTGTCAGCTGGTCAGTGGGTCTGAGGGATATATTTAATAGAACCTG	149	7.458	0	1.2e-06	-42.2	-0.283221	27	1	0.456376	-0.620588	0	0.00362521	0	0	0	0	0	0	0	0	0	0	0	0	0	0	0	0	0	0	0	0	0	0	0	298
TB1186	1186	7	0.046	AGCCTCTGGGGCCCCAGATCTGGCCTCGCTAGAGGCAGCCTGGGAAGAGACCTGTGTTTCTCAAGCACACACCCTCCAGGCCTGGGAGTGGGGCCCCAGCAGATGTCTGGATTTGGTAGCCAGGGCCTGGAGCCGGATGCTGAGAA	AGCCTCTGGGGCCCCAGATCTGGCCTCGCTAGAGGCAGCCTGGGAAGAGACCTGTGTTTCTCAAGCACACACCCTCCAGGCCTGGGAGTGGGGCCCCAGCAGATGTCTGGATTTGGTAGCCAGGGCCTGGAGCCGGATGCTGAGAA	146	20.833	0	0.281	-58.9	-0.403425	0	0	0.630137	-0.640217	0	0.00361198	0	0	0	0	0	0	0	0	0	1	1	AJ006345.1	Homo sapiens KVLQT1 gene	0	0	0	0	0	0	0	0	0	0	3142
TB1187	1187	10	1.8	TCTCTAGAGTTTGAGAGAGAAAAACCTCAAACCCCAGAGTATATCTCCAGGGAGATTTCCTGGTTCAACTGGGAACCACTAATGAGTAATCAAGACAA	TCTCTAGAGTTTGAGAGAGAAAAACCTCAAACCCCAGAGTATATCTCCAGGGAGATTTCCTGGTTCAACTGGGAACCACTAATGAGTAATCAAGACAA	98	4.262	0	1.4e-17	-24.4	-0.24898	45	1	0.418367	-0.595122	0	0.00361179	0	0	0	0	0	0	0	0	0	0	0	0	0	0	0	0	0	0	0	0	0	0	0	3143
TB1188	1188	4	0.045	TTTCTGGACTGTGTATCTCTACAAAGTTTATCTCCACTGCCAAGAGTGTCTTGGCACGGAGTGGCTGCAGCTCTTGGCAGCCAGGGCTCTGCGCGGGCAGATCTAAAATGGCTGCCAAGCGGCCTCCTGAAATGTCGCCGGCCT	TTTCTGGACTGTGTATCTCTACAAAGTTTATCTCCACTGCCAAGAGTGTCTTGGCACGGAGTGGCTGCAGCTCTTGGCAGCCAGGGCTCTGCGCGGGCAGATCTAAAATGGCTGCCAAGCGGCCTCCTGAAATGTCGCCGGCCT	144	20.781	0	0.276	-51	-0.354167	0	0	0.5625	-0.62963	0	0.00361147	0	0	0	0	0	0	0	0	0	0	0	0	0	0	0	0	0	0	0	0	0	0	0	3144
TB1189	1189	2	0.187	AAATCCTGAATTACAAGCTCCCCCAACGCCTTCCTAATGAGCCATCCAAGTCTCTGATGTATATAATATGCCTTTTTTAAAAATGCATGAATACATATTCCACTCAGAGATTTAGATGGCTCCTTTGGGTTATTTAAGTTTCAAATGAG	AAATCCTGAATTACAAGCTCCCCCAACGCCTTCCTAATGAGCCATCCAAGTCTCTGATGTATATAATATGCCXXXXXXAAAAATGCATGAATACATATTCCACTCAGAGATTTAGATGGCTCCTTTGGGTTATTTAAGTTTCAAATGAG	149	21.611	0	1.1	-33.5	-0.224832	0	0	0.362416	-0.62037	0	0.00360748	0	0	0	0	0	0	0	0	0	0	0	0	0	0	0	0	0	0	0	0	0	0	0	3145
TB1194	1194	X	0.187	TGAACGGACTGGTAAGTCAGAGGACTAGCAACACAATTGAGCTGCTAATAAAAAGCAAAGTCAACCGCTTTTCATTATTCACCCACTCAGCTCTGATGGCACTTAATATTAATGAGGAATCTAGTGGCAGGTGGCAGGATTGAGGCTGT	TGAACGGACTGGTAAGTCAGAGGACTAGCAACACAATTGAGCTGCTAATAAAAAGCAAAGTCAACCGCTTTTCATTATTCACCCACTCAGCTCTGATGGCACTTAATATTAATGAGGAATCTAGTGGCAGGTGGCAGGATTGAGGCTGT	149	24.534	0	0.287	-30.7	-0.20604	0	0	0.436242	-0.472308	0	0.00358111	0	0	0	0	0	0	0	0	0	1	1	AJ315767.1	Homo sapiens OGT gene for O-linked N-acetylglucosamine (GlcNAc) transferase, splice variants 1-3	0	0	0	0	0	0	0	0	0	0	5
TB1195	1195	15	0.003	GCGCTCGGTTGGTGGGTGAAGCCTGGCTCTGTTACTGATGGTTTTTAATTATGTAAATCAGCCCAGGGCCTGCGCCTGGCACAGGCTCGGCATCCATCAGCTGGCAGCAGAATTAATCAATAAATAACCAGCTGGATGGGGCCTGGGCA	GCGCTCGGTTGGTGGGTGAAGCCTGGCTCTGTTACTGATGGTTTTTAATTATGTAAATCAGCCCAGGGCCTGCGCCTGGCACAGGCTCGGCATCCATCAGCTGGCAGCAGAATTAATCAATAAATAACCAGCTGGATGGGGCCTGGGCA	149	19.836	0	0.287	-56.9	-0.381879	0	0	0.536913	-0.71125	0	0.00357921	0	0	0	0	0	0	0	0	0	0	0	0	0	0	0	0	0	0	0	0	0	0	0	2069
TB1196	1196	19	0.738	GAACAAAGAAACCTGGCTCCTTCCCGCCAGTCCAGCGAGAGTTCCTAATTGGCTTTCCATTAAAGAGAAAATAGACTACTGTTTCCACCTCATTATTTATGAGCCTTTCTGGAAGTACATTTCCATGCACCCTGGGATTGCTCCTGCCC	GAACAAAGAAACCTGGCTCCTTCCCGCCAGTCCAGCGAGAGTTCCTAATTGGCTTTCCATTAAAGAGAAAATAGACTACTGTTTCCACCTCATTATTTATGAGCCTTTCTGGAAGTACATTTCCATGCACCCTGGGATTGCTCCTGCCC	149	24.317	0	0.073	-33.6	-0.225503	0	0	0.463087	-0.486957	0	0.00357759	0	0	0	0	0	0	0	0	0	0	0	0	0	0	0	0	0	0	0	0	0	0	0	1508
TB1197	1197	X	0.738	TTACTGAAGTCCAACACACTGCCACCATGGAGACTTTCAACACCTGTACTGGCAGCACAAATGATGCATAGAGAATTTGTCTCCACCAGCACATACTCCCCAGACACATCACTGCCTGGGAAAGAATCCAGTGAACACATCAGCTGTCT	TTACTGAAGTCCAACACACTGCCACCATGGAGACTTTCAACACCTGTACTGGCAGCACAAATGATGCATAGAGAATTTGTCTCCACCAGCACATACTCCCCAGACACATCACTGCCTGGGAAAGAATCCAGTGAACACATCAGCTGTCT	149	26.054	0	0.287	-28.1	-0.188591	0	0	0.47651	-0.395775	0	0.00357513	0	0	0	0	0	0	0	0	0	0	0	0	0	0	0	0	0	0	0	0	0	0	0	299
TB1198	1198	7	0.738	GACAGCCAGGGACCACCTCTGGCGGAAGCACCGGCCACACTCAAGGCAGGGGAAAGGCTTTTCCCCAGTGTGCAGAAGCTGGTGCTGAGACAAGTGGCTCCACTGGGCAAAGCGTTTGGAGCAAAGGTCACAGGCATAGGGCCGCTCGC	GACAGCCAGGGACCACCTCTGGCGGAAGCACCGGCCACACTCAAGGCAGGGGAAAGGCTTTTCCCCAGTGTGCAGAAGCTGGTGCTGAGACAAGTGGCTCCACTGGGCAAAGCGTTTGGAGCAAAGGTCACAGGCATAGGGCCGCTCGC	149	22.352	0	0.018	-54.1	-0.363087	0	0	0.61745	-0.588043	0	0.00357405	0	0	0	0	0	0	0	0	0	1	1	NM_138447.1	Homo sapiens hypothetical protein BC014000 (LOC115509), mRNA	0	0	0	0	0	0	1	NM_175163.2	Mus musculus RIKEN cDNA 4933416E05 gene (4933416E05Rik), mRNA	0	6
TB1203	1203	15	0.187	TAAGTGGGAGTGTCAGCTTCCTGGGATGGCCTTCCCAGATGTGAGCACATCTGGAGCCCATCAGGGAGGGACCTGGAGCACCAGGATTTCCAGTGCACATCCGATTGAGACTGCAAAGGGTTGTGGATGAGCCAGGACTTCCCTCATAC	TAAGTGGGAGTGTCAGCTTCCTGGGATGGCCTTCCCAGATGTGAGCACATCTGGAGCCCATCAGGGAGGGACCTGGAGCACCAGGATTTCCAGTGCACATCCGATTGAGACTGCAAAGGGTTGTGGATGAGCCAGGACTTCCCTCATAC	149	20.004	0	0.287	-58.1	-0.389933	0	0	0.557047	-0.7	0	0.00356442	0	0	0	0	0	0	0	0	0	0	0	0	0	0	0	0	0	0	0	0	0	0	0	3146
TB1205	1205	7	0.047	TTTGGAGGTTCCTGGAAGGAGCAGTGAGCTTTTGGATCTCATATCAAAGGGTTTAAAGTTAATGATTTTAAGTGTGGTTGGGTTTTATTGTTCCTCTGGTGGGATACAAACTTCAACCACTCTATGACCTCTGCTCCCTCAACTCAATT	TTTGGAGGTTCCTGGAAGGAGCAGTGAGCTTTTGGATCTCATATCAAAGGGTTTAAAGTTAATGATTTTAAGTGTGGTTGGGTTTTATTGTTCCTCTGGTGGGATACAAACTTCAACCACTCTATGACCTCTGCTCCCTCAACTCAATT	149	20.662	0	0.001	-41.3	-0.277181	0	0	0.409396	-0.677049	0	0.0035627	0	0	0	0	0	0	0	0	0	0	0	0	0	0	0	0	0	0	0	0	0	0	0	300
TB1207	1207	X	0.187	TAGCTCCAGGGAGGCAGAAGGGGTGGTCCTCTAGTGGGATGGGCTCCAAAGCAGCCCCACCCTCTACTCGCCTTCCTGTCCCAGCTGGGCCCTAGCTCCTGGTGAGTCAGGGATAGAGGATGCTTCCCAGGTGAGGGTGGGGCTGCCTG	TAGCTCCAGGGAGGCAGAAGGGGTGGTCCTCTAGTGGGATGGGCTCCAAAGCAGCCCCACCCTCTACTCGCCTTCCTGTCCCAGCTGGGCCCTAGCTCCTGGTGAGTCAGGGATAGAGGATGCTTCCCAGGTGAGGGTGGGGCTGCCTG	149	19.695	0	0.018	-67.7	-0.454362	0	0	0.637584	-0.712632	0	0.00355886	0	0	0	0	0	0	0	0	0	0	0	0	0	0	0	0	0	0	0	0	0	0	0	3147
TB1209	1209	1	0.047	AATGTTATTTTACATATTTGATATAGAGCCTAAATTAAGCCATAGAAAAGAGGCCATGAATCTTCACAGCCTCATTATCACGCCTTCCTAAACCTCAAATACAGAAAAATACATTTCATAAACAAAGACCCAATAGGATTTTAATAGTA	AATGTTATTTTACATATTTGATATAGAGCCTAAATTAAGCCATAGAAAAGAGGCCATGAATCTTCACAGCCTCATTATCACGCCTTCCTAAACCTCAAATACAGAAAAATACATTTCATAAACAAAGACCCAATAGGATTTTAATAGTA	149	25.574	0	0.018	-18.7	-0.125503	0	0	0.308725	-0.406522	0	0.00355261	0	0	0	0	0	1	0	0	0	1	0	0	0	0	0	0	0	0	0	0	0	0	0	3148
TB1210	1210	4	0.187	AGCTTCTTAGCAACGAAAGGAAGGATTTACAGCCCTCCAGCTTCCTCAGCTACCATAGCTCTTGAAGGCTTTCAAGGGCTGACCTTCTTAGCAGAGGGCTGGATTCTTTTAATGCGCTCACTTTCAAAAGGTAGCATACCTGTTTTTCC	AGCTTCTTAGCAACGAAAGGAAGGATTTACAGCCCTCCAGCTTCCTCAGCTACCATAGCTCTTGAAGGCTTTCAAGGGCTGACCTTCTTAGCAGAGGGCTGGATTCTTTTAATGCGCTCACTTTCAAAAGGTAGCATACCTGTTTTTCC	149	21.442	0	1.1	-42.8	-0.287248	0	0	0.463087	-0.62029	0	0.00355156	0	0	0	0	0	0	0	0	0	0	0	0	0	0	0	0	0	0	0	0	0	0	0	1509
TB1214	1214	2	0.113	TTTGACTCGCTCCATCTCTGGAGTGATGGGGATCGGAATCCCTTTCCCAAGGTTCTCTTTATACAACACCTGTATGACACAAGAAAGCATTGGAGA	TTTGACTCGCTCCATCTCTGGAGTGATGGGGATCGGAATCCCTTTCCCAAGGTTCTCTTTATACAACACCTGTATGACACAAGAAAGCATTGGAGA	96	1.023	0	3e-09	-25.2	-0.2625	31	1	0.458333	-0.572727	0	0.00354102	0	0	0	0	0	0	0	0	0	1	1	AY189120.1	Mus musculus nebulin (Neb) gene, complete sequence	0	0	0	0	0	0	0	0	0	0	2229
TB1215	1215	9	2.9	GATCAATTTCATCCCTGGCTTGTTTGACAGTCAACAGGGAAATTGGATTGCTTTTGAACACGTAAGTGGGCTCCCACTCCTTCCCTACTTGAAAGAAAATGCTTATTTGTAGCACAAATAAACACCACACGTGTCCGTTTCCATAAGAA	GATCAATTTCATCCCTGGCTTGTTTGACAGTCAACAGGGAAATTGGATTGCTTTTGAACACGTAAGTGGGCTCCCACTCCTTCCCTACTTGAAAGAAAATGCTTATTTGTAGCACAAATAAACACCACACGTGTCCGTTTCCATAAGAA	149	24.334	0	0.073	-29.7	-0.199329	0	0	0.416107	-0.479032	0	0.00353937	0	0	0	0	0	0	0	0	0	0	0	0	0	0	0	0	0	0	0	0	0	0	0	301
TB1216	1216	4	0.738	CTTTTATGTCTTGCACAGAACTGTAAAGCAAAGATGGTTTCATTGCGGCCGTGTGCGCAATGAGATGCGCAGGGGCCGCTCCTGCCCATTAATCAGCGTTTGGGGGGAGGCTTCTGGAAGCCTGACCTATTGCTGTGGTAGCTGATCTG	CTTTTATGTCTTGCACAGAACTGTAAAGCAAAGATGGTTTCATTGCGGCCGTGTGCGCAATGAGATGCGCAGGGGCCGCTCCTGCCCATTAATCAGCGTTTXXXXXXAGGCTTCTGGAAGCCTGACCTATTGCTGTGGTAGCTGATCTG	149	21.943	0	0.287	-47.5	-0.318792	0	0	0.530201	-0.601266	0	0.00353637	0	0	0	0	0	0	0	0	0	0	0	0	0	0	0	0	0	0	0	0	0	0	0	302
TB1218	1218	12	0.397	CTCTGCTGATATCCTGAGGGCTGTAGTTGGTCAGGGCCTTGTTTGAGCCCCAGCCAACTCTTCAATTAAAATGTTGAGGTAAGTGAA	CTCTGCTGATATCCTGAGGGCTGTAGTTGGTCAGGGCCTTGTTTGAGCCCCAGCCAACTCTTCAATTAAAATGTTGAGGTAAGTGAA	87	0.048	0	6.8e-10	-23.1	-0.265517	32	1	0.471264	-0.563415	0	0.00353483	0	0	0	0	0	0	0	0	0	0	0	0	0	0	0	0	0	0	0	0	0	0	0	2230
TB1222	1222	4	0.047	TTTAGGTAATTGCATTCAGCTTTATTATTGCCCAGAGCAATAACTGATTGTTAGTTATTGAAGTCTGAAATGATTTTCTCATTTCCCAGGGGAATCTAGAGATTTACATGGTGCACAGCAGTAACTAATAGATATAATCTGGTCATAAT	TTTAGGTAATTGCATTCAGCTTTATTATTGCCCAGAGCAATAACTGATTGTTAGTTATTGAAGTCTGAAATGATTTTCTCATTTCCCAGGGGAATCTAGAGATTTACATGGTGCACAGCAGTAACTAATAGATATAATCTGGTCATAAT	149	21.546	0	1.1	-30.7	-0.20604	0	0	0.33557	-0.614	0	0.00352762	0	0	0	0	0	0	0	0	0	0	0	0	0	0	0	0	0	0	0	0	0	0	0	7
TB1223	1223	2	1.8	AGAGCTCACATTGCACAGGCTGGCGATAGTTCTGCAGATAGCACCACAGATGAAAAGGGACACCTGGTTCTACCAGGTATCCCATCTGGGAGTTCCC	AGAGCTCACATTGCACAGGCTGGCGATAGTTCTGCAGATAGCACCACAGATGAAAAGGGACACCTGGTTCTACCAGGTATCCCATCTGGGAGTTCCC	97	13.182	0	0.698	-32.5	-0.335052	0	0	0.525773	-0.637255	0	0.00352265	0	0	0	0	0	0	0	0	0	0	0	0	0	0	0	0	0	0	0	0	0	0	0	3149
TB1225	1225	X	2.9	ACAAAATTTGGCAGTCTGTTCAAGCTGTGAATTAAAGGTAATTCACAGTTTGAAATGAAGCAGCATGAGTTCCTTAAGAAAAGCAATCAGACATTAAGAGGATTTTTTATTGAAGGTTGTATATTGGCCAATGTTTCAACAAGCAAAAT	ACAAAATTTGGCAGTCTGTTCAAGCTGTGAATTAAAGGTAATTCACAGTTTGAAATGAAGCAGCATGAGTTCCTTAAGAAAAGCAATCAGACATTAAGAGGAXXXXXXATTGAAGGTTGTATATTGGCCAATGTTTCAACAAGCAAAAT	149	20.044	0	0.287	-34.6	-0.232215	0	0	0.328859	-0.706122	0	0.00352069	0	0	0	0	0	0	0	0	0	0	0	0	0	0	0	0	0	0	0	0	0	0	0	303
TB1226	1226	4	0.047	ATCAATGACCACATTAGCCACTAATCTAAGGCATAAAACATGCATGAGGCATTAGCATGGAAATCTAACACGTTCCTCACCCCAGGTGGTACTAGATTTCGAATCTGTTGTCCCATCTAATAGGAATAAACTTAAATAGCTTATTTAGA	ATCAATGACCACATTAGCCACTAATCTAAGGCATAAAACATGCATGAGGCATTAGCATGGAAATCTAACACGTTCCTCACCCCAGGTGGTACTAGATTTCGAATCTGTTGTCCCATCTAATAGGAATAAACTTAAATAGCTTATTTAGA	149	25.1	0	0.287	-24.1	-0.161745	0	0	0.375839	-0.430357	0	0.00351812	0	0	0	0	0	0	0	0	0	0	0	0	0	0	0	0	0	0	0	0	0	0	0	304
TB1227	1227	4	0.738	AAGCCTGCTTGTCTGTGTTCAACACAAAGAACATTAAATGAAAACAACTGGCACTCTGCCAAATTCCTATAGAGGCAAAGAGATTCAAATAAATTGATTTCACGCATCACACTGACCTGGGATCAGTGTGCAATGCTACAATAAGCTCG	AAGCCTGCTTGTCTGTGTTCAACACAAAGAACATTAAATGAAAACAACTGGCACTCTGCCAAATTCCTATAGAGGCAAAGAGATTCAAATAAATTGATTTCACGCATCACACTGACCTGGGATCAGTGTGCAATGCTACAATAAGCTCG	149	22.882	0	0.287	-33	-0.221477	0	0	0.402685	-0.55	0	0.00351573	0	0	0	0	0	1	0	0	0	1	0	0	0	0	0	0	0	0	0	0	0	0	0	1510
TB1228	1228	11	0.012	AAGACCAGGTTCAGAGGGAGCAGAATAGATATGAGAGTCTCTTGGGTCTGTCACCAGTGGGGACAGATGCAGGTGCTCCTGGCACTTGTGGGCCAAGGGAGGCTTGCAGCCAAGCTTGGGCTCCCTGATATGCTGAGGCCCAAGG	AAGACCAGGTTCAGAGGGAGCAGAATAGATATGAGAGTCTCTTGGGTCTGTCACCAGTGGGGACAGATGCAGGTGCTCCTGGCACTTGTGGGCCAAGGGAGGCTTGCAGCCAAGCTTGGGCTCCCTGATATGCTGAGGCCCAAGG	145	19.996	0	0.07	-55.3	-0.381379	0	0	0.572414	-0.666265	0	0.00351475	0	0	0	0	0	0	0	0	0	0	0	0	0	0	0	0	0	0	0	0	0	0	0	2070
TB1229	1229	18	1.8	TTAATGAGTATGAAAGCATTTTATAAATTATAAAGTGCTTTGCAAGCGTTAGTTACATTGGACATTAGAAATCAACTGATAGATGACTTGAATAGTT	TTAATGAGTATGAAAGCATTTTATAAATTATAAAGTGCTTTGCAAGCGTTAGTTACATTGGACATTAGAAATCAACTGATAGATGACTTGAATAGTT	97	12.993	0	0.003	-17.9	-0.184536	0	0	0.278351	-0.662963	0	0.0035139	0	0	0	0	0	0	0	0	0	0	0	0	0	0	0	0	0	0	0	0	0	0	0	3150
TB1232	1232	X	0.171	CTCGCAGGCAGGGGATTTGAGGAGCGGTTGTGTGATTTGTACAGCTGTCATTAGGGTAATTGCACGATATTTTCCCAAATTTCTCCTGCAGCTTCAGGCTTGCTTTCCAAACTTCCTGCCTGCCCGTTAACATGGGC	CTCGCAGGCAGGGGATTTGAGGAGCGGTTGTGTGATTTGTACAGCTGTCATTAGGGTAATTGCACGATATTTTCCCAAATTTCTCCTGCAGCTTCAGGCTTGCTTTCCAAACTTCCTGCCTGCCCGTTAACATGGGC	137	19.188	0	0.261	-43.9	-0.320438	0	0	0.49635	-0.645588	0	0.00350836	0	0	0	0	0	0	0	0	0	0	0	0	0	0	0	0	0	0	0	0	0	0	0	305
TB1233	1233	1	0.184	ATCAGACCACAGTGGTCCCCAAATATTATGTACATATGACAAATGTCAGTGTAACTTTTTGTTACACTGACAGTTTCATAGGTAAACAAACCTACGCTCCAATGTTAAATTATGCTTGTGTATGTAAAATACACAAGCATTGGGCTA	ATCAGACCACAGTGGTCCCCAAATATTATGTACATATGACAAATGTCAGTGTAACTTTTTGTTACACTGACAGTTTCATAGGTAAACAAACCTACGCTCCAATGTTAAATTATGCTTGTGTATGTAAAATACACAAGCATTGGGCTA	147	16.641	0	0.018	-45.5	-0.309524	0	0	0.353741	-0.875	0	0.00350796	0	0	0	0	0	0	0	0	0	1	1	XM_283585.1	Mus musculus hypothetical gene supported by AK032687; AK083159 (LOC329173), mRNA	0	0	0	0	0	0	1	NM_177836.2	Mus musculus expressed sequence AW046396 (AW046396), mRNA	0	2231
TB1235	1235	14	0.047	TCACTCTAAATTTCATTGACTGAAACTCAATGACCTGCGGCAAACATCATTCTAAGGAACAATATTTGCACAATTTTCATATCTTAATGCAGCAACTTGAGCTTCCATGGAGATTTAAATCCCTAATGAAATTTCCTTGTCAAAATTCT	TCACTCTAAATTTCATTGACTGAAACTCAATGACCTGCGGCAAACATCATTCTAAGGAACAATATTTGCACAATTTTCATATCTTAATGCAGCAACTTGAGCTTCCATGGAGATTTAAATCCCTAATGAAATTTCCTTGTCAAAATTCT	149	25.068	0	0.073	-21.5	-0.144295	0	0	0.33557	-0.43	0	0.00350603	0	0	0	0	0	0	0	0	0	0	0	0	0	0	0	0	0	0	0	0	0	0	0	1511
TB1237	1237	4	0.727	GCCACCTGAGAGTGGGTGAGGAGCAGGTTAGCTGGGTGAAAAGTTCGCAGCGAGGGGAGCTGTCTGTTTCCTTTGCTTAATTTATCCACTATTTGGCTAACCTCACTCTGAACCCAGGCCCGAGACCCCTTGACTCTCTCCCCCGCC	GCCACCTGAGAGTGGGTGAGGAGCAGGTTAGCTGGGTGAAAAGTTCGCAGCGAGGGGAGCTGTCTGTTTCCTTTGCTTAATTTATCCACTATTTGGCTAACCTCACTCTGAACCCAGGCCCGAGACCCCTTGACTCTCTCCCCCGCC	147	20.161	0	0.283	-54.9	-0.373469	0	0	0.557823	-0.669512	0	0.00349886	0	0	0	0	0	0	0	0	0	0	0	0	0	0	0	0	0	0	0	0	0	0	0	1512
TB1238	1238	17	0.738	CAGGCTTCCGGCTGCTGGCTGAGGCAGTCAGATGTGTTATTGTAAAATGGCAATTTTATAATTAAGCGATAATTACATTTTCTGCAGTGTGTAAGGGAAAATAAATGTAGTGTAAATCAATACGCTATTGATTCATGCGAGTTTGCCTT	CAGGCTTCCGGCTGCTGGCTGAGGCAGTCAGATGTGTTATTGTAAAATGGCAATTTTATAATTAAGCGATAATTACATTTTCTGCAGTGTGTAAGGGAAAATAAATGTAGTGTAAATCAATACGCTATTGATTCATGCGAGTTTGCCTT	149	20.643	0	0.287	-37.4	-0.251007	0	0	0.375839	-0.667857	0	0.00349731	0	0	0	0	0	0	0	0	0	0	0	0	0	0	0	0	0	0	0	0	0	0	0	306
TB1239	1239	14	0.187	CAATGGACAAAGCATCTATAGCTAGAGTTGTAATTACTCTAGCCTAACCAGTGTCCCTTAAAAGTCCTGAGCAAAGGCCTTCAAGAGAAACACACTGTTGTCAGGGTCTTATTTTCTAATGGAAAAATAAGACCGTGTCCAGAGCTTGC	CAATGGACAAAGCATCTATAGCTAGAGTTGTAATTACTCTAGCCTAACCAGTGTCCCTTAAAAGTCCTGAGCAAAGGCCTTCAAGAGAAACACACTGTTGTCAGGGTCTTATTTTCTAATGGAAAAATAAGACCGTGTCCAGAGCTTGC	149	21.126	0	0.287	-39.7	-0.266443	0	0	0.416107	-0.640323	0	0.00349498	0	0	0	0	0	0	0	0	0	0	0	0	0	0	0	0	0	0	0	0	0	0	0	1513
TB1240	1240	8	2.9	GCTCATGCAGGGGTTGGCGAGGAAGGGAGACGACTTTTAATTCGACAAGTTCAGAGAGATTTCTTAGTTTGACGCGCTTGGCAGGGGGTCTTTGAGCGCATGGCGATGCTTCAGCATTCTAAGCTTTGAAAGTCTTTCCCTGCAGCAGA	GCTCATGCAGGGGTTGGCGAGGAAGGGAGACGACTTTTAATTCGACAAGTTCAGAGAGATTTCTTAGTTTGACGCGCTTGGCAGGGGGTCTTTGAGCGCATGGCGATGCTTCAGCATTCTAAGCTTTGAAAGTCTTTCCCTGCAGCAGA	149	22.005	0	0.287	-44.5	-0.298658	0	0	0.503356	-0.593333	0	0.00349458	0	0	0	0	0	0	0	0	0	0	0	0	0	0	0	0	0	0	0	0	0	0	0	307
TB1243	1243	17	0.184	AGGGCTCTTGGGAGGAGAGCAAAAGGAAAATGTGAAGTGGAAAGCCACATAAACTTTAGGAGACCCACCCAATGGTGGCACCACATTTAAATAAATCAAATGGGTTCCTGACTCTTAGAGGCAGCAAGTCCCACATGCAGGGCTATC	AGGGCTCTTGGGAGGAGAGCAAAAGGAAAATGTGAAGTGGAAAGCCACATAAACTTTAGGAGACCCACCCAATGGTGGCACCACATTTAAATAAATCAAATGGGTTCCTGACTCTTAGAGGCAGCAAGTCCCACATGCAGGGCTATC	147	10.352	0	5.1e-12	-37.6	-0.255782	36	1	0.469388	-0.544928	0	0.00349109	0	0	0	0	0	0	0	0	0	0	0	0	0	0	0	0	0	0	0	0	0	0	0	1514
TB1245	1245	12	0.436	CTGCTCTGCACATCCCTAGGGATGAAATGGCTGCTGGTTTAGACCATTTCCCACAGATCATTTGGTGTCAAATGGTCTCTTTAGCTGGGTGATC	CTGCTCTGCACATCCCTAGGGATGAAATGGCTGCTGGTTTAGACCATTTCCCACAGATCATTTGGTGTCAAATGGTCTCTTTAGCTGGGTGATC	94	11.678	0	0.043	-31.3	-0.332979	0	0	0.478723	-0.695556	0	0.00348936	0	0	0	0	0	0	0	0	0	0	0	0	0	0	0	0	0	0	0	0	0	0	0	2232
TB1247	1247	1	0.029	CGGAGAACTACATTTCCCAGTGTGCCTCTTGGTAAAGCGACCAGACCAGTGTGGCGACTTGCCACGTACACTCTTGGGAAATGTAGTTTCCTAGCTAT	CGGAGAACTACATTTCCCAGTGTGCCTCTTGGTAAAGCGACCAGACCAGTGTGGCGACTTGCCACGTACACTCTTGGGAAATGTAGTTTCCTAGCTAT	98	11.202	0	0.045	-36.7	-0.37449	0	0	0.5	-0.74898	0	0.00348608	0	0	0	0	0	0	0	0	0	0	0	0	0	0	0	0	0	0	0	0	0	0	0	2233
TB1248	1248	5	0.721	CAGCTTGGGGCTGTCATTAGCCCCCAGCACCAAACAAAGGCCCCTCGTCCAGGCGGCTGCATCCGCTGGGCTAATTAATTGGATTAATGGCAGAGCAGCCCACACTGGGGCTGCGGGATCACTTCAATGAGTCTTCCACACCCGTC	CAGCTTGGGGCTGTCATTAGCCCCCAGCACCAAACAAAGGCCCCTCGTCCAGGCGGCTGCATCCGCTGGGCTAATTAATTGGATTAATGGCAGAGCAGCCCACACTGGGGCTGCGGGATCACTTCAATGAGTCTTCCACACCCGTC	146	20.345	0	0.281	-55.3	-0.378767	0	0	0.582192	-0.650588	0	0.0034855	0	0	0	0	0	0	0	0	0	0	0	0	0	0	0	0	0	0	0	0	0	0	0	1515
TB1249	1249	6	0.442	CTGATACTCTGAACTGGGGCAAGAAAGTCTTTCATTGTTGTGGATTAGACTCTCACATGGTGAGATTCTGGGCCAGGCTTAAGGGATGTCACCTG	CTGATACTCTGAACTGGGGCAAGAAAGTCTTTCATTGTTGTGGATTAGACTCTCACATGGTGAGATTCTGGGCCAGGCTTAAGGGATGTCACCTG	95	13.969	0	0.68	-26	-0.273684	0	0	0.473684	-0.577778	0	0.0034814	0	0	0	0	0	0	0	0	0	0	0	0	0	0	0	0	0	0	0	0	0	0	0	1516
TB1250	1250	19	0.738	GTGTCAGTAGCATAGATGCCATTCCACACACCACCCTCGCCTCTGCTTCCCAGCTCTGGGAGGGAAATATGCCCTCTGGGAGACACCCAAGCCCCACAAAGGGAGCTTTGTTGGAGCTGGAGGTGAGAATCTGTGGGCGTTGGGATTCC	GTGTCAGTAGCATAGATGCCATTCCACACACCACCCTCGCCTCTGCTTCCCAGCTCTGGGAGGGAAATATGCCCTCTGGGAGACACCCAAGCCCCACAAAGGGAGCTTTGTTGGAGCTGGAGGTGAGAATCTGTGGGCGTTGGGATTCC	149	21.685	0	0.287	-51.6	-0.346309	0	0	0.57047	-0.607059	0	0.00348096	0	0	0	0	0	0	0	0	0	0	0	0	0	0	0	0	0	0	0	0	0	0	0	3151
TB1251	1251	12	0.184	CAAATAAATTGCTAATAACTCACCACTGGACTCTCCAAGAGAGGCCTGTGCTCATGTAACCATGGCAACAGCAGACGCCAGCAACCTACTCATTAGTGCCACCCAGTGATAAGGCCTCCCCCTGGGCAAGACCCAGGGGCCATCAAG	CAAATAAATTGCTAATAACTCACCACTGGACTCTCCAAGAGAGGCCTGTGCTCATGTAACCATGGCAACAGCAGACGCCAGCAACCTACTCATTAGTGCCACCCAGTGATAAGGCCTCCCCCTGGGCAAGACCCAGGGGCCATCAAG	147	22.957	0	0.072	-41.4	-0.281633	0	0	0.530612	-0.530769	0	0.00347758	0	0	0	0	0	0	0	0	0	0	0	0	0	0	0	0	0	0	0	0	0	0	0	3152
TB1252	1252	2	1.8	GCTTCTTGAATCTAAAGGGTTACTGTGGGTTTCCATAGCAACGGGTCCTCTAGGGGAAGTGGGCGGGACCTGCTACCATTGGGTTCTAAGCAGGACTC	GCTTCTTGAATCTAAAGGGTTACTGTGGGTTTCCATAGCAACGGGTCCTCTAGGGGAAGTGGGCGGGACCTGCTACCATTGGGTTCTAAGCAGGACTC	98	14.235	0	0.179	-30.8	-0.314286	0	0	0.530612	-0.592308	0	0.00347571	0	0	0	0	0	0	0	0	0	0	0	0	0	0	0	0	0	0	0	0	0	0	0	3153
TB1256	1256	7	1.7	GAGGCTCATTGATCTGGTAACCTTCCCAGAGTCAGTTAGTAATGAGTTGTTCTGACAATGGAGATCTTGGGGGTTGCAGTAGAATTGAGAG	GAGGCTCATTGATCTGGTAACCTTCCCAGAGTCAGTTAGTAATGAGTTGTTCTGACAATGGAGATCTTGGGGGTTGCAGTAGAATTGAGAG	91	0.955	0	1.8e-10	-22.6	-0.248352	33	1	0.450549	-0.55122	0	0.00346714	0	0	0	0	0	0	0	0	0	0	0	0	0	0	0	0	0	0	0	0	0	0	0	3154
TB1257	1257	7	0.187	GCATATGGATTCAATGCTGCAGATTTACTCAGCATTGGTTAATGGTTTCTATAGAGATTGATGTCAATCTCTCTGGCCTTTCTTGTGTCAACAGTAAGTTACAACAAGAAAGATCGTGGCTTTTGCCTTTGATTAGAAGAGGTGTCTTT	GCATATGGATTCAATGCTGCAGATTTACTCAGCATTGGTTAATGGTTTCTATAGAGATTGATGTCAATCTCTCTGGCCTTTCTTGTGTCAACAGTAAGTTACAACAAGAAAGATCGTGGCTTTTGCCTTTGATTAGAAGAGGTGTCTTT	149	19.935	0	0.073	-40.1	-0.269128	0	0	0.38255	-0.703509	0	0.00346114	0	0	0	0	0	0	0	0	0	0	0	0	0	0	0	0	0	0	0	0	0	0	0	1517
TB1259	1259	14	0.003	TCCAAGAGATCTTACAAGTTATCAATCTCGCCACGACAGAGTGCTTTCTGACCACTTCCCCTTTGCAATTAAGGACTGTGACCACTCGCTTACGCACAGACTGAGAACAGCAGCCATAACCCCAAAGGAGGTCAGAAGCTCCCAGC	TCCAAGAGATCTTACAAGTTATCAATCTCGCCACGACAGAGTGCTTTCTGACCACTTCCCCTTTGCAATTAAGGACTGTGACCACTCGCTTACGCACAGACTGAGAACAGCAGCCATAACCCCAAAGGAGGTCAGAAGCTCCCAGC	146	24.941	0	0.281	-30.4	-0.208219	0	0	0.5	-0.416438	0	0.00345327	0	0	0	0	0	0	0	0	0	0	0	0	0	0	0	0	0	0	0	0	0	0	0	308
TB1260	1260	14	0.732	AGTGTGCAGCTATTTTCATAAACACCCATTGGTGTTGTAGAATGAAAATAATAACTTCATGTGATTCACAGCAGATGCTGATAACATAAATCTACACACCTGGGATAAATAGGATTTAGTAATTTCTTTATGATAAAGGAAATGCATG	AGTGTGCAGCTATTTTCATAAACACCCATTGGTGTTGTAGAATGAAAATAATAACTTCATGTGATTCACAGCAGATGCTGATAACATAAATCTACACACCTGGGATAAATAGGATTTAGTAATTTCTTTATGATAAAGGAAATGCATG	148	20.07	0	0.285	-33	-0.222973	0	0	0.324324	-0.6875	0	0.00345199	0	0	0	0	0	0	0	0	0	0	0	0	0	0	0	0	0	0	0	0	0	0	0	309
TB1263	1263	13	0.047	AAGGACAGAACTGTTTACACAGGCATGCTGCTTTCTCAGGTAGCTCCCTGCTGACAGAAACCTTTGTTCTGAAGGATCAATTTACTTTGCACAGTAAATTGACTGAATTGATCAGTTCAGAGCATATAATTGTTGGCTAATCCTGTGGA	AAGGACAGAACTGTTTACACAGGCATGCTGCTTTCTCAGGTAGCTCCCTGCTGACAGAAACCTTTGTTCTGAAGGATCAATTTACTTTGCACAGTAAATTGACTGAATTGATCAGTTCAGAGCATATAATTGTTGGCTAATCCTGTGGA	149	21.429	0	0.073	-37.9	-0.254362	0	0	0.409396	-0.621311	0	0.00345007	0	0	0	0	0	0	0	0	0	0	0	0	0	0	0	0	0	0	0	0	0	0	0	8
TB1264	1264	9	0.184	GGAGTGGTAAAAAATAATGGCTGTTCTGTGATTCCTGCCTCCCAAGCTAGGAGATTGCAATTTACATTATGCAAATAGACATTATGCAATCAAGGCACTTTAGCGGGAATCTGGCAGCAGAGAGGCCGCTGATGAGATGCCGAGGTC	GGAGTGGTXXXXXXTAATGGCTGTTCTGTGATTCCTGCCTCCCAAGCTAGGAGATTGCAATTTACATTATGCAAATAGACATTATGCAATCAAGGCACTTTAGCGGGAATCTGGCAGCAGAGAGGCCGCTGATGAGATGCCGAGGTC	147	21.487	0	1.1	-40.1	-0.272789	0	0	0.462585	-0.589706	0	0.00344971	0	0	0	0	0	0	0	0	0	0	0	0	0	0	0	0	0	0	0	0	0	0	0	2234
TB1265	1265	5	0.716	TGTAATAGAATAACTCTAATTGCCTGTTCTGCTTAACTTTAATACTGGGTTTCAAACTGCTGTACGGACAGGAAAGCAACATTAGAGGAATTACTCTTGTGTTACATTCCTTCCTATAAAAGTACTTTGAAGTCAGGCAATAAAG	TGTAATAGAATAACTCTAATTGCCTGTTCTGCTTAACTTTAATACTGGGTTTCAAACTGCTGTACGGACAGGAAAGCAACATTAGAGGAATTACTCTTGTGTTACATTCCTTCCTATAAAAGTACTTTGAAGTCAGGCAATAAAG	145	20.648	0	0.07	-32.2	-0.222069	0	0	0.351724	-0.631373	0	0.00344594	0	0	0	0	0	0	0	0	0	0	0	0	0	0	0	0	0	0	0	0	0	0	0	310
TB1267	1267	17	0.738	TTTCTGGTGAAAAAGATCATTACCAGGCGGCTCCAGGGAAGGTGGCCCTCCTGTAAGTGTGCTCCTTTTGTTATGAATATGGAACAGATGGAGCCAAATCTATCTGCTCTGTAGGAACAAAAACACTTACAACCCAGCGCTCTCTATTA	TTTCTGGTGAAAAAGATCATTACCAGGCGGCTCCAGGGAAGGTGGCCCTCCTGTAAGTGTGCTCCTTTTGTTATGAATATGGAACAGATGGAGCCAAATCTATCTGCTCTGTAGGAACAAAAACACTTACAACCCAGCGCTCTCTATTA	149	21.663	0	1.1	-39.9	-0.267785	0	0	0.449664	-0.595522	0	0.00344234	0	0	0	0	0	0	0	0	0	0	0	0	0	0	0	0	0	0	0	0	0	0	0	311
TB1269	1269	11	0.738	CCACGTGCCCGCTGCCAGGACGTCTCTGGAGCCCTGATTACATCTGTGGAGAGAGCCTCAAACCTCACAGATGAGCGAGCCTATCGATCAGCCTGGCAGCTGACGTGTGTTTCAAAATGTAGAGGCGGATGGGCAGTTTAACTGCCAGG	CCACGTGCCCGCTGCCAGGACGTCTCTGGAGCCCTGATTACATCTGTGGAGAGAGCCTCAAACCTCACAGATGAGCGAGCCTATCGATCAGCCTGGCAGCTGACGTGTGTTTCAAAATGTAGAGGCGGATGGGCAGTTTAACTGCCAGG	149	20.381	0	4.5	-52.1	-0.349664	0	0	0.563758	-0.620238	0	0.0034396	0	0	0	0	0	0	0	0	0	0	0	0	0	0	0	0	0	0	0	0	0	0	0	9
TB1270	1270	1	0.113	TTCTCCTTACTCACTGATGCCCCTGGGCTCCAGAATTTCCAGAACCCCAGGGCCACGGAGCACATTATGAAAACTTCTGCCAGACCCACCACCCTT	TTCTCCTTACTCACTGATGCCCCTGGGCTCCAGAATTTCCAGAACCCCAGGGCCACGGAGCACATTATGAAAACTTCTGCCAGACCCACCACCCTT	96	19.327	0	0.174	-16.6	-0.172917	0	0	0.541667	-0.319231	0	0.0034347	0	0	0	0	0	1	1	Mm#S9486511	0	1	0	0	0	0	0	0	0	0	0	0	0	0	0	3155
TB1271	1271	3	0.047	CATTCTTCCCTGCTGCTGTTGCCGCTGTCACGTCAGCCGGTGATTTGATAGGCTTGTCGGGTTGCCATGGTGTTGACTTCTTGCCTCCAAGGGGCTGCCCAATGACTGGAGGTCTGGGATTAAAGCGGGAAGAGGCAGCGGCCACAGC	CATTCTTCCCTGCTGCTGTTGCCGCTGTCACGTCAGCCGGTGATTTGATAGGCTTGTCGGGTTGCCATGGTGTTGACTTCTTGCCTCCAAGGGGCTGCCCAATGACTGGAGGTCTGGGATTAAAGCGGGAAGAGGCAGCGGCCACAGC	148	21.113	0	0.285	-53.4	-0.360811	0	0	0.581081	-0.62093	0	0.00342512	0	0	0	0	0	0	0	0	0	0	0	0	0	0	0	0	0	0	0	0	0	0	0	10
TB1273	1273	5	2.8	CAATTTCCCTTCTTTTCAGGAAAGGAAATGTTTGCGCTTCAAAGGGCTTCTTTGAAGAGTGGCCCTCTGGTGCTGGCCCGGCCAGGTTAGAGTTACTGGGCTCAGCAGGGTACCCCAACTCTGGATGGCTGCCCACTAGAGTCACT	CAATTTCCCTTCTTTTCAGGAAAGGAAATGTTTGCGCTTCAAAGGGCTTCTTTGAAGAGTGGCCCTCTGGTGCTGGCCCGGCCAGGTTAGAGTTACTGGGCTCAGCAGGGTACCCCAACTCTGGATGGCTGCCCACTAGAGTCACT	146	21.205	0	0.281	-46.9	-0.321233	0	0	0.534247	-0.601282	0	0.00341851	0	0	0	0	0	0	0	0	0	0	0	0	0	0	0	0	0	0	0	0	0	0	0	3156
TB1278	1278	1	0.187	AATCCACCACGCAGGCTGCCAGGGACGAATGGGATCCCACCCAAAGCCAATCGTTGCTCTGACAGGGAAGTTGGCTAGTGCTGCCTGAGACTACTCCAGCCTCCCCCGTCCCTGATGTCACAATTCAGAGGCTGCTGCCTGCCTGGGAG	AATCCACCACGCAGGCTGCCAGGGACGAATGGGATCCCACCCAAAGCCAATCGTTGCTCTGACAGGGAAGTTGGCTAGTGCTGCCTGAGACTACTCCAGCCTCCCCCGTCCCTGATGTCACAATTCAGAGGCTGCTGCCTGCCTGGGAG	149	21.456	0	1.1	-53.5	-0.35906	0	0	0.597315	-0.601124	0	0.00341234	0	0	0	0	0	0	0	0	0	1	1	S43333.1	11 beta-hydroxysteroid dehydrogenase {exons 1 and 2, promoter} [rats, Genomic, 2285 nt]	0	0	0	0	0	0	0	0	0	0	1518
TB1280	1280	11	0.187	CATGCTGCAGGAGAGAGCGATGCTTTCCGCGGTGCTTGACAGAACCATGTTCCGTTTCCATCGTTCCACCACATGGTTAGATCAAGCACAAAGGAAAGCCCCGCGGCAACTGGTCAGAGTCAAGGTCAGGAAGCAGCGTCAGAGAGAGG	CATGCTGCAGGAGAGAGCGATGCTTTCCGCGGTGCTTGACAGAACCATGTTCCGTTTCCATCGTTCCACCACATGGTTAGATCAAGCACAAAGGAAAGCCCCGCGGCAACTGGTCAGAGTCAAGGTCAGGAAGCAGCGTCAGAGAGAGG	149	20.134	0	0.287	-55.4	-0.371812	0	0	0.550336	-0.67561	0	0.00340935	0	0	0	0	0	0	0	0	0	0	0	0	0	0	0	0	0	0	0	0	0	0	0	11
TB1282	1282	15	0.03	CGCATTTCAATTTAAAGTAATGGTGTGAGCAATTTCACTCCATTACTTCTGTCTCCAATAGGGTTCACAGCATCCATGCTAATGTCTACCGACAAAACA	CGCATTTCAATTTAAAGTAATGGTGTGAGCAATTTCACTCCATTACTTCTGTCTCCAATAGGGTTCACAGCATCCATGCTAATGTCTACCGACAAAACA	99	15.224	0	0.705	-20.8	-0.210101	0	0	0.393939	-0.533333	0	0.00340675	0	0	0	0	0	0	0	0	0	0	0	0	0	0	0	0	0	0	0	0	0	0	0	2235
TB1283	1283	17	0.183	CCGGTACTGCCTCTTCCAGGTACGGCTTCAATGATTTTTATCTCGGCTTGGAACACAAAGTGTGTTCTGATACTAATACTGATAAAAGCATAAAGGCTGGCGCCATCTGCCATGGCAACTATCAAGATGGCAGATGCTTTTCATCG	CCGGTACTGCCTCTTCCAGGTACGGCTTCAATGATTTTTATCTCGGCTTGGAACACAAAGTGTGTTCTGATACTAATACTGATAAAAGCATAAAGGCTGGCGCCATCTGCCATGGCAACTATCAAGATGGCAGATGCTTTTCATCG	146	21.071	0	0.281	-40.1	-0.274658	0	0	0.452055	-0.607576	0	0.00340673	0	0	0	0	0	0	0	0	0	0	0	0	0	0	0	0	0	0	0	0	0	0	0	1248
TB1285	1285	17	0.738	CCTACTCTCTACTCGAAATAGAAGCCTATTAGTGAACAAAGTAAACTTAAGGGCAAAGTTTAAACATTTTCCTGAGGGTGTTTCATTAAGAACCCTAGTTCTTTTGTTTAAACATTTGCTCTTGGTAAATGTACTTGTATTGTGAAAAT	CCTACTCTCTACTCGAAATAGAAGCCTATTAGTGAACAAAGTAAACTTAAGGGCAAAGTTTAAACATTTTCCTGAGGGTGTTTCATTAAGAACCCTAGTTCTTTTGTTTAAACATTTGCTCTTGGTAAATGTACTTGTATTGTGAAAAT	149	21.345	0	0.287	-30.3	-0.203356	0	0	0.328859	-0.618367	0	0.00339981	0	0	0	0	0	0	0	0	0	0	0	0	0	0	0	0	0	0	0	0	0	0	0	2236
TB1286	1286	2	0.721	CCATGAATCTCCAGGATGGCATTCCGGCTGACGGAAACGCCTCTGAGCAGCCAACTCACGACTGTCAGTTCAAACTTGCATATTTTGCCAAATTGCTGGCTCACAAGTCTTCACTTGTGAAATAAACAGAAATGAGTATGAGGGAA	CCATGAATCTCCAGGATGGCATTCCGGCTGACGGAAACGCCTCTGAGCAGCCAACTCACGACTGTCAGTTCAAACTTGCATATTTTGCCAAATTGCTGGCTCACAAGTCTTCACTTGTGAAATAAACAGAAATGAGTATGAGGGAA	146	7.613	0	1.9e-05	-36	-0.246575	25	1	0.458904	-0.537313	0	0.00339838	0	0	0	0	0	0	0	0	0	0	0	0	0	0	0	0	0	0	0	0	0	0	0	2237
TB1287	1287	18	0.187	TGTGAAATTTGAAGCCAGTGTTCCCCTTAGCAACCATGGTAACACAGGATCTGATAGAGAGCCTGCAGTTATAAAAATACCAGCTTCCACCAGACACTGGTTTCCAAAGGGAAACCAGTCCCCACACCAGAACCATTTTTAAACAGTCT	TGTGAAATTTGAAGCCAGTGTTCCCCTTAGCAACCATGGTAACACAGGATCTGATAGAGAGCCTGCAGTTATAAAAATACCAGCTTCCACCAGACACTGGTTTCCAAAGGGAAACCAGTCCCCACACCAGAACCATTTTTAAACAGTCT	149	22.835	0	0.018	-35.7	-0.239597	0	0	0.442953	-0.540909	0	0.00339289	0	0	0	0	0	0	0	0	0	0	0	0	0	0	0	0	0	0	0	0	0	0	0	1249
TB1289	1289	10	0.699	AAGAGGAGGTCAGCTGACCCGGGCGCCTGGCCCTCTTCCGGCAGGCACTTTTACAGGAGCCTTCTCTGGGAATGGTCAGCATTCCATTCTCCCAGAGAGTGGGATGTGAATCTGGCCTGTTTTCATTAATTGCAAATTAATG	AAGAGGAGGTCAGCTGACCCGGGCGCCTGGCCCTCTTCCGGCAGGCACTTTTACAGGAGCCTTCTCTGGGAATGGTCAGCATTCCATTCTCCCAGAGAGTGGGATGTGAATCTGGCCTGTTTTCATTAATTGCAAATTAATG	142	16.948	3	0.017	-53.3	-0.375352	0	0	0.521127	-0.72027	0	0.00339136	0	0	0	0	0	0	0	0	0	0	0	0	0	0	0	0	0	0	0	0	0	0	0	1519
TB1290	1290	13	0.732	ATTCCCCCAAGGCTTGAGTATCTTGCATCTTTGCAAACTGCCCAGGGCAGAGTATTCTGGCGCTATCTGCTAACACCAGAAGGTTCTACATTACATATTTTATGTTAAGATGCAAAGCAGTGTCACCTAGGGGCCTCAGATCTTTGAG	ATTCCCCCAAGGCTTGAGTATCTTGCATCTTTGCAAACTGCCCAGGGCAGAGTATTCTGGCGCTATCTGCTAACACCAGAAGGTTCTACATTACATATTTTATGTTAAGATGCAAAGCAGTGTCACCTAGGGGCCTCAGATCTTTGAG	148	22.479	0	1.1	-36.1	-0.243919	0	0	0.452703	-0.538806	0	0.00339002	0	0	0	0	0	0	0	0	0	0	0	0	0	0	0	0	0	0	0	0	0	0	0	312
TB1291	1291	12	0.425	CACCACAGGTTGGTCACCTGAGGAGCTCTAAAACTGCTAGCCAGGAACAGAACAAGATATCAGTATGTTCCTAAGCTTCCCAGGTGATCCTC	CACCACAGGTTGGTCACCTGAGGAGCTCTAAAACTGCTAGCCAGGAACAGAACAAGATATCAGTATGTTCCTAAGCTTCCCAGGTGATCCTC	92	12.378	0	0.654	-28.1	-0.305435	0	0	0.48913	-0.624444	0	0.00338732	0	0	0	0	0	0	0	0	0	0	0	0	0	0	0	0	0	0	0	0	0	0	0	2238
TB1292	1292	6	0.187	CACACACGGTTCTATGCCTTACAGAGACTTGAAGCCTGAAAGCCTGGCCAAGTTTGGGAAGAAGAGGAGCCCTCTCAGGGCTCAAGAGCCTTCCCGCTTTTTGGAACACTTCCACAGTGGGTCAAGCTTGGCAAGAATTCAGACCAAGT	CACACACGGTTCTATGCCTTACAGAGACTTGAAGCCTGAAAGCCTGGCCAAGTTTGGGAAGAAGAGGAGCCCTCTCAGGGCTCAAGAGCCTTCCCGCTTTTTGGAACACTTCCACAGTGGGTCAAGCTTGGCAAGAATTCAGACCAAGT	149	22.035	0	0.018	-44.8	-0.300671	0	0	0.516779	-0.581818	0	0.00338676	0	0	0	0	0	0	0	0	0	0	0	0	0	0	0	0	0	0	0	0	0	0	0	1250
TB1294	1294	5	1.5	AGCAAGCTGCCTCAAGTTTCTCCCCTAAGGGGAAAGCAGAATTGTAGGGTTCCTATGAGATCACAAACTCCACAGTGACCTCAT	AGCAAGCTGCCTCAAGTTTCTCCCCTAAGGGGAAAGCAGAATTGTAGGGTTCCTATGAGATCACAAACTCCACAGTGACCTCAT	84	6.738	0	3.2e-27	-20.7	-0.246429	61	1	0.47619	-0.5175	0	0.00338232	0	0	0	0	0	0	0	0	0	0	0	0	0	0	0	0	0	0	0	0	0	0	0	3157
TB1295	1295	3	0.184	TGTGTGGGAGCCAAAGAGCTGCTGAAACAAAAGGGAGGTTTGGGGACAAGGAGGACATTGTGCTCTGTCCCCCATCTCCTGGCAGCTCCAAAGAGCCCCAGGCCTGGGAAAGGCCCTTAATTGTATTTTGTGAGGCAGCTCTCTGGC	TGTGTGGGAGCCAAAGAGCTGCTGAAACAAAAGGGAGGTTTGGGGACAAGGAGGACATTGTGCTCTGTCCCCCATCTCCTGGCAGCTCCAAAGAGCCCCAGGCCTGGGAAAGGCCCTTAATTGTATTTTGTGAGGCAGCTCTCTGGC	147	16.769	0	0.283	-66.7	-0.453741	0	0	0.55102	-0.823457	0	0.00337882	0	0	0	0	0	0	0	0	0	0	0	0	0	0	0	0	0	0	0	0	0	0	0	313
TB1298	1298	5	0.699	TCAGCTAGGGCCACTATCAGAGGTTGTGTCCTGGGGGCTCGGGAAGTGCTAGCTCAGCAGTAGGTCAGGTAATTACACTACCTGCACGAACAGCACTTTGGAGCCCCCATGACTAAGGTCCAAGAGGGGAGGACAGAATGGA	TCAGCTAGGGCCACTATCAGAGGTTGTGTCCTGGGGGCTCGGGAAGTGCTAGCTCAGCAGTAGGTCAGGTAATTACACTACCTGCACGAACAGCACTTTGGAGCCCCCATGACTAAGGTCCAAGAGGGGAGGACAGAATGGA	142	19.196	1	0.017	-50.5	-0.355634	0	0	0.549296	-0.647436	0	0.00337685	0	0	0	0	0	0	0	0	0	0	0	0	0	0	0	0	0	0	0	0	0	0	0	12
TB1300	1300	11	0.459	GTGACAGATGTCTGTTTGTTGAACCACACAATCAGGATTATAAATCTGCCTTTATGCTCTGAGTTCCTGGGGTCCGGGATGGTCTGACCAGCTTGGAG	GTGACAGATGTCTGTTTGTTGAACCACACAATCAGGATTATAAATCTGCCTTTATGCTCTGAGTTCCTGGGGTCCGGGATGGTCTGACCAGCTTGGAG	98	4.922	0	3.4e-15	-22.8	-0.232653	41	1	0.479592	-0.485106	0	0.00337352	0	0	0	0	0	0	0	0	0	0	0	0	0	0	0	0	0	0	0	0	0	0	0	3158
TB1302	1302	12	0.187	ATATAGAGACAGAGAAAAATATTATCCCTTTATAACTAAATTCATTTCCCTCTGAGAAACAGCAGCTCTGCTGCTATGGAAATGAAGGTCACCATGGCAACGGTAAACAACCCCCAAGAATGGTCACTGAATAGGCTGAAAAGAACATC	ATATAGAGACAGAGAAAAATATTATCCCTTTATAACTAAATTCATTTCCCTCTGAGAAACAGCAGCTCTGCTGCTATGGAAATGAAGGTCACCATGGCAACGGTAAACAACCCCCAAGAATGGTCACTGAATAGGCTGAAAAGAACATC	149	25.082	0	0.287	-24.4	-0.163758	0	0	0.395973	-0.413559	0	0.00336668	0	0	0	0	0	0	0	0	0	0	0	0	0	0	0	0	0	0	0	0	0	0	0	13
TB1303	1303	17	0.184	AACAAAGGCGCCTCGGGGGCCTGCGCAGAGGTCACCTGCTGCCTCCGGGGCAGATTAAGGAGGCCTGGAGAGGGCATTGGGAGGAAATGGTGCCTTGCTTCTTTGGAAAATCAATTCGTCCCACCCTTAATGGGACATTTTGTTCCC	AACAAAGGCGCCTCGGGGGCCTGCGCAGAGGTCACCTGCTGCCTCCGGGGCAGATTAAGGAGGCCTGGAGAGGGCATTGGGAGGAAATGGTGCCTTGCTTCTTTGGAAAATCAATTCGTCCCACCCTTAATGGGACATTTTGTTCCC	147	19.778	0	0.072	-56	-0.380952	0	0	0.564626	-0.674699	0	0.00336529	0	0	0	0	0	0	0	0	0	0	0	0	0	0	0	0	0	0	0	0	0	0	0	2239
TB1304	1304	4	0.185	CTGGCACGCCCTCCTCCCCACCGGGTGTCTGACAGCCGGACAGCGGGATCTGCACAGCAAGTGAAATTCCCGTCGGATCGATAAAGCCGAAGCGCTGGCGGCGACGGGTCGATGGTTTTATCTGTCTCGGCCCCGCCGCGCCCGGCGC	CTGGCACGCCCTCCTCCCCACCGGGTGTCTGACAGCCGGACAGCGGGATCTGCACAGCAAGTGAAATTCCCGTCGGATCGATAAAGCCGAAGCGCTGGCGGCGACGGGTCGATGGTTTTATCTGTCTCGGCCCCGCCGCGCCCGGCGC	148	20.963	0	1.1	-60.5	-0.408784	0	0	0.668919	-0.611111	0	0.00336442	0	0	0	0	0	0	0	0	0	0	0	0	0	0	0	0	0	0	0	0	0	0	0	2240
TB1306	1306	6	0.187	TCTGTTCATTTCATATTTATCACTAGCTTGTTTGCTAATTTTCATTTGCAAGAGGCAATTCTTCCAGCTAACTGGGTGCCTCAATGGGCCACTGATTTCTTTGAAGTGACAGTCTGTAAATATGCATAAAAAAGGGATGCAATTAGCGC	TCTGTTCATTTCATATTTATCACTAGCTTGTTTGCTAATTTTCATTTGCAAGAGGCAATTCTTCCAGCTAACTGGGTGCCTCAATGGGCCACTGATTTCTTTGAAGTGACAGTCTGTAAATATGCATXXXXXXGGGATGCAATTAGCGC	149	20.04	0	0.018	-39.1	-0.262416	0	0	0.38255	-0.685965	0	0.00336316	0	0	0	0	0	0	0	0	0	0	0	0	0	0	0	0	0	0	0	0	0	0	0	3159
TB1307	1307	5	0.727	ACGGTTTCTCCAAAAGGCTCCAAATGAGATTTGGGACTTAAACAAGATTTGGTGTGATTTGCTAATTACCCAAGTTACTATTACCTGATTAACACAGGAATCCTAATAGTCTGTGGAGGTGCCTTCCTTCCTGTGCCAGGAGGCTTG	ACGGTTTCTCCAAAAGGCTCCAAATGAGATTTGGGACTTAAACAAGATTTGGTGTGATTTGCTAATTACCCAAGTTACTATTACCTGATTAACACAGGAATCCTAATAGTCTGTGGAGGTGCCTTCCTTCCTGTGCCAGGAGGCTTG	147	20.194	0	0.072	-41.5	-0.282313	0	0	0.428571	-0.65873	0	0.00336193	0	0	0	0	0	0	0	0	0	0	0	0	0	0	0	0	0	0	0	0	0	0	0	1520
TB1309	1309	6	0.442	GATGGTGGGTGAGGGGAGAGCTCTCTTAGGTTAGGCGAACGTAGACCAGGTTCTCTGGAGAATCTAGGCTGGACCCCAAACACCCATCCTAAGCT	GATGGTGGGTGAGGGGAGAGCTCTCTTAGGTTAGGCGAACGTAGACCAGGTTCTCTGGAGAATCTAGGCTGGACCCCAAACACCCATCCTAAGCT	95	12.053	2	0.003	-32.4	-0.341053	0	0	0.547368	-0.623077	0	0.00335297	0	0	0	0	0	0	0	0	0	0	0	0	0	0	0	0	0	0	0	0	0	0	0	2241
TB1310	1310	8	0.738	ATCCTGGTCATGCACATTGGGACATGCCAGGGCCTGGCTTCCCAGGGGCTGGAGGGAGCTCCCGCAGGGGACTTCAAAAGCCCAAATGCCTTTCAGAAAGAAGCTAAAACTTTCTGCTTAACCAAAGCCTCCACAGGAGAAGAACAGGC	ATCCTGGTCATGCACATTGGGACATGCCAGGGCCTGGCTTCCCAGGGGCTGGAGGGAGCTCCCGCAGGGGACTTCAAAAGCCCAAATGCCTTTCAGAAAGAAGCTAAAACTTTCTGCTTAACCAAAGCCTCCACAGGAGAAGAACAGGC	149	21.705	0	0.018	-48.1	-0.322819	0	0	0.543624	-0.593827	0	0.00334989	0	0	0	0	0	0	0	0	0	0	0	0	0	0	0	0	0	0	0	0	0	0	0	2071
TB1311	1311	13	0.459	CAGTGTGGGGCCTACTTTCTGAATTCTCAGGGCTTCAGCAGAGGCCTGGTAGGCCAGGTGACTGATGTCTCACAACCCTGGGCTGGGAGCTTAGGAAG	CAGTGTGGGGCCTACTTTCTGAATTCTCAGGGCTTCAGCAGAGGCCTGGTAGGCCAGGTGACTGATGTCTCACAACCCTGGGCTGGGAGCTTAGGAAG	98	13.07	0	0.045	-35.6	-0.363265	0	0	0.571429	-0.635714	0	0.00334793	0	0	0	0	0	0	0	0	0	0	0	0	0	0	0	0	0	0	0	0	0	0	0	3160
TB1313	1313	13	0.738	ATGCCCTCTATGGATAAACAAAGGAAATTCCAGGAACCATTGGGCTTTTTATGCCTCTCCTTAAATTGCACCTCTGTACTTAACAGCATCCAAAGGGAAACATACTGTGCAGAATGTTTCAGGGCTCTGAGCCGCTCAGAATGCCAGGA	ATGCCCTCTATGGATAAACAAAGGAAATTCCAGGAACCATTGGGCTTTTTATGCCTCTCCTTAAATTGCACCTCTGTACTTAACAGCATCCAAAGGGAAACATACTGTGCAGAATGTTTCAGGGCTCTGAGCCGCTCAGAATGCCAGGA	149	22.72	0	1.1	-35.4	-0.237584	0	0	0.449664	-0.528358	0	0.00334344	0	0	0	0	0	0	0	0	0	0	0	0	0	0	0	0	0	0	0	0	0	0	0	314
TB1315	1315	15	0.453	TGTTTACTTTGCTGTTTGCGGTCTCTTCTGTTATGGAGTCTCTGCTTTGGGACAGAGCAGGGATTCTTCCCCAAGCCACCAAAGAGAGATCGCTCCA	TGTTTACTTTGCTGTTTGCGGTCTCTTCTGTTATGGAGTCTCTGCTTTGGGACAGAGCAGGGATTCTTCCCCAAGCCACCAAAGAGAGATCGCTCCA	97	12.716	0	0.177	-31	-0.319588	0	0	0.494845	-0.645833	0	0.00334272	0	0	0	0	0	0	0	0	0	0	0	0	0	0	0	0	0	0	0	0	0	0	0	2242
TB1316	1316	1	0.448	TGCTTTTGTTTCATCTCCCTGCCAAATGCCTAAGGGTTGCTTCCAGCCTTTGGGTGTCTGTACTTCGGGAATTTTCAATCAGTTCTCAGGCAGCAA	TGCTTTTGTTTCATCTCCCTGCCAAATGCCTAAGGGTTGCTTCCAGCCTTTGGGTGTCTGTACTTCGGGAATTTTCAATCAGTTCTCAGGCAGCAA	96	11.736	0	0.011	-31.1	-0.323958	0	0	0.46875	-0.691111	0	0.00334243	0	0	0	0	0	0	0	0	0	0	0	0	0	0	0	0	0	0	0	0	0	0	0	315
TB1319	1319	2	1.8	ATTATTTACTATGTCTACTTTTAACATACTTTGTGCACTTCTAAACACCTAGAAGGACTAGATGTTTCAGATGAGGACATGAATTTGTCCCCTATATAC	ATTATTTACTATGTCTACTTTTAACATACTTTGTGCACTTCTAAACACCTAGAAGGACTAGATGTTTCAGATGAGGACATGAATTTGTCCCCTATATAC	99	1.813	4	7.3e-41	-14.7	-0.148485	32	1	0.333333	-0.445455	0	0.00333248	0	0	0	0	0	0	0	0	0	0	0	0	0	0	0	0	0	0	0	0	0	0	0	3161
TB1320	1320	X	2.8	TGGGGCTTTGTAGTCACTAGGGCACCATTTTGAAACAATGCACAAACCATCTACTAAACGGAACCACTAGTGACTTAAAAGCCCCCGGGCCTTGTCTCTTCTGCCAGTTCTGATGATGGGGCTCCACCTATCTGGACAAACTGAAG	TGGGGCTTTGTAGTCACTAGGGCACCATTTTGAAACAATGCACAAACCATCTACTAAACGGAACCACTAGTGACTTAAAAGCCCCCGGGCCTTGTCTCTTCTGCCAGTTCTGATGATGGGGCTCCACCTATCTGGACAAACTGAAG	146	21.416	0	0.281	-41.2	-0.282192	0	0	0.486301	-0.580282	0	0.00333073	0	0	0	0	0	0	0	0	0	0	0	0	0	0	0	0	0	0	0	0	0	0	0	1521
TB1322	1322	13	2.9	GGGAGCCTAAGGGCACATTCAGGCTCACTGAGAAGAACACGCCTAAATAACAGTTAAAACATGTGTCATGAGCTGCAAGGGGCTTGTTTGCCAGCAGGGCAAACAGTTCATTGCAGCTCATGCAGTACCCTGCAACAGGATGGAGAGAG	GGGAGCCTAAGGGCACATTCAGGCTCACTGAGAAGAACACGCCTAAATAACAGTTAAAACATGTGTCATGAGCTGCAAGGGGCTTGTTTGCCAGCAGGGCAAACAGTTCATTGCAGCTCATGCAGTACCCTGCAACAGGATGGAGAGAG	149	19.973	0	0.287	-50.7	-0.340268	0	0	0.503356	-0.676	0	0.00332765	0	0	0	0	0	0	0	0	0	0	0	0	0	0	0	0	0	0	0	0	0	0	0	316
TB1323	1323	1	0.704	AGAAGCAAAGGGGGTTGATTTGCTAAGTGTGCATCTCTTTGTTGTGGCTCAGAGATCTGAGCGTGGTTTCTGGGAAACCAGGCAATGTGGAAATGAAAGAGATTCTGTGTCTCGAATTGCTGAGCCACCACTGGGCTGTCAAA	AGAAGCAAAGGGGGTTGATTTGCTAAGTGTGCATCTCTTTGTTGTGGCTCAGAGATCTGAGCGTGGTTTCTGGGAAACCAGGCAATGTGGAAATGAAAGAGATTCTGTGTCTCGAATTGCTGAGCCACCACTGGGCTGTCAAA	143	10.385	0	3.4e-19	-43	-0.300699	48	1	0.475524	-0.632353	0	0.00332668	0	0	0	0	0	0	0	0	0	0	0	0	0	0	0	0	0	0	0	0	0	0	0	1522
TB1324	1324	17	2.9	TTATAGCGCCCTATTTTCCAAAGTCTAAAATGGACATATGTTATAACTGTCTTGGGCCCCAAGGTTTCAGAAACACCCTTAAGGCTCCTGAAATACAATCGTGTATTTTAGACTAATTCCTAAAGGGCCAAGCCAGCTTATCCTTGGCA	TTATAGCGCCCTATTTTCCAAAGTCTAAAATGGACATATGTTATAACTGTCTTGGGCCCCAAGGTTTCAGAAACACCCTTAAGGCTCCTGAAATACAATCGTGTATTTTAGACTAATTCCTAAAGGGCCAAGCCAGCTTATCCTTGGCA	149	21.178	0	1.1	-37	-0.248322	0	0	0.409396	-0.606557	0	0.00332418	0	0	0	0	0	0	0	0	0	0	0	0	0	0	0	0	0	0	0	0	0	0	0	317
TB1325	1325	10	1.6	ATGAGGTCACCATGGTGACCTCACTCTGACGTTCCGATGAAAGGAAGTATAGTTCTGAGTGAGTCAATGGAGAGGCGAGTCTCCCTCCTC	ATGAGGTCACCATGGTGACCTCACTCTGACGTTCCGATGAAAGGAAGTATAGTTCTGAGTGAGTCAATGGAGAGGCGAGTCTCCCTCCTC	90	11.622	0	0.637	-29.4	-0.326667	0	0	0.511111	-0.63913	0	0.00332239	0	0	0	0	0	0	0	0	0	0	0	0	0	0	0	0	0	0	0	0	0	0	0	2243
TB1326	1326	1	0.007	TTAGCATCCCAGAATAGCATGCTGAGGCCGAGAGGCCAGCCTGTTTGATGTCCTGCTTTGGACATTTGCATGTCAAAGCAAGGAGGCTACTCGATTAT	TTAGCATCCCAGAATAGCATGCTGAGGCCGAGAGGCCAGCCTGTTTGATGTCCTGCTTTGGACATTTGCATGTCAAAGCAAGGAGGCTACTCGATTAT	98	11.475	0	0.706	-34	-0.346939	0	0	0.489796	-0.708333	0	0.00332116	0	0	0	0	0	0	0	0	0	0	0	0	0	0	0	0	0	0	0	0	0	0	0	3162
TB1327	1327	4	0.732	GTGTGAGACAGAGGCAGCTAGAGGGCCTGGTTGCCCTAGGCCACCCCACTCTGTCCCTTCAGCTGCTGGGTTATTTTTAAGCTTCAGTCAGGTGGGGTTGGTACAGCAGCTGATTTGGTTGCTAGGCAACAGAGCAACCAAATAAAAG	GTGTGAGACAGAGGCAGCTAGAGGGCCTGGTTGCCCTAGGCCACCCCACTCTGTCCCTTCAGCTGCTGGGTTATTTTTAAGCTTCAGTCAGGTGGGGTTGGTACAGCAGCTGATTTGGTTGCTAGGCAACAGAGCAACCAAATAAAAG	148	19.548	2	0.072	-50.5	-0.341216	0	0	0.527027	-0.647436	0	0.00331867	0	0	0	0	0	0	0	0	0	0	0	0	0	0	0	0	0	0	0	0	0	0	0	3163
TB1328	1328	11	2.9	ATTCTGAGTTTATATTGAGATGGGCTGCTTTTGGAACAAAGGCAGCCTGATCATAATTTGTCAGTGTTCTTGGTAGCTATATATCACCAAAGCTCTCTGCCAGTCCTTCTGGGACCCAATCATTTATGGAGCTGACAATATGGGCTAAC	ATTCTGAGTTTATATTGAGATGGGCTGCTTTTGGAACAAAGGCAGCCTGATCATAATTTGTCAGTGTTCTTGGTAGCTATATATCACCAAAGCTCTCTGCCAGTCCTTCTGGGACCCAATCATTTATGGAGCTGACAATATGGGCTAAC	149	20.391	0	0.073	-41.5	-0.278523	0	0	0.422819	-0.65873	0	0.00331521	0	0	0	0	0	0	0	0	0	0	0	0	0	0	0	0	0	0	0	0	0	0	0	1251
TB1329	1329	11	0.187	CCTCAGGATCCTGCCCTTTGGGTGCTCCATGTCTTACCAAACCGCAGTGTGGGCATCAGCCTGGGGCAAGGTGCCGAGCCAGGTCCTGGGCCAGGCCTAGGGGCTTCCCGGCTCCTGGGAGATGAGCCTCCACTTCACCTGAGAGACCT	CCTCAGGATCCTGCCCTTTGGGTGCTCCATGTCTTACCAAACCGCAGTGTGGGCATCAGCCTGGGGCAAGGTGCCGAGCCAGGTCCTGGGCCAGGCCTAGGGGCTTCCCGGCTCCTGGGAGATGAGCCTCCACTTCACCTGAGAGACCT	149	19.261	2	0.005	-63.2	-0.424161	0	0	0.637584	-0.665263	0	0.00331427	0	0	0	0	0	0	0	0	0	0	0	0	0	0	0	0	0	0	0	0	0	0	0	3164
TB1330	1330	2	1.7	TGTCTCAGTTTGCCAGGGACAGTGACAGAAAAGTCTTAACACCTGGTTGGTGGGTAACCACTGGGGGAAATGGATTTTCTCCCTCATTTACA	TGTCTCAGTTTGCCAGGGACAGTGACAGAAAAGTCTTAACACCTGGTTGGTGGGTAACCACTGGGGGAAATGGATTTTCTCCCTCATTTACA	92	3.479	0	5.2e-20	-25.7	-0.279348	49	1	0.467391	-0.597674	0	0.00330783	0	0	0	0	0	0	0	0	0	0	0	0	0	0	0	0	0	0	0	0	0	0	0	3165
TB1333	1333	11	0.738	CTTGGGAAAATTTGTGAAATTCCACCCCCTGGGCAAAAACCATGGCTTTTTGTCAATATGCCCCGGGTAGAAATCTGACATTTCCATAATGATATGACAGATTTCCATCTGGGAAAACTGCCTTCTGTTTTCACAATGAATTTGAAGCA	CTTGGGAAAATTTGTGAAATTCCACCCCCTGGGCAAAAACCATGGCTTTTTGTCAATATGCCCCGGGTAGAAATCTGACATTTCCATAATGATATGACAGATTTCCATCTGGGAAAACTGCCTTCTGTTTTCACAATGAATTTGAAGCA	149	20.244	1	1.1	-37.8	-0.253691	0	0	0.402685	-0.63	0	0.00329477	0	0	0	0	0	0	0	0	0	0	0	0	0	0	0	0	0	0	0	0	0	0	0	2072
TB1334	1334	8	0.11	CCTGCTGCCCTCTTCCCCTGGGAGCTCAGCTGCCTCTGGGATTCTTTGAAGCTACTGGGAACTCAGTTGCTAGGGTGGCTCTCAGGGCCTCAGA	CCTGCTGCCCTCTTCCCCTGGGAGCTCAGCTGCCTCTGGGATTCTTTGAAGCTACTGGGAACTCAGTTGCTAGGGTGGCTCTCAGGGCCTCAGA	94	13.169	0	0.17	-33.2	-0.353191	0	0	0.595745	-0.592857	0	0.00329109	0	0	0	0	0	0	0	0	0	0	0	0	0	0	0	0	0	0	0	0	0	0	0	3166
TB1335	1335	3	0.408	TGCTTGTTTAAAAATTGAACAAGCATAAATTTGTTACAGGAATAGATGTGACCTGACAAACTGATTTGTCAAACAGACAAACATTTTCA	TGCTTGTTTAAAAATTGAACAAGCATAAATTTGTTACAGGAATAGATGTGACCTGACAAACTGATTTGTCAAACAGACAAACATTTTCA	89	7.312	0	6.8e-44	-23.4	-0.262921	89	1	0.303371	-0.866667	0	0.0032864	0	0	0	0	0	0	0	0	0	0	0	0	0	0	0	0	0	0	0	0	0	0	0	3167
TB1337	1337	13	0.732	ACTACATACGCCTCCCTAATACAATCCCTTAACCATCTAGCTAAGGAACTCTTAGAAGCCATTTGACCCCTCTTAAGACCCCCTAAGAGTACAAACAATCTTTCAGAAGATCTGAAATCTTTGATTCTTCTGAGCAAACCCTAAGTGT	ACTACATACGCCTCCCTAATACAATCCCTTAACCATCTAGCTAAGGAACTCTTAGAAGCCATTTGACCCCTCTTAAGACCCCCTAAGAGTACAAACAATCTTTCAGAAGATCTGAAATCTTTGATTCTTCTGAGCAAACCCTAAGTGT	148	25.15	0	0.285	-23.5	-0.158784	0	0	0.405405	-0.391667	0	0.0032798	0	0	0	0	0	0	0	0	0	0	0	0	0	0	0	0	0	0	0	0	0	0	0	1252
TB1338	1338	7	0.732	CATTAGAATCCCCTGGGGAGCTTTTACAAACCCTGGTGCCCAACACCAGACCAATTAATTCAAATCTTCCCTGATGGAGCTGTGCATCAGCACACTTAAATAGCTCCCCTGGTGACTCTAATAGGCAACCAGGTTGAGAACTTCTGCC	CATTAGAATCCCCTGGGGAGCTTTTACAAACCCTGGTGCCCAACACCAGACCAATTAATTCAAATCTTCCCTGATGGAGCTGTGCATCAGCACACTTAAATAGCTCCCCTGGTGACTCTAATAGGCAACCAGGTTGAGAACTTCTGCC	148	20.709	0	0.072	-44.6	-0.301351	0	0	0.47973	-0.628169	0	0.00327941	0	0	0	0	0	0	0	0	0	0	0	0	0	0	0	0	0	0	0	0	0	0	0	318
TB1339	1339	7	0.738	TGTGTGAATCGCCTCATTAGGGAAAGAGACTGAAAATTGGGGTCAGGGTATTTAAACCTGACCTGTGCAGAGGCCAGACAAGGCCTGGGCCCACCGAGGTTTCACTTCAGAGCCTTGGACCACCCCTGAGGTGACACCAATTCAAGCCT	TGTGTGAATCGCCTCATTAGGGAAAGAGACTGAAAATTGGGGTCAGGGTATTTAAACCTGACCTGTGCAGAGGCCAGACAAGGCCTGGGCCCACCGAGGTTTCACTTCAGAGCCTTGGACCACCCCTGAGGTGACACCAATTCAAGCCT	149	19.565	0	0.018	-54.7	-0.367114	0	0	0.530201	-0.692405	0	0.0032792	0	0	0	0	0	0	0	0	0	0	0	0	0	0	0	0	0	0	0	0	0	0	0	319
TB1340	1340	16	0.112	TGGATTTCCTGCTGGCTGCGGGTGCTCTGACTAGGTTGCACTACTGTGCTGTGAGAAGCAGTGCAATGGTATTGTCAAAGCATCTGGGACCAGCC	TGGATTTCCTGCTGGCTGCGGGTGCTCTGACTAGGTTGCACTACTGTGCTGTGAGAAGCAGTGCAATGGTATTGTCAAAGCATCTGGGACCAGCC	95	12.13	0	0.172	-33.2	-0.349474	0	0	0.536842	-0.65098	0	0.00327835	0	0	0	0	0	0	0	0	0	0	0	0	0	0	0	0	0	0	0	0	0	0	0	2244
TB1341	1341	9	0.18	GCCCGGCACACGCCGCAGCTCGGGCACCCTCCCCCTAGGGAGCCCGAGGAGGAAGACGACCAATGTCACCTGCCCCGGCCACGCGAGTAACTTCTGAAAAGTTCTCAGGCAACTAGGTCAAAAGGAAACTCACCCGCGGGCACG	GCCCGGCACACGCCGCAGCTCGGGCACCCTCCCCCTAGGGAGCCCGAGGAGGAAGACGACCAATGTCACCTGCCCCGGCCACGCGAGTAACTTCTGAAAAGTTCTCAGGCAACTAGGTCAAAAGGAAACTCACCCGCGGGCACG	144	21.413	0	0.276	-51.5	-0.357639	0	0	0.638889	-0.559783	0	0.00327531	0	0	0	0	0	0	0	0	0	0	0	0	0	0	0	0	0	0	0	0	0	0	0	1523
TB1342	1342	11	0.115	CCGGGAGGAGGTGCAGAAGCGTCTTGGGGGTGGTGGCTCTGCCACCCCGGAGGATTTATGGTCCTCTGGAATGTGAGGAGTAAGCGCTCGCTAGCTG	CCGGGAGGAGGTGCAGAAGCGTCTTGGGGGTGGTGGCTCTGCCACCCCGGAGGATTTATGGTCCTCTGGAATGTGAGGAGTAAGCGCTCGCTAGCTG	97	11.216	4	0.011	-37.6	-0.387629	0	0	0.618557	-0.626667	0	0.00327419	0	0	0	0	0	0	0	0	0	0	0	0	0	0	0	0	0	0	0	0	0	0	0	3168
TB1344	1344	9	0.046	GGTAAATTACTTTTTCCTGGTACCACTTGGTAGCCAAGAGGAGGCAATTTACCTCATAATGTCAAGACACCCTGCTGCCATGAAAGTGGTCATATCCTGAGCTTGCTGCAGGAGAGTACTTGGCTCACAGTCAAGTTGACCTTCGT	GGTAAATTACTTTTTCCTGGTACCACTTGGTAGCCAAGAGGAGGCAATTTACCTCATAATGTCAAGACACCCTGCTGCCATGAAAGTGGTCATATCCTGAGCTTGCTGCAGGAGAGTACTTGGCTCACAGTCAAGTTGACCTTCGT	146	19.888	0	0.281	-44.3	-0.303425	0	0	0.465753	-0.651471	0	0.00326942	0	0	0	0	0	0	0	0	0	0	0	0	0	0	0	0	0	0	0	0	0	0	0	2245
TB1345	1345	10	0.732	ACGAGGCCGCCTGAGAACAGGCCTGCGAACAGTTCTTTCTGGAGGGCCGCCAACAGAGGCAGCCAGACGTTTTTCACAGGACCTTTAGCTGCCACTGTTAACCCAGAGGCAGTCTAAATTGGAGCCAGAGCAACCACCTCCAGGCCCC	ACGAGGCCGCCTGAGAACAGGCCTGCGAACAGTTCTTTCTGGAGGGCCGCCAACAGAGGCAGCCAGACGTTTTTCACAGGACCTTTAGCTGCCACTGTTAACCCAGAGGCAGTCTAAATTGGAGCCAGAGCAACCACCTCCAGGCCCC	148	21.224	0	1.1	-50.6	-0.341892	0	0	0.581081	-0.588372	0	0.00326824	0	0	0	0	0	0	0	0	0	0	0	0	0	0	0	0	0	0	0	0	0	0	0	14
TB1346	1346	15	0.187	AGTTAATTAATGTGGTGGCAGCTTGGAATGTTGTCCAGCTGCCAGTGAGAATTATGTTTGTTTGCCTTTGGCCCAAGTGTGAAATGGCTGGCTGTTGATTTCAGAAGTGTGAGTGTACATTTTTATATCTCACACAAATGAATACATTT	AGTTAATTAATGTGGTGGCAGCTTGGAATGTTGTCCAGCTGCCAGTGAGAATTATGTTTGTTTGCCTTTGGCCCAAGTGTGAAATGGCTGGCTGTTGATTTCAGAAGTGTGAGTGTACATTTTTATATCTCACACAAATGAATACATTT	149	20.305	0	0.073	-38.2	-0.256376	0	0	0.389262	-0.658621	0	0.00326808	0	0	0	0	0	0	0	0	0	0	0	0	0	0	0	0	0	0	0	0	0	0	0	320
TB1349	1349	5	0.732	ATACAAACCCTTTCCCCGTAAGACAGCGGGTCCCACGGGGACAAGGGGCGAGGTGGAATATTTTATCAGCCGGGTACATGTGTAAGAAAAAACAGGCCTGAAAAGCCAAGTCTCGTTTTCCTGAAAAGGGTGAAGCAGGGAGGGGGCT	ATACAAACCCTTTCCCCGTAAGACAGCGGGTCCCACGGGGACAAGGGGCGAGGTGGAATATTTTATCAGCCGGGTACATGTGTAAGXXXXXXCAGGCCTGAAAAGCCAAGTCTCGTTTTCCTGAAAAGGGTGAAGCAGGGAGGGGGCT	148	14.096	0	1.6e-30	-43.7	-0.29527	56	1	0.52027	-0.567532	0	0.00326604	0	0	0	0	0	0	0	0	0	0	0	0	0	0	0	0	0	0	0	0	0	0	0	321
TB1351	1351	12	0.738	GCGTCTCTGTGTGGTACTTGGAGAGATAGTAGACCGTATAGCGTACGCTTTATCTGTGACGTATGTAACACGGTCCACTAACCCTCAGTATCAAATCCATCCCCGAGGCCCCTGGAGAAGATGCTGTCTTCGGGGAGACGCCAGTAGAC	GCGTCTCTGTGTGGTACTTGGAGAGATAGTAGACCGTATAGCGTACGCTTTATCTGTGACGTATGTAACACGGTCCACTAACCCTCAGTATCAAATCCATCCCCGAGGCCCCTGGAGAAGATGCTGTCTTCGGGGAGACGCCAGTAGAC	149	18.009	5	1.1	-50.7	-0.340268	0	0	0.52349	-0.65	0	0.00326005	0	0	0	0	0	0	0	0	0	1	0	0	0	1	0	0	0	0	0	0	0	0	0	322
TB1352	1352	9	0.738	CCATGGCTCTGTAAGATCCCACGCAGGCAGCCTGACAGGAAGGGGATTTGTTCCCTATGCCCTGTCACTCTGAGCCGCTCAGGGGGCAATGGGGCTTTTGTGAGCTCTCAAGTGAACCCATTGGCCCATTGTCTGCCAGGGCTTTCCAC	CCATGGCTCTGTAAGATCCCACGCAGGCAGCCTGACAGGAAGGGGATTTGTTCCCTATGCCCTGTCACTCTGAGCCGCTCAGGGGGCAATGGGGCTTTTGTGAGCTCTCAAGTGAACCCATTGGCCCATTGTCTGCCAGGGCTTTCCAC	149	19.778	0	0.287	-58	-0.389262	0	0	0.577181	-0.674419	0	0.00326003	0	0	0	0	0	0	0	0	0	0	0	0	0	0	0	0	0	0	0	0	0	0	0	2073
TB1354	1354	12	0.187	TATTTCTGCAGTATTTTGGCCTTCCTCTGGAGGAAGGTGACAGGAGACTGTTCTGTTCCTGCAGAAAATTTGCTTGTCATCAGAGTCACTGCGTGCTGTTGAAACAGCTACTGCCTACATCGCTCTGCCTCTTGAAAGCTAGCATTTGG	TATTTCTGCAGTATTTTGGCCTTCCTCTGGAGGAAGGTGACAGGAGACTGTTCTGTTCCTGCAGAAAATTTGCTTGTCATCAGAGTCACTGCGTGCTGTTGAAACAGCTACTGCCTACATCGCTCTGCCTCTTGAAAGCTAGCATTTGG	149	19.146	0	0.287	-49.8	-0.334228	0	0	0.469799	-0.711429	0	0.00325724	0	0	0	0	0	0	0	0	0	0	0	0	0	0	0	0	0	0	0	0	0	0	0	323
TB1355	1355	11	0.436	AATAGGATTTATATTACCCCACAAGGGCCTTTCCCTCCATATGTCCCAAATATTTGAACTCTGAAGCCCAAATGGGCTTTTAGCACATTTTCTG	AATAGGATTTATATTACCCCACAAGGGCCTTTCCCTCCATATGTCCCAAATATTTGAACTCTGAAGCCCAAATGGGCTTTTAGCACATTTTCTG	94	0.668	0	1.8e-07	-19.1	-0.203191	28	1	0.404255	-0.502632	0	0.00325566	0	0	0	0	0	0	0	0	0	0	0	0	0	0	0	0	0	0	0	0	0	0	0	3169
TB1356	1356	7	0.727	TGGGTGCCCGCTCTGCAGTCGCCTTCAAGTACCACAGAACTCAGAAACACATCCAAATATGGGTGTGTTTACATGGGAAAGCCAGTGTGTTTAAAATATTATTCAAGTCTCCAAGGATGAGAATTATTTCTGGAGAATTATATTTGT	TGGGTGCCCGCTCTGCAGTCGCCTTCAAGTACCACAGAACTCAGAAACACATCCAAATATGGGTGTGTTTACATGGGAAAGCCAGTGTGTTTAAAATATTATTCAAGTCTCCAAGGATGAGAATTATTTCTGGAGAATTATATTTGT	147	7.87	1	3.3e-13	-38.2	-0.259864	38	1	0.401361	-0.647458	0	0.00325526	0	0	0	0	0	0	0	0	0	0	0	0	0	0	0	0	0	0	0	0	0	0	0	324
TB1357	1357	14	0.694	GTGGGCTCTCTGTCAGATTATGCAAGGACATCAGGCTGTTGCAGCTGGGGAGACCCCAGCTGCTAGCTTAGTTTATCTGAAATTGCTCAGAGATACAGCAAATGTCATTGAGATGCTAACGCCAAGAGACCCTTCAGCAA	GTGGGCTCTCTGTCAGATTATGCAAGGACATCAGGCTGTTGCAGCTGGGGAGACCCCAGCTGCTAGCTTAGTTTATCTGAAATTGCTCAGAGATACAGCAAATGTCATTGAGATGCTAACGCCAAGAGACCCTTCAGCAA	140	17.426	0	0.268	-49.5	-0.353571	0	0	0.485714	-0.727941	0	0.00325279	0	0	0	0	0	0	0	0	0	0	0	0	0	0	0	0	0	0	0	0	0	0	0	325
TB1358	1358	4	0.047	AAAGCAGCATTTCTTGACATGTGGCATGTCACTCAGGAAAGTAAAAGGCCCATCAAATCCAAAATGCCAGCTTGGCTATTCCCTTGCCTCCCACATCGCGAACAGACATACCACATGGCAGAAAATGCTGCAACCTTTCCTAAAAATGC	AAAGCAGCATTTCTTGACATGTGGCATGTCACTCAGGAAAGTAAAAGGCCCATCAAATCCAAAATGCCAGCTTGGCTATTCCCTTGCCTCCCACATCGCGAACAGACATACCACATGGCAGAAAATGCTGCAACCTTTCCTAAAAATGC	149	21.636	0	0.073	-39.8	-0.267114	0	0	0.456376	-0.585294	0	0.00325279	0	0	0	0	0	0	0	0	0	0	0	0	0	0	0	0	0	0	0	0	0	0	0	326
TB1359	1359	X	0.71	TTGCTCATAATTGGAGCTTGCTTGTCTCAGGGTAGCCTAAGCACCTCTGTTGTCATGACAACTTACCTAGTGCCTATTGTCTGGGCAATTGAGGGAAAACTGCTTCTGTTGTCATGACAACAACTTCCTCTTCTATCTCCCCTT	TTGCTCATAATTGGAGCTTGCTTGTCTCAGGGTAGCCTAAGCACCTCTGTTGTCATGACAACTTACCTAGTGCCTATTGTCTGGGCAATTGAGGGAAAACTGCTTCTGTTGTCATGACAACAACTTCCTCTTCTATCTCCCCTT	144	20.442	0	0.07	-39.5	-0.274306	0	0	0.451389	-0.607692	0	0.00325202	0	0	0	0	0	0	0	0	0	0	0	0	0	0	0	0	0	0	0	0	0	0	0	1253
TB1360	1360	13	0.116	GAATTTGCCTAGACCAAGCACCCTTGATCAAGTCAGAACAGGTTTCCTAAAGACCGGGCCCATTAACATTAATGGACTCAAAATAGGCCAATCTCTTC	GAATTTGCCTAGACCAAGCACCCTTGATCAAGTCAGAACAGGTTTCCTAAAGACCGGGCCCATTAACATTAATGGACTCAAAATAGGCCAATCTCTTC	98	16.017	0	0.706	-20	-0.204082	0	0	0.438776	-0.465116	0	0.0032471	0	0	0	0	0	0	0	0	0	0	0	0	0	0	0	0	0	0	0	0	0	0	0	2246
TB1361	1361	1	1.8	CAGAGAGGACATGGGCGGGAGATAAGGGACTCCATCAGTGTCAGGCCAGGCCCGACACAACACTGCCATAAATCACTTTGGTTAAGATTCTCAGCTGC	CAGAGAGGACATGGGCGGGAGATAAGGGACTCCATCAGTGTCAGGCCAGGCCCGACACAACACTGCCATAAATCACTTTGGTTAAGATTCTCAGCTGC	98	1.07	0	0.00073	-23.3	-0.237755	22	1	0.530612	-0.448077	0	0.00324554	0	0	0	0	0	0	0	0	0	1	0	0	0	1	0	0	0	0	0	0	0	0	0	2247
TB1363	1363	10	2.9	CAGTTGCAGGCCAGAATGCCATGGGCGCAGGCCTGGCTTTGATAGGACTTTTTGCTCAAGGCTACGCTATTGTTAAAGTTTGTGCCTATTGTCTGGGGTCTTTGATCTGTCAAAGACACTTAACAAGCTGGTAAAAAACTGTTTCAGAT	CAGTTGCAGGCCAGAATGCCATGGGCGCAGGCCTGGCTTTGATAGGACTTTTTGCTCAAGGCTACGCTATTGTTAAAGTTTGTGCCTATTGTCTGGGGTCTTTGATCTGTCAAAGACACTTAACAAGCTGGTXXXXXXCTGTTTCAGAT	149	20.089	0	1.1	-43.7	-0.293289	0	0	0.449664	-0.652239	0	0.00324045	0	0	0	0	0	0	0	0	0	0	0	0	0	0	0	0	0	0	0	0	0	0	0	2248
TB1364	1364	6	1.8	GGGTTGTTATGGAGACAGAGCAGGCCATCATAACAGCATTCTTTGCTTTCCATCTGTCAAGCTCGAGCTTGACAGAACCTTTAGAAACACTCAATGTCC	GGGTTGTTATGGAGACAGAGCAGGCCATCATAACAGCATTCTTTGCTTTCCATCTGTCAAGCTCGAGCTTGACAGAACCTTTAGAAACACTCAATGTCC	99	11.709	0	0.178	-31.6	-0.319192	0	0	0.454545	-0.702222	0	0.00323902	0	0	0	0	0	0	0	0	0	0	0	0	0	0	0	0	0	0	0	0	0	0	0	2249
TB1365	1365	1	0.738	ATACTCTGTCCTTAGCCAATCAAAAAGAGGTTTTCACCTGCCATTGGCCCTCCCACCAATGAGAGGAAGTGTCTGAAATAAGAGCCCTCCCCTGGCCAATGGAAGGCCAGCTCAGTCACTTAGTTAATGATGCAGCAGTACAGGGAAGG	ATACTCTGTCCTTAGCCAATCAAAAAGAGGTTTTCACCTGCCATTGGCCCTCCCACCAATGAGAGGAAGTGTCTGAAATAAGAGCCCTCCCCTGGCCAATGGAAGGCCAGCTCAGTCACTTAGTTAATGATGCAGCAGTACAGGGAAGG	149	21.668	1	1.1	-40.6	-0.272483	0	0	0.496644	-0.548649	0	0.00323815	0	0	0	0	0	0	0	0	0	0	0	0	0	0	0	0	0	0	0	0	0	0	0	2074
TB1366	1366	5	0.464	AAGCCACGCTGTAAACTGTGCTTTTGGATGTCATTGAGCCCTCCCGTGCCAATGACATCACAGTTTCCATGGCAACTAATATAATTAACATGAGGGAAG	AAGCCACGCTGTAAACTGTGCTTTTGGATGTCATTGAGCCCTCCCGTGCCAATGACATCACAGTTTCCATGGCAACTAATATAATTAACATGAGGGAAG	99	13.518	0	0.705	-26.5	-0.267677	0	0	0.444444	-0.602273	0	0.00323714	0	0	0	0	0	0	0	0	0	0	0	0	0	0	0	0	0	0	0	0	0	0	0	2250
TB1368	1368	9	2.9	GCTGGCCCTGCACTCGTAAGTCCCAGAGTCCTCCAAGGTGAGCCGGGTTATTCTCAGCACACTCACGCCGTTTGACCCGTAGGCGGTGTTTACGGTGACACGGCGCTTCCGAGCACCGTCCCACAGCTGTCTGAAAGACTCTGCCCGGT	GCTGGCCCTGCACTCGTAAGTCCCAGAGTCCTCCAAGGTGAGCCGGGTTATTCTCAGCACACTCACGCCGTTTGACCCGTAGGCGGTGTTTACGGTGACACGGCGCTTCCGAGCACCGTCCCACAGCTGTCTGAAAGACTCTGCCCGGT	149	22.243	0	1.1	-49.4	-0.331544	0	0	0.610738	-0.542857	0	0.0032361	0	0	0	0	0	0	0	0	0	1	1	X99338.1	R.norvegicus mRNA for glycoprotein 65	0	0	0	0	0	0	0	0	0	0	2251
TB1371	1371	X	0.732	GGGCCCTTGGCGGCCATAAGCTAGCGGATCGCCTTGGGCTCCGAGGACGCTTCGCGCCCCATCGCCTCTCGGCCTCATTAGGCCGGCGGGGCTGTAAAGCAGAAATCAGCTTCGGCCTAATCCCGACCTGGGGTCAATTCGAGCCCAA	GGGCCCTTGGCGGCCATAAGCTAGCGGATCGCCTTGGGCTCCGAGGACGCTTCGCGCCCCATCGCCTCTCGGCCTCATTAGGCCGGCGGGGCTGTAAAGCAGAAATCAGCTTCGGCCTAATCCCGACCTGGGGTCAATTCGAGCCCAA	148	19.981	0	0.285	-61.9	-0.418243	0	0	0.641892	-0.651579	0	0.00323092	0	0	0	0	0	0	0	0	0	0	0	0	0	0	0	0	0	0	0	0	0	0	0	3170
TB1373	1373	2	0.666	GATACACATAGAAGCAACAGGCATGCCACTCTGATTAATAATGAAAGGCTTGGCACAAGCACATTTCATTGTAAAAAGAGAGGGAGCCAAATCCTAGCTCCCTTTCCTACCAAGCTTAGGAAAGCATAAAACAGG	GATACACATAGAAGCAACAGGCATGCCACTCTGATTAATAATGAAAGGCTTGGCACAAGCACATTTCATTGTAAAAAGAGAGGGAGCCAAATCCTAGCTCCCTTTCCTACCAAGCTTAGGAAAGCATAAAACAGG	135	20.396	0	4.3e-43	-29.1	-0.215556	88	1	0.422222	-0.510526	0	0.00322864	0	0	0	0	0	1	0	0	0	1	0	0	0	0	0	0	0	0	0	0	0	0	0	2075
TB1375	1375	7	0.436	ATTCTCCTTCCTCTCCACGCCCCAGCAAAACCAGATACCAGGCAGGAACACAGCTTCAGCTCTGAGGCTCCACCCCCTGTGGCCAAAGGGAATG	ATTCTCCTTCCTCTCCACGCCCCAGCAAAACCAGATACCAGGCAGGAACACAGCTTCAGCTCTGAGGCTCCACCCCCTGTGGCCAAAGGGAATG	94	1.757	0	4.5e-05	-22	-0.234043	24	1	0.574468	-0.407407	0	0.00322619	0	0	0	0	0	1	1	Mm#S9034692	0	1	0	0	0	0	0	0	0	0	0	0	0	0	0	3171
TB1376	1376	6	0.027	TACATTAACTTTCCTTCAGTCCTGCCTGGGTCTGGGGACTGGGGCAGAGCTGTTTCTGCAGGGTGACGGGATCAATGCTTAGCAGTGGGAGA	TACATTAACTTTCCTTCAGTCCTGCCTGGGTCTGGGGACTGGGGCAGAGCTGTTTCTGCAGGGTGACGGGATCAATGCTTAGCAGTGGGAGA	92	11.941	0	1.1e-39	-27	-0.293478	82	1	0.543478	-0.54	0	0.00321789	0	0	0	0	0	0	0	0	0	0	0	0	0	0	0	0	0	0	0	0	0	0	0	3172
TB1378	1378	18	0.047	CGAGGTGGTCGCGTCCCTGTCGACTCTAAAGGGGAACATTGGGTTGAGGTGCGAGCGCCTCCTAAAGGGCTGGTCCGACCCTCAGGGTCCCGGACCAGGCGCTGGGCCTCAGCATCCGGGTTTTCTCCTCCAGGACCGCGTCTTTGGAC	CGAGGTGGTCGCGTCCCTGTCGACTCTAAAGGGGAACATTGGGTTGAGGTGCGAGCGCCTCCTAAAGGGCTGGTCCGACCCTCAGGGTCCCGGACCAGGCGCTGGGCCTCAGCATCCGGGTTTTCTCCTCCAGGACCGCGTCTTTGGAC	149	19.693	0	0.287	-64.4	-0.432215	0	0	0.644295	-0.670833	0	0.00321743	0	0	0	0	0	0	0	0	0	0	0	0	0	0	0	0	0	0	0	1	XM_288828.2	Mus musculus hypothetical LOC332300 (LOC332300), mRNA	0	3173
TB1379	1379	X	0.103	AAGGAGTTTTAATTGCTCTTGGAAGCAGACAGTTTGGTACTTGAGTTCTGAGGGGCTTAGTACCATTCAGTACTTGGTGATTTTGCTTC	AAGGAGTTTTAATTGCTCTTGGAAGCAGACAGTTTGGTACTTGAGTTCTGAGGGGCTTAGTACCATTCAGTACTTGGTGATTTTGCTTC	89	10.532	0	0.159	-25.3	-0.28427	0	0	0.41573	-0.683784	0	0.00321735	0	0	0	0	0	0	0	0	0	0	0	0	0	0	0	0	0	0	0	0	0	0	0	2252
TB1380	1380	18	0.174	ATAGTCACTGCTGGGGGAGGGCAGGGCAGTGCTTTAGCTTAAGATGTTTAAAACCTGGCTGCAAGAGAAGCAGGGAAGTGCACCTCAGGGAACAATTCCCTGCCAGGTTCTAGGGATGGAAAAATGACTTAATGGCACT	ATAGTCACTGCTGGGGGAGGGCAGGGCAGTGCTTTAGCTTAAGATGTTTAAAACCTGGCTGCAAGAGAAGCAGGGAAGTGCACCTCAGGGAACAATTCCCTGCCAGGTTCTAGGGATGGAAAAATGACTTAATGGCACT	139	20.251	0	0.067	-39.6	-0.284892	0	0	0.496403	-0.573913	0	0.00321671	0	0	0	0	0	0	0	0	0	0	0	0	0	0	0	0	0	0	0	0	0	0	0	3174
TB1382	1382	X	0.738	TGGTGGGGGAGGAGCCTAGATAAATGGTGGTTTCCATATATTTTCAGGACGGCTCTTTTCTCTCCAGTGCTGGAGGAAAATCAATATCTTGTTTTCAGATGGGTAAATGGAGTCGTCTCTTTAAAGTGCCCCGGTCAGTTCACCACACG	TGGTGGGGGAGGAGCCTAGATAAATGGTGGTTTCCATATATTTTCAGGACGGCTCTTTTCTCTCCAGTGCTGGAGGAAAATCAATATCTTGTTTTCAGATGGGTAAATGGAGTCGTCTCTTTAAAGTGCCCCGGTCAGTTCACCACACG	149	20.841	0	0.287	-42.7	-0.286577	0	0	0.463087	-0.618841	0	0.00321219	0	0	0	0	0	0	0	0	0	0	0	0	0	0	0	0	0	0	0	0	0	0	0	1524
TB1384	1384	14	0.185	AGAACTTCCAAGAGAGGACAGAACATAGTTTTCAACAAATAAATAAGGCAAAAAGGCTGCACTCACCAGTGCCACAGCTGGGAAGCAACTGTGAGCAATGAATTTCTCATGCTAACAAATCCAAACTCTTCGGAAAACAGATGATGAA	AGAACTTCCAAGAGAGGACAGAACATAGTTTTCAACAAATAAATAAGGCAAAAAGGCTGCACTCACCAGTGCCACAGCTGGGAAGCAACTGTGAGCAATGAATTTCTCATGCTAACAAATCCAAACTCTTCGGAAAACAGATGATGAA	148	21.874	2	0.285	-30.7	-0.207432	0	0	0.405405	-0.511667	0	0.00320992	0	0	0	0	0	0	0	0	0	1	0	0	0	1	0	0	0	0	0	0	0	0	0	327
TB1386	1386	8	2.8	GTCTTCCGGGAAAGGGTGAGTTTGGCAGGATTTTCCTGGGGTGAGGTTAGGGTTGTGGGCTCCTGGTGTCTACGTCTGCCCATTCTACCCATTCCCAGGCTCTCTTGTGCTTCCTGGACCAGCTGGAAGATGGGGACGTGCA	GTCTTCCGGGAAAGGGTGAGTTTGGCAGGATTTTCCTGGGGTGAGGTTAGGGTTGTGGGCTCCTGGTGTCTACGTCTGCCCATTCTACCCATTCCCAGGCTCTCTTGTGCTTCCTGGACCAGCTGGAAGATGGGGACGTGCA	142	19.059	0	0.272	-52.8	-0.371831	0	0	0.570423	-0.651852	0	0.00320874	0	0	0	0	0	0	0	0	0	0	0	0	0	0	0	0	0	0	0	0	0	0	0	1525
TB1389	1389	3	0.108	TTACTCTATTTGTTCTTCTAGCTTCTTGGAAGGGTAAACAACTTGAAAAGCTAACGCCAGTAGCAAAATAAACAGGCATCTGACCATTCTAA	TTACTCTATTTGTTCTTCTAGCTTCTTGGAAGGGTAAACAACTTGAAAAGCTAACGCCAGTAGCAAAATAAACAGGCATCTGACCATTCTAA	92	15.624	0	0.042	-14.8	-0.16087	0	0	0.369565	-0.435294	0	0.00320392	0	0	0	0	0	0	0	0	0	0	0	0	0	0	0	0	0	0	0	0	0	0	0	3175
TB1390	1390	13	0.721	ATTCTGAAGGAACTTCTCAGCCCATAAAGGTTTTATGAGCTGAAAAATGCTGTGGGGTGTGGTTAACAGTGGTTCAGGGATGCTGAAACCTTGACTCGTCTATTGCAGGAGTAGTTTGCACACCTGCACTTGGGGAAATTATTAGA	ATTCTGAAGGAACTTCTCAGCCCATAAAGGTTTTATGAGCTGAAAAATGCTGTGGGGTGTGGTTAACAGTGGTTCAGGGATGCTGAAACCTTGACTCGTCTATTGCAGGAGTAGTTTGCACACCTGCACTTGGGGAAATTATTAGA	146	22.288	0	0.281	-33.2	-0.227397	0	0	0.438356	-0.51875	0	0.00320271	0	0	0	0	0	0	0	0	0	0	0	0	0	0	0	0	0	0	0	0	0	0	0	328
TB1391	1391	X	0.187	TTCGCCAGAATGTCGGATTCTTCCTGCGCTCCAGTAAACAGTCTGCTTCTGCCATGGGAAACAAAAGCAGCTCCTTCCGAGGAGCCTGAGGAGGTCAGCCAAGGGTTCCCTGCGGGGGCAGCGCCCTCAGGAGCCAGAGCCACAGGCGC	TTCGCCAGAATGTCGGATTCTTCCTGCGCTCCAGTAAACAGTCTGCTTCTGCCATGGGAAACAAAAGCAGCTCCTTCCGAGGAGCCTGAGGAGGTCAGCCAAGGGTTCCCTGCGGGGGCAGCGCCCTCAGGAGCCAGAGCCACAGGCGC	149	21.767	0	0.005	-52.2	-0.350336	0	0	0.610738	-0.573626	0	0.00320221	0	0	0	0	0	0	0	0	0	0	0	0	0	0	0	0	0	0	0	0	0	0	0	3176
TB1393	1393	18	0.185	TGTAATCTCTTTCTATTTTGCTGGATAATTTCACTTCCTTTGGAAGTTTATGAGGCCATAAGTGGCTCCCATCTGCTGATGAACATATTTGGAGGAGTCATTTAGTCTCAAGTATGGAATACTTGAGGGGAAGTTAAATTGTAACTTT	TGTAATCTCTTTCTATTTTGCTGGATAATTTCACTTCCTTTGGAAGTTTATGAGGCCATAAGTGGCTCCCATCTGCTGATGAACATATTTGGAGGAGTCATTTAGTCTCAAGTATGGAATACTTGAGGGGAAGTTAAATTGTAACTTT	148	19.695	0	0.018	-36.5	-0.246622	0	0	0.364865	-0.675926	0	0.00319755	0	0	0	0	0	0	0	0	0	1	1	NM_153010.3	Homo sapiens hypothetical protein FLJ30507 (FLJ30507), mRNA	0	0	0	0	0	0	0	0	0	0	329
TB1402	1402	6	0.704	CTGTCAGGGAGCCAGGTTGGCAGAGCCTGCTGGAACATGCCTGTGAAGTAGACAATCAGGCAGCAGGCACCTTTCTGCAGACAGGGCTTGACAAATGCACTCGGCTCTCTCTGTGCATGCTGGTAGGCTGTGAACACAGCCAG	CTGTCAGGGAGCCAGGTTGGCAGAGCCTGCTGGAACATGCCTGTGAAGTAGACAATCAGGCAGCAGGCACCTTTCTGCAGACAGGGCTTGACAAATGCACTCGGCTCTCTCTGTGCATGCTGGTAGGCTGTGAACACAGCCAG	143	19.291	0	0.018	-52.5	-0.367133	0	0	0.566434	-0.648148	0	0.00318573	0	0	0	0	0	0	0	0	0	0	0	0	0	0	0	0	0	0	0	0	0	0	0	330
TB1403	1403	11	0.187	CAATCTATCTTCAGTGAATGCAAGCTGGCTAATAAATATTTAATGGACAGTTGTTTGCAGTTTAATAGAATTAGATAATTCTATTAGAATCCTGTTTGGAGACCTACAGGTATCATATATCACAGCTGAAGACATGGTTAATAATTTAA	CAATCTATCTTCAGTGAATGCAAGCTGGCTAATAAATATTTAATGGACAGTTGTTTGCAGTTTAATAGAATTAGATAATTCTATTAGAATCCTGTTTGGAGACCTACAGGTATCATATATCACAGCTGAAGACATGGTTAATAATTTAA	149	18.872	2	0.287	-31.3	-0.210067	0	0	0.308725	-0.680435	0	0.00318258	0	0	0	0	0	0	0	0	0	0	0	0	0	0	0	0	0	0	0	0	0	0	0	2253
TB1404	1404	18	0.183	CATTCCTGATTAAACTGGGACAGATGGTGGAGGTTTTAAGTAATGTGTTCATTACCAGACCGCACAGCACTAATGGCTATTTGCTGGAGCGAGGCCTTGCTCAAGCGAGTAGCAAATGAATCCTTCCCAGGGGCAGCCACTGCTAG	CATTCCTGATTAAACTGGGACAGATGGTGGAGGTTTTAAGTAATGTGTTCATTACCAGACCGCACAGCACTAATGGCTATTTGCTGGAGCGAGGCCTTGCTCAAGCGAGTAGCAAATGAATCCTTCCCAGGGGCAGCCACTGCTAG	146	11.543	0	2.7e-35	-45	-0.308219	52	1	0.493151	-0.625	0	0.00318121	0	0	0	0	0	0	0	0	0	0	0	0	0	0	0	0	0	0	0	0	0	0	0	331
TB1405	1405	17	0.046	TGTTCACAGCCAGCTCTGGGGAAACTGTTTTGTAAACTCTGCTTCCCTTGTGGGTGGTGCGATTGAATTCTTCTCTCTTAACTTTTCTGGGACTGGTTTTGAGTTGCTAGTTCCAGCTGAAGCTGGAAGTGGTAACATAGTCCAGC	TGTTCACAGCCAGCTCTGGGGAAACTGTTTTGTAAACTCTGCTTCCCTTGTGGGTGGTGCGATTGAATTCTTCTCTCTTAACTTTTCTGGGACTGGTTTTGAGTTGCTAGTTCCAGCTGAAGCTGGAAGTGGTAACATAGTCCAGC	146	5.274	0	1.2e-09	-48.5	-0.332192	32	1	0.465753	-0.713235	0	0.0031786	0	0	0	0	0	0	0	0	0	0	0	0	0	0	0	0	0	0	0	0	0	0	0	332
TB1406	1406	18	2.8	AGAGGAAGGCTGACCCTGCAGTCTTACTCACACACTTTCCAGCCAGAGGGCTGTGAAGTGGAGCCCCAATGGGGCATTTCCATCTGAAACCCAAGGGCACCCACCCTGTGGAAACCATTGTAAATGCTTCCCTCACTCAGTGACA	AGAGGAAGGCTGACCCTGCAGTCTTACTCACACACTTTCCAGCCAGAGGGCTGTGAAGTGGAGCCCCAATGGGGCATTTCCATCTGAAACCCAAGGGCACCCACCCTGTGGAAACCATTGTAAATGCTTCCCTCACTCAGTGACA	145	20.345	0	0.278	-47.4	-0.326897	0	0	0.537931	-0.607692	0	0.00317603	0	0	0	0	0	0	0	0	0	0	0	0	0	0	0	0	0	0	0	0	0	0	0	15
TB1408	1408	11	0.105	GACTGTGGAATATGTTTACTGTGTTCCACTGTACATAGTAAATTGCCTTAAGAAGGCATGTCACTTGATGTGCATTCAGATGTAGCTTAG	GACTGTGGAATATGTTTACTGTGTTCCACTGTACATAGTAAATTGCCTTAAGAAGGCATGTCACTTGATGTGCATTCAGATGTAGCTTAG	90	10.678	0	0.161	-23.8	-0.264444	0	0	0.388889	-0.68	0	0.00317445	0	0	0	0	0	0	0	0	0	0	0	0	0	0	0	0	0	0	0	0	0	0	0	3177
TB1410	1410	1	0.185	TTTCAGCTCCTTGCCCTCTGTCTTATGTGGTGGGGAAAGCAGAGATGAAATACAGCTCTCTGGAGGGCTGTGCCTTTGTGAAAGGCTATTATAGCTGTAACAAAACTTTTGTAATCTGTAACCATATCCCATTACATCTCCAGGCTCC	TTTCAGCTCCTTGCCCTCTGTCTTATGTGGTGGGGAAAGCAGAGATGAAATACAGCTCTCTGGAGGGCTGTGCCTTTGTGAAAGGCTATTATAGCTGTAACAAAACTTTTGTAATCTGTAACCATATCCCATTACATCTCCAGGCTCC	148	21.308	0	0.285	-38.4	-0.259459	0	0	0.445946	-0.581818	0	0.00317084	0	0	0	0	0	0	0	0	0	0	0	0	0	0	0	0	0	0	0	0	0	0	0	333
TB1412	1412	7	0.168	GTGTGTGAAATGGGCTGAGCTTGAAGAGTCATTTAAGGGAATGTTTAACTTCCACTCCCTGTTTCTGAAGAGTAATTTTCTGTAGAGACAGGGAGAATAATAGGAGGAACTTGGCTCATTTTGGCAAATTGCTCC	GTGTGTGAAATGGGCTGAGCTTGAAGAGTCATTTAAGGGAATGTTTAACTTCCACTCCCTGTTTCTGAAGAGTAATTTTCTGTAGAGACAGGGAGAATAATAGGAGGAACTTGGCTCATTTTGGCAAATTGCTCC	135	15.259	0	0.257	-44.6	-0.33037	0	0	0.414815	-0.796429	0	0.00316486	0	0	0	0	0	0	0	0	0	0	0	0	0	0	0	0	0	0	0	0	0	0	0	334
TB1414	1414	5	0.108	GAGCCGGTGCCGAAAAAGGCGGGATCTTTTCGATGAGGGAGCTTCTTATTGGACTGCTGAGCAAACTTCTTTCTTTCAGAATGAAAGGGAGG	GAGCCGGTGCCGAAAAAGGCGGGATCTTTTCGATGAGGGAGCTTCTTATTGGACTGCTGAGCAAACTTCTTTCTTTCAGAATGAAAGGGAGG	92	10.117	0	0.166	-32.3	-0.351087	0	0	0.48913	-0.717778	0	0.00316196	0	0	0	0	0	0	0	0	0	0	0	0	0	0	0	0	0	0	0	0	0	0	0	3178
TB1415	1415	19	0.183	TCCAGACAGTCAGGGCTTGTGAGAGCCGGGGGCCTTCAAGGAGAGCTCTGCTCCCTCCAGCAGCTGCTCAAAGGCCTCTTTGTGGAGAAAGGGGTAGTCGCGGGCAGCTGCCAGGCCAGAGGCACAGACAGCTCAGCCTTTGTGCC	TCCAGACAGTCAGGGCTTGTGAGAGCCGGGGGCCTTCAAGGAGAGCTCTGCTCCCTCCAGCAGCTGCTCAAAGGCCTCTTTGTGGAGAAAGGGGTAGTCGCGGGCAGCTGCCAGGCCAGAGGCACAGACAGCTCAGCCTTTGTGCC	146	20.23	0	0.281	-56.2	-0.384932	0	0	0.623288	-0.617582	0	0.00315978	0	0	0	0	0	0	0	0	0	0	0	0	0	0	0	0	0	0	0	0	0	0	0	3179
TB1416	1416	4	0.408	TTGACCAAATTGCACTGGATTTGGGATCTTGAATCAGGAAGCTGATTCAAGTGCTGGCCACTCTATTGCCTCCGCAGAGGGGCCCCTGG	TTGACCAAATTGCACTGGATTTGGGATCTTGAATCAGGAAGCTGATTCAAGTGCTGGCCACTCTATTGCCTCCGCAGAGGGGCCCCTGG	89	10.87	1	0.159	-29.7	-0.333708	0	0	0.52809	-0.631915	0	0.00314781	0	0	0	0	0	0	0	0	0	0	0	0	0	0	0	0	0	0	0	0	0	0	0	3180
TB1418	1418	9	0.184	GGGCCCTGCCAGCCCCTTCTGTTCTCAAAGGCCAAAGCGCATTTGCCGCCAAGTTCTGTCGGCCTGTCCGCCTTGCTGTGTAAACAGGACCCGGGACTGGCGGCCTGGCCCCACACTGGAAATGAGCCTGCCTTCCGTAGCCTGGCC	GGGCCCTGCCAGCCCCTTCTGTTCTCAAAGGCCAAAGCGCATTTGCCGCCAAGTTCTGTCGGCCTGTCCGCCTTGCTGTGTAAACAGGACCCGGGACTGGCGGCCTGGCCCCACACTGGAAATGAGCCTGCCTTCCGTAGCCTGGCC	147	21.604	0	0.283	-52.4	-0.356463	0	0	0.639456	-0.557447	0	0.00314398	0	0	0	0	0	0	0	0	0	0	0	0	0	0	0	0	0	0	0	0	0	0	0	2254
TB1419	1419	16	2.9	ATTATATGGTGTAGCTAATTGAAAAAATGCTTTTCCTGCACAAAGAAATTGACACTAAGTGCTGTATTAGCAGGAAATCAGTGATTTTCAATTGACATTGCACAGGAAATCGCTTAGTGTCAATTGATATTAAATGGGTAAAATTGTAC	ATTATATGGTGTAGCTAATTGXXXXXXTGCTTTTCCTGCACAAAGAAATTGACACTAAGTGCTGTATTAGCAGGAAATCAGTGATTTTCAATTGACATTGCACAGGAAATCGCTTAGTGTCAATTGATATTAAATGGGTAAAATTGTAC	149	20.018	0	1.1	-31.1	-0.208725	0	0	0.322148	-0.647917	0	0.00314233	0	0	0	0	0	0	0	0	0	0	0	0	0	0	0	0	0	0	0	0	0	0	0	2255
TB1420	1420	3	0.459	TACCCTTCCTGGGTGCTTGGTGGGTTGTCTCTAGTCCTCTGCTTGAGGAATCCTGGTACCTCAGGTAGTCTCAGGAAGGTCAAAGCCTGGTGGCTTTA	TACCCTTCCTGGGTGCTTGGTGGGTTGTCTCTAGTCCTCTGCTTGAGGAATCCTGGTACCTCAGGTAGTCTCAGGAAGGTCAAAGCCTGGTGGCTTTA	98	9.314	0	0.179	-41.5	-0.423469	0	0	0.530612	-0.798077	0	0.00313971	0	0	0	0	0	0	0	0	0	0	0	0	0	0	0	0	0	0	0	0	0	0	0	2256
TB1423	1423	10	1.8	GTTTCAAAACTGGAACCACCTAACAGGGTTATAATCCAGAAAGGAGTGGTTTCCTCAGTGGTTGTGGCCACTTAGAGGCCTAACTCTGGGTGGGCT	GTTTCAAAACTGGAACCACCTAACAGGGTTATAATCCAGAAAGGAGTGGTTTCCTCAGTGGTTGTGGCCACTTAGAGGCCTAACTCTGGGTGGGCT	96	2.125	0	9e-22	-33.4	-0.347917	52	1	0.489583	-0.710638	0	0.00312917	0	0	0	0	0	1	1	Mm#S9966355	0	1	1	AF044913.1	Mus musculus single-minded protein 1 (Sim1) gene, exon 1	0	0	0	0	0	0	0	0	0	0	3181
TB1424	1424	6	0.115	CAAGGTGCTCGCGGATCTGTCTCTGCTCTGTTTATGGCCCTTCGGTAATTCACTGACTGAGACTGTTCACAGTGAATTCTACCAGTGCCATACACAG	CAAGGTGCTCGCGGATCTGTCTCTGCTCTGTTTATGGCCCTTCGGTAATTCACTGACTGAGACTGTTCACAGTGAATTCTACCAGTGCCATACACAG	97	12.903	0	0.177	-29.3	-0.302062	0	0	0.494845	-0.610417	1	0.00312913	0	0	0	0	0	0	0	0	0	0	0	0	0	0	0	0	0	0	0	0	0	0	0	2257
TB1425	1425	6	0.738	TAAATGACCACTCATTACAGGTTTCAATTTAGGAGCTTGGCTGGGGTCAGCAGATTGCTTATGCTGATCCCAATGATTTGAAGTTGTGATTACCATAAGCAATTTAAATTTTATTGATCGCCCCTTCTGAAAGTTGTAATTGAGCATAG	TAAATGACCACTCATTACAGGTTTCAATTTAGGAGCTTGGCTGGGGTCAGCAGATTGCTTATGCTGATCCCAATGATTTGAAGTTGTGATTACCATAAGCAATTTAAATTTTATTGATCGCCCCTTCTGAAAGTTGTAATTGAGCATAG	149	18.983	0	1.1	-39.2	-0.263087	0	0	0.375839	-0.7	0	0.00312777	0	0	0	0	0	0	0	0	0	0	0	0	0	0	0	0	0	0	0	0	0	0	0	335
TB1427	1427	1	2.9	TGGAAGTCAAGTGCCAGACAGTTCACCTAGCACTCCATCTCCAGTAGAGTCTACTAAGTCATTTTCTTTGCAGTCTGACAAAGAAAGAAGCATCACGAATGAAATGGGCTTCAGTGATGACTTCTCTTTTCTTGAAAGCCAAGAGGTAA	TGGAAGTCAAGTGCCAGACAGTTCACCTAGCACTCCATCTCCAGTAGAGTCTACTAAGTCATTTTCTTTGCAGTCTGACAAAGAAAGAAGCATCACGAATGAAATGGGCTTCAGTGATGACTTCTCTTTTCTTGAAAGCCAAGAGGTAA	149	23.084	0	0.018	-31.1	-0.208725	0	0	0.422819	-0.493651	0	0.00312432	0	0	0	0	0	0	0	0	0	0	0	0	0	0	0	0	0	0	0	0	0	0	0	16
TB1429	1429	1	0.187	GTCCTGTTTTAACTGTCTGTCAAAGCCCAGGCTAATGAATTCTATTAGCATATTAGCTTGCCAGCTTTGGGAGCCCAGAAGGAGCTGGGCAGCCAAACACAGTTGGCAGGGCACAGCTGCAGTGCCTCAGAGTGCTCCTTGGCAATTGT	GTCCTGTTTTAACTGTCTGTCAAAGCCCAGGCTAATGAATTCTATTAGCATATTAGCTTGCCAGCTTTGGGAGCCCAGAAGGAGCTGGGCAGCCAAACACAGTTGGCAGGGCACAGCTGCAGTGCCTCAGAGTGCTCCTTGGCAATTGT	149	19.334	0	0.073	-52.1	-0.349664	0	0	0.510067	-0.685526	0	0.00312164	0	0	0	0	0	0	0	0	0	0	0	0	0	0	0	0	0	0	0	0	0	0	0	3182
TB1430	1430	13	0.003	TCCCCAAACCAAACTATTTATAGCTGCGCAATCATTATAAATAAATCTGTTTATACTGTGGAGCCTTGGCCCTGCATGAGTTAAAACTCTCGGCTGGCAGCTATAAATAGCTGTTACACGCTCCAGTGTGACGACTGACGGATACG	TCCCCAAACCAAACTATTTATAGCTGCGCAATCATTATAAATAAATCTGTTTATACTGTGGAGCCTTGGCCCTGCATGAGTTAAAACTCTCGGCTGGCAGCTATAAATAGCTGTTACACGCTCCAGTGTGACGACTGACGGATACG	146	19.523	0	0.005	-42	-0.287671	0	0	0.438356	-0.65625	0	0.00312152	0	0	0	0	0	0	0	0	0	0	0	0	0	0	0	0	0	0	0	0	0	0	0	336
TB1432	1432	14	0.187	CAGACTGAGTTGCTAAATTGAACCTTGGCAGCGAAAGGGAAACGCGTCAGTTCCCTGGGGAAGTGGCCTAGCCCAGGGCGGCCACAGGCCCCTGGGCTTCTACTCCGATGGAACAAAAGTTGCTCAAATAGATCTGATGCTTTTTGTTT	CAGACTGAGTTGCTAAATTGAACCTTGGCAGCGAAAGGGAAACGCGTCAGTTCCCTGGGGAAGTGGCCTAGCCCAGGGCGGCCACAGGCCCCTGGGCTTCTACTCCGATGGAACAAAAGTTGCTCAAATAGATCTGATGCTTTTTGTTT	149	19.709	0	0.287	-51.7	-0.34698	0	0	0.52349	-0.662821	0	0.00311449	0	0	0	0	0	0	0	0	0	0	0	0	0	0	0	0	0	0	0	0	0	0	0	3183
TB1433	1433	19	2.8	AATTTGCTTTAACTGCATTGTTTTGAATTGCTGAGAGGCGAATCTATCAACCACAAGGTGCCCTGCTGCTGAACTCAGCCAAAAAGCTGTTAATAACTCCAGCAGATGTTTCAGCTTTTTAGGCCAATAGACTCTCTCCCTCCTG	AATTTGCTTTAACTGCATTGTTTTGAATTGCTGAGAGGCGAATCTATCAACCACAAGGTGCCCTGCTGCTGAACTCAGCCAAAAAGCTGTTAATAACTCCAGCAGATGTTTCAGCTTTTTAGGCCAATAGACTCTCTCCCTCCTG	145	22.669	0	1.1	-29.6	-0.204138	0	0	0.434483	-0.469841	0	0.00311202	0	0	0	0	0	0	0	0	0	0	0	0	0	0	0	0	0	0	0	0	0	0	0	2258
TB1436	1436	13	0.187	CGCTTTTCTCATAGCCTCTCCTTCTCATAGCCTTTGGTTGCTTTCAAGTTCAATTTAGCACAATAAAGTTGTTATGCATGACAGTTTGGAGAGCAGAATAGGTGATGTCTGGGCCCGCTGTGTCGCTACAAAGTGGGCCCATTCTCTGT	CGCTTTTCTCATAGCCTCTCCTTCTCATAGCCTTTGGTTGCTTTCAAGTTCAATTTAGCACAATAAAGTTGTTATGCATGACAGTTTGGAGAGCAGAATAGGTGATGTCTGGGCCCGCTGTGTCGCTACAAAGTGGGCCCATTCTCTGT	149	21.178	0	1.1	-39.4	-0.26443	0	0	0.456376	-0.579412	0	0.00310924	0	0	0	0	0	1	0	0	0	1	0	0	0	0	0	0	0	0	0	0	0	0	0	2259
TB1437	1437	1	0.442	GGGGAAGGGGCTAGGCCACACCAAGGACTCTCTTTATGGTGAGGCTCAGAGCCAGGGTCCTGAAAGGGTCTTAAGTAAACCCATCACGTAGCCTG	GGGGAAGGGGCTAGGCCACACCAAGGACTCTCTTTATGGTGAGGCTCAGAGCCAGGGTCCTGAAAGGGTCTTAAGTAAACCCATCACGTAGCCTG	95	13.831	3	0.172	-25.6	-0.269474	0	0	0.557895	-0.483019	0	0.00310366	0	0	0	0	0	0	0	0	0	0	0	0	0	0	0	0	0	0	0	0	0	0	0	3184
TB1441	1441	14	0.436	TAAAAAGGAATTTGGTGTCCTGAATTCCATTTTTATTTAACATAAGATGTTAAGAGTTGGCAGTTTCTCTGTCAGCAGAAAGTGGGATGTGTAA	TAAAAAGGAATTTGGTGTCCTGAATTCCATTTTTATTTAACATAAGATGTTAAGAGTTGGCAGTTTCTCTGTCAGCAGAAAGTGGGATGTGTAA	94	10.906	0	0.672	-22	-0.234043	0	0	0.340426	-0.6875	0	0.00310087	0	0	0	0	0	0	0	0	0	0	0	0	0	0	0	0	0	0	0	0	0	0	0	3185
TB1442	1442	X	0.632	TGTTATCATGGACCAACCTGTACCTGCTTCTCCTCTGCCTTTTTAATTCTTCAGCTTTTGGATTGAAGCACTCTGATGTTATTTATATAAAAGAAATGGCATTAGAGTGAGCCACTCTAAAGGGAGATT	TGTTATCATGGACCAACCTGTACCTGCTTCTCCTCTGCCTTTTTAATTCTTCAGCTTTTGGATTGAAGCACTCTGATGTTATTTATATAAAAGAAATGGCATTAGAGTGAGCCACTCTAAAGGGAGATT	129	17.408	0	1e-43	-30.2	-0.234109	89	1	0.379845	-0.616327	0	0.00310017	0	0	0	0	0	0	0	0	0	0	0	0	0	0	0	0	0	0	0	0	0	0	0	2260
TB1444	1444	12	0.453	AAGAGGTCCTTGCTTTTCTGATTTTAGAAATCAGAGTTATTAGTGCGTTCTTCCAAGTCCCACTCTGCAGCAGGCTGCAGAATAACTTCAACATTTC	AAGAGGTCCTTGCTTTTCTGATTTTAGAAATCAGAGTTATTAGTGCGTTCTTCCAAGTCCCACTCTGCAGCAGGCTGCAGAATAACTTCAACATTTC	97	4.888	0	2.2e-19	-21	-0.216495	48	1	0.412371	-0.525	0	0.00309571	0	0	0	0	0	0	0	0	0	0	0	0	0	0	0	0	0	0	0	0	0	0	0	1526
TB1445	1445	18	0.453	ATGCTGCTTAGCTAGCCTGGGAGGGTCCTCTGTCTTCTCATGCCTCAAGCCCAGGGCTGGCCTTCAGGATGCTGAAGGGCTGGAGGGTTCCAGTATG	ATGCTGCTTAGCTAGCCTGGGAGGGTCCTCTGTCTTCTCATGCCTCAAGCCCAGGGCTGGCCTTCAGGATGCTGAAGGGCTGGAGGGTTCCAGTATG	97	12.963	0	0.698	-34	-0.350515	0	0	0.587629	-0.596491	0	0.00309367	0	0	0	0	0	0	0	0	0	0	0	0	0	0	0	0	0	0	0	0	0	0	0	3186
TB1446	1446	3	0.738	GCAGCTTTTCTCCTTCCGTTTCTAAATGGTCCCTGCTTTGATTATAAGCATTTATTATAATTATCAAGAGATTAGGCCGTTGTTATAGAATCCTAGTAATGGGACCATTTAGAAGGAATATAATGGCAGTTTATTGGATTCTGCAAAGG	GCAGCTTTTCTCCTTCCGTTTCTAAATGGTCCCTGCTTTGATTATAAGCATTTATTATAATTATCAAGAGATTAGGCCGTTGTTATAGAATCCTAGTAATGGGACCATTTAGAAGGAATATAATGGCAGTTTATTGGATTCTGCAAAGG	149	19.125	0	0.287	-37	-0.248322	0	0	0.355705	-0.698113	0	0.0030874	0	0	0	0	0	0	0	0	0	0	0	0	0	0	0	0	0	0	0	0	0	0	0	1527
TB1447	1447	4	0.047	AAACAAGGCCCCTCTTGGGTCTCGAAGCCTGAGCCTTCATGGGTCTGCATCCAGGAAGGAAGACGTTTCTACGGTAACCGAGGAGGCCTTCTCCAGAGGGTCTCTGGGAGAGGCCAGGATCTGGTGCAAGTGACAAACTCCAGCTCCC	AAACAAGGCCCCTCTTGGGTCTCGAAGCCTGAGCCTTCATGGGTCTGCATCCAGGAAGGAAGACGTTTCTACGGTAACCGAGGAGGCCTTCTCCAGAGGGTCTCTGGGAGAGGCCAGGATCTGGTGCAAGTGACAAACTCCAGCTCCC	148	20.472	0	0.285	-52.1	-0.352027	0	0	0.574324	-0.612941	0	0.00308723	0	0	0	0	0	0	0	0	0	0	0	0	0	0	0	0	0	0	0	0	0	0	0	2076
TB1449	1449	19	0.008	GACCAACAGGGTCGCGCCGCCCCCTGGCGGTTCCACAACACAGTTGAGGTCGGAGAAGCCAGCAGTTTGGGGGTCGCACAGCTCAGAGACTGGTTCCTC	GACCAACAGGGTCGCGCCGCCCCCTGGCGGTTCCACAACACAGTTGAGGTCGGAGAAGCCAGCAGTTTGGGGGTCGCACAGCTCAGAGACTGGTTCCTC	99	0.013	0	7.6e-07	-34.5	-0.348485	27	1	0.636364	-0.547619	0	0.00308175	0	0	0	0	0	0	0	0	0	0	0	0	0	0	0	0	0	0	0	0	0	0	0	3187
TB1450	1450	5	0.047	CTGCTGAAGGAATCTGTCCTCGGCCCCTCCCAGGGAATGTTCCTGCTGGCTGGGCCCCACCAGCATGTGTGAGACATAATTACAGAGCGTTGTAAATGGCATTAACAGACTGTCTCAGCAGCCACATGGCATTAGCAAACGGCTCTGT	CTGCTGAAGGAATCTGTCCTCGGCCCCTCCCAGGGAATGTTCCTGCTGGCTGGGCCCCACCAGCATGTGTGAGACATAATTACAGAGCGTTGTAAATGGCATTAACAGACTGTCTCAGCAGCCACATGGCATTAGCAAACGGCTCTGT	148	20.767	0	0.001	-47.5	-0.320946	0	0	0.533784	-0.601266	0	0.00308119	0	0	0	0	0	0	0	0	0	0	0	0	0	0	0	0	0	0	0	0	0	0	0	3188
TB1452	1452	9	0.183	TGGCTGGGGCATGCGTGGGGCCGGCTCAACCCTGATCAGAACAGGAGCCTGAAATAACTCAGCTAAAATTACTCATGCCATGTGCTGACAGCCTATGGGGCTGTCAGCGGCTCAAAGCCCAGGAGACTGTCAGCTTGAAGGGAGGT	TGGCTGGGGCATGCGTGGGGCCGGCTCAACCCTGATCAGAACAGGAGCCTGAAATAACTCAGCTAAAATTACTCATGCCATGTGCTGACAGCCTATGGGGCTGTCAGCGGCTCAAAGCCCAGGAGACTGTCAGCTTGAAGGGAGGT	146	17.552	4	0.281	-53.9	-0.369178	0	0	0.561644	-0.657317	0	0.00307836	0	0	0	0	0	0	0	0	0	0	0	0	0	0	0	0	0	0	0	0	0	0	0	1528
TB1453	1453	4	0.184	TGGGGGAGCACGCTGTTCAGGATAAACCCACCACACATTTCTGCCATCACAGACGGTGGGCAAACAGCTGTCTGCACAGCTGAGACCACTGGAGCTGCCTGCCCTGCTCCAGTAACTCGTGAGCACATGGCTGGTCCCTGGATGGCA	TGGGGGAGCACGCTGTTCAGGATAAACCCACCACACATTTCTGCCATCACAGACGGTGGGCAAACAGCTGTCTGCACAGCTGAGACCACTGGAGCTGCCTGCCCTGCTCCAGTAACTCGTGAGCACATGGCTGGTCCCTGGATGGCA	147	20.047	0	0.00029	-54	-0.367347	0	0	0.585034	-0.627907	0	0.00307645	0	0	0	0	0	1	0	0	0	1	0	0	0	0	0	0	0	0	0	0	0	0	0	2261
TB1456	1456	4	0.115	TTCCAGAATTTGCTCTGGAACCACAGACACAGAACCCAATTTGCCTTCTTGACAATCCAGGTGCAGAGACTGGCTGGGCTATCCCAACTCTGGGCTA	TTCCAGAATTTGCTCTGGAACCACAGACACAGAACCCAATTTGCCTTCTTGACAATCCAGGTGCAGAGACTGGCTGGGCTATCCCAACTCTGGGCTA	97	0.235	0	1.2e-05	-24.2	-0.249485	25	1	0.505155	-0.493878	0	0.00306569	0	0	0	0	0	0	0	0	0	0	0	0	0	0	0	0	0	0	0	0	0	0	0	2262
TB1457	1457	9	0.184	CCCTGGAGGCTTCCAGGCTGGTGACTGGGAACAGATGGCCATTAGGCTTTGGCCAGAGGCCCCTGTCATCACTGAGGCTCCTCCCTCGGTGGCAGCTTGTCAGAGACCACCTGGGGAGTGCAAACGGTCCTGCCACAAACAAGTCAC	CCCTGGAGGCTTCCAGGCTGGTGACTGGGAACAGATGGCCATTAGGCTTTGGCCAGAGGCCCCTGTCATCACTGAGGCTCCTCCCTCGGTGGCAGCTTGTCAGAGACCACCTGGGGAGTGCAAACGGTCCTGCCACAAACAAGTCAC	147	20.295	0	1.1	-53.6	-0.364626	0	0	0.605442	-0.602247	0	0.00306403	0	0	0	0	0	0	0	0	0	0	0	0	0	0	0	0	0	0	0	0	0	0	0	3189
TB1458	1458	12	0.187	GGTTTATAAAGGGATAATGCACTGGCCTTATTTCCAGTGTCTGACAGTTCAGCAAATACACGTAGGCACAACTGCCTATTTGCTATTTACTACTACGGTAAATGGCAAGCCATAAAATGTGATCTGTTTAAATTGCATTTTGCAAACAA	GGTTTATAAAGGGATAATGCACTGGCCTTATTTCCAGTGTCTGACAGTTCAGCAAATACACGTAGGCACAACTGCCTATTTGCTATTTACTACTACGGTAAATGGCAAGCCATAAAATGTGATCTGTTTAAATTGCATTTTGCAAACAA	149	18.495	0	0.073	-40.9	-0.274497	0	0	0.375839	-0.730357	0	0.00306346	0	0	0	0	0	0	0	0	0	0	0	0	0	0	0	0	0	0	0	0	0	0	0	337
TB1460	1460	11	0.732	TCATTAACTGGGAGCCGAGGAATAACGGCATTATTCCCCCAGAGAGGGCACCCTGCCCCCGCGACTATCTGAGGCTTCATTGTAAAAGGATTAAAAGTTAAAGACCTCCATCTTATGATTCTTTCATTTAATCTTTCTGGCGCCTGGG	TCATTAACTGGGAGCCGAGGAATAACGGCATTATTCCCCCAGAGAGGGCACCCTGCCCCCGCGACTATCTGAGGCTTCATTGTAAAAGGATTAAAAGTTAAAGACCTCCATCTTATGATTCTTTCATTTAATCTTTCTGGCGCCTGGG	148	22.855	0	0.285	-33.7	-0.227703	0	0	0.466216	-0.488406	0	0.00305944	0	0	0	0	0	1	0	0	0	1	0	0	0	0	0	0	0	0	0	0	0	0	0	338
TB1461	1461	10	0.184	TGTCAGAAGATGTGCTGCACACAGCAGGGGTGGCTCTCTTCCCTGCTGCTCCTGCAGCAAGGGCTGCAGATCTTGAAAAGACGCAGAACATGCACATTGCAAATAACCATTCATCATCGAGGCTCTGGGAGCCAGGGAGAGGCCACT	TGTCAGAAGATGTGCTGCACACAGCAGGGGTGGCTCTCTTCCCTGCTGCTCCTGCAGCAAGGGCTGCAGATCTTGAAAAGACGCAGAACATGCACATTGCAAATAACCATTCATCATCGAGGCTCTGGGAGCCAGGGAGAGGCCACT	147	19.69	0	0.283	-51.3	-0.34898	0	0	0.544218	-0.64125	0	0.00305839	0	0	0	0	0	0	0	0	0	0	0	0	0	0	0	0	0	0	0	0	0	0	0	2263
TB1462	1462	8	0.721	CAGAGATCAGAGAACCATTCATTAGCGAACTCGTTAGGTGATTGATAGGCTTAATTTTCCTGTCAAATGTGGACTTCCCTTGTAAACATGTCAATTGGGGAAAGTTCAGGCTTGTCACTTGGATTTATGGCTGGAATAACATGTAG	CAGAGATCAGAGAACCATTCATTAGCGAACTCGTTAGGTGATTGATAGGCTTAATTTTCCTGTCAAATGTGGACTTCCCTTGTAAACATGTCAATTGGGGAAAGTTCAGGCTTGTCACTTGGATTTATGGCTGGAATAACATGTAG	146	6.791	2	1.2e-09	-34	-0.232877	32	1	0.40411	-0.576271	0	0.00305756	0	0	0	0	0	0	0	0	0	0	0	0	0	0	0	0	0	0	0	0	0	0	0	339
TB1466	1466	12	2.4	AGGGAGGCCACCTCAGGGAAGACCATGGACTCATCTCGCTCTGGGGTATGGGACGGATGGTCGACCAGCTGGAAAGTAATTGTTTCTAATGTACTTCACCTGGTCCACTAGCCGTCGGTGCCCGCT	AGGGAGGCCACCTCAGGGAAGACCATGGACTCATCTCGCTCTGGGGTATGGGACGGATGGTCGACCAGCTGGAAAGTAATTGTTTCTAATGTACTTCACCTGGTCCACTAGCCGTCGGTGCCCGCT	126	10.414	2	8.4e-29	-43.1	-0.342063	64	1	0.563492	-0.607042	0	0.00305236	0	0	0	0	0	0	0	0	0	0	0	0	0	0	0	0	0	0	0	0	0	0	0	2264
TB1467	1467	14	1.7	CTCAGGCACCTGGTGTTTGGGCAAAACTGAAGAGCAATGAAAAGACTTTAAGAGTTGGCAATATTGTTAATTCCTTTGCTGTTTTATGTAAGCAG	CTCAGGCACCTGGTGTTTGGGCAAAACTGAAGAGCAATGAAAAGACTTTAAGAGTTGGCAATATTGTTAATTCCTTTGCTGTTTTATGTAAGCAG	95	3.914	0	5.3e-17	-18.7	-0.196842	44	1	0.389474	-0.505405	0	0.0030492	0	0	0	0	0	0	0	0	0	0	0	0	0	0	0	0	0	0	0	0	0	0	0	3190
TB1469	1469	2	0.187	CAAGGCACTTAATCACGTTGCATCTCAGTTTCCTCATCTCAAAAATGAGGATAATAACACTGGCCTAAGTCACAGGGGTGTTGTGTGGATAAACTAATTAATGATTGTAAAGTGCTTTGAAAGTGCAAAGTGTTGTATAATTGTTAGGT	CAAGGCACTTAATCACGTTGCATCTCAGTTTCCTCATCTCAAAAATGAGGATAATAACACTGGCCTAAGTCACAGGGGTGTTGTGTGGATAAACTAATTAATGATTGTAAAGTGCTTTGAAAGTGCAAAGTGTTGTATAATTGTTAGGT	149	19.909	0	0.005	-35.9	-0.24094	0	0	0.369128	-0.652727	0	0.00304408	0	0	0	0	0	0	0	0	0	0	0	0	0	0	0	0	0	0	0	0	0	0	0	340
TB1471	1471	15	1.8	GCGCGGACCACTGTTCTGGCAGCAGATTATGGCACAGGCTGCCAACCTCATGCCAGCTTGGCAGGAACAAACCCAATGTCGCCTGAAACTGCTACA	GCGCGGACCACTGTTCTGGCAGCAGATTATGGCACAGGCTGCCAACCTCATGCCAGCTTGGCAGGAACAAACCCAATGTCGCCTGAAACTGCTACA	96	0.5	3	9.3e-25	-27	-0.28125	33	1	0.5625	-0.5	0	0.00304178	0	0	0	0	0	0	0	0	0	0	0	0	0	0	0	0	0	0	0	0	0	0	0	3191
TB1472	1472	6	0.716	AGCCTCATCTGTTTATAAGACTGTTTACTCTGCTACGCACAAGCAAGAGTCCTGTTGCCTTGGTAACGACTGCCTGATGTAGGATCTGCTCTGAGCAGCTGCATAAATATGGAATATTTGTACAGTATGGTCAGAAGTGTGACAT	AGCCTCATCTGTTTATAAGACTGTTTACTCTGCTACGCACAAGCAAGAGTCCTGTTGCCTTGGTAACGACTGCCTGATGTAGGATCTGCTCTGAGCAGCTGCATAAATATGGAATATTTGTACAGTATGGTCAGAAGTGTGACAT	145	21.401	0	1.1	-33.2	-0.228966	0	0	0.434483	-0.526984	0	0.0030383	0	0	0	0	0	0	0	0	0	0	0	0	0	0	0	0	0	0	0	0	0	0	0	17
TB1476	1476	2	0.732	ATTCATTCTTCTGCTTCAGTGTTATGTTGGTATTTGATCAAACATAAAACGCTTGAAGCTTTAATGTCCTGCTGACACCAGTGTCAACAAGGCGCCGAAGCGGAAGGTTTCTGGCAGCTGATTAGAGGGAGATTTTATGTCCCTAGGT	ATTCATTCTTCTGCTTCAGTGTTATGTTGGTATTTGATCAAACATAAAACGCTTGAAGCTTTAATGTCCTGCTGACACCAGTGTCAACAAGGCGCCGAAGCGGAAGGTTTCTGGCAGCTGATTAGAGGGAGATTTTATGTCCCTAGGT	148	19.074	0	0.285	-43.6	-0.294595	0	0	0.432432	-0.68125	0	0.00303018	0	0	0	0	0	0	0	0	0	0	0	0	0	0	0	0	0	0	0	0	0	0	0	1254
TB1477	1477	9	0.738	ATGTGCCATTAATGATAGGTTAATGTACAGTATAATGTTTTTGGGACTATGGGTTCATTACACTTCTGAGTGTGAGGTCTTTCCACAGAGCGCCCAAGGTCCCATTGCATTATATCATGCAATAAAAATACCCTTTCCATATCACACAC	ATGTGCCATTAATGATAGGTTAATGTACAGTATAATGTTTTTGGGACTATGGGTTCATTACACTTCTGAGTGTGAGGTCTTTCCACAGAGCGCCCAAGGTCCCATTGCATTATATCATGCAATAAAAATACCCTTTCCATATCACACAC	149	18.587	0	0.018	-41.8	-0.280537	0	0	0.389262	-0.72069	0	0.0030291	0	0	0	0	0	0	0	0	0	0	0	0	0	0	0	0	0	0	0	0	0	0	0	2265
TB1478	1478	6	0.732	AAGAGTCCAGCAGTTGGGATCGGGGAGGTATGCATATTTGCTTATCCAGTTCCCTGCTCCCCCGCCAGGCTAGCGCATGGAGCTTTGACCTCCCATATGTTTTTAATGTGTGTGGAGATAAGCCATCCAACAAGCTGGAAGCAACAGG	AAGAGTCCAGCAGTTGGGATCGGGGAGGTATGCATATTTGCTTATCCAGTTCCCTGCTCCCCCGCCAGGCTAGCGCATGGAGCTTTGACCTCCCATATGTTTTTAATGTGTGTGGAGATAAGCCATCCAACAAGCTGGAAGCAACAGG	148	7.508	0	3.2e-10	-46.1	-0.311486	33	1	0.513514	-0.606579	0	0.0030291	0	0	0	0	0	0	0	0	0	0	0	0	0	0	0	0	0	0	0	0	0	0	0	341
TB1482	1482	4	0.047	TTTTAATAAGACCTCGTTCAGACCCAGAGATGGATTACCAACTTCCCCATCAATCTTCAGGGCCAGATCTTATTACAAGCCACCACAAATATAACCATAAAAGCCCCATTGATTGATGTGGAGCTTGGTAATCCATCTGTCCCCATCCA	TTTTAATAAGACCTCGTTCAGACCCAGAGATGGATTACCAACTTCCCCATCAATCTTCAGGGCCAGATCTTATTACAAGCCACCACAAATATAACCATAAAAGCCCCATTGATTGATGTGGAGCTTGGTAATCCATCTGTCCCCATCCA	149	19.892	0	1.1	-40.7	-0.273154	0	0	0.42953	-0.635938	0	0.00302215	0	0	0	0	0	0	0	0	0	0	0	0	0	0	0	0	0	0	0	0	0	0	0	342
TB1483	1483	15	0.047	AGAACGTCCTTAAATCCGCGGCATCTGTTCCGCTGGGTTTGCTGTCAGTGAGCAGGTATTGCGGTTAATGAGCCACCAGCTTGCTGCTCCCAGGGCCAGGCTGGAGCAGTCAGCTGGTGCAGGGATGGGACCTGCAATCAGCAGCTGTG	AGAACGTCCTTAAATCCGCGGCATCTGTTCCGCTGGGTTTGCTGTCAGTGAGCAGGTATTGCGGTTAATGAGCCACCAGCTTGCTGCTCCCAGGGCCAGGCTGGAGCAGTCAGCTGGTGCAGGGATGGGACCTGCAATCAGCAGCTGTG	149	9.327	0	2.3e-20	-62	-0.416107	50	1	0.583893	-0.712644	0	0.00302165	0	0	0	0	0	0	0	0	0	0	0	0	0	0	0	0	0	0	0	0	0	0	0	2266
TB1486	1486	7	0.464	GGCTGGAGAGAGAAACACCAGCGTGGACATTTTCACTTAAGAACACTTCATATGTGCTTCTCTCTCCAACCCCCAGAAGGAAAATAGATACCTTGTTCT	GGCTGGAGAGAGAAACACCAGCGTGGACATTTTCACTTAAGAACACTTCATATGTGCTTCTCTCTCCAACCCCCAGAAGGAAAATAGATACCTTGTTCT	99	12.967	0	0.045	-26.9	-0.271717	0	0	0.444444	-0.611364	0	0.00301788	0	0	0	0	0	0	0	0	0	0	0	0	0	0	0	0	0	0	0	0	0	0	0	3192
TB1487	1487	6	0.184	CCTGCATACGCTTTTCCAAAACAAGCAGCTCTAGCCTTCAGCAGGGGCACTGGTTCACAGATAAAAGGCTCACCAGAGCTGTGCAACAGGGCGAGACAGTCACCCCCACCAACAAGGAAACCCATGTAACCTGAGCTGTTTGTTCCT	CCTGCATACGCTTTTCCAAAACAAGCAGCTCTAGCCTTCAGCAGGGGCACTGGTTCACAGATAAAAGGCTCACCAGAGCTGTGCAACAGGGCGAGACAGTCACCCCCACCAACAAGGAAACCCATGTAACCTGAGCTGTTTGTTCCT	147	20.403	2	0.072	-43.2	-0.293878	0	0	0.52381	-0.561039	0	0.00301772	0	0	0	0	0	0	0	0	0	0	0	0	0	0	0	0	0	0	0	0	0	0	0	343
TB1489	1489	11	2.9	TCTGTGAAGCACGCGGGCCATCAACATGTCAGGATGTTAAAAGTGTGGTAATTTGGGGTGCTTTCAGTTTCTTTTGAAAACAATGAGAGATTATTTTCTATGGAAACTAAAAGCCTACCGTGTGTTTAAAGTTGCTACACTTGAAAATT	TCTGTGAAGCACGCGGGCCATCAACATGTCAGGATGTTAAAAGTGTGGTAATTTGGGGTGCTTTCAGTTTCTTTTGAAAACAATGAGAGATTATTTTCTATGGAAACTAAAAGCCTACCGTGTGTTTAAAGTTGCTACACTTGAAAATT	149	19.548	0	0.287	-37.2	-0.249664	0	0	0.375839	-0.664286	0	0.00301093	0	0	0	0	0	0	0	0	0	0	0	0	0	0	0	0	0	0	0	0	0	0	0	1529
TB1493	1493	9	0.047	TGCTGACAGTAACCAAAATGCACTTCTGGTGTATCAGATTGTGGAGTCCACTGCCAAGAAGTTCTTCACAGTGGACTCCAGCACAGGAGCCATCAGAACAATTGCCAACCTAGACCATGAAGCTATCGCACACTTCCACTTCCATGTAC	TGCTGACAGTAACCAAAATGCACTTCTGGTGTATCAGATTGTGGAGTCCACTGCCAAGAAGTTCTTCACAGTGGACTCCAGCACAGGAGCCATCAGAACAATTGCCAACCTAGACCATGAAGCTATCGCACACTTCCACTTCCATGTAC	149	20.576	0	1.1	-42.4	-0.284564	0	0	0.47651	-0.597183	0	0.00300214	0	0	0	0	0	0	0	0	0	1	1	AB076401.1	Rattus norvegicus mRNA for fat3, complete cds	0	0	0	0	0	0	1	XM_356226.1	Mus musculus similar to fat3; fat3 protein (LOC382129), mRNA	0	344
TB1494	1494	2	2.7	TATAAAGAATACACAGTAAGCACTCCATCAATAATAGTTGTAAATAATTATTCATTTTCAGTTGGCTTGTTCCCAAAAGGTTTAAACAAGCCAACTGAATGAATAAGGCATTAAGTATGTAAATCAAATCCATACTT	TATAAAGAATACACAGTAAGCACTCCATCAATAATAGTTGTAAATAATTATTCATTTTCAGTTGGCTTGTTCCCAAAAGGTTTAAACAAGCCAACTGAATGAATAAGGCATTAAGTATGTAAATCAAATCCATACTT	137	14.775	0	0.261	-33.3	-0.243066	0	0	0.291971	-0.8325	0	0.00299903	0	0	0	0	0	0	0	0	0	0	0	0	0	0	0	0	0	0	0	0	0	0	0	3193
TB1495	1495	17	2.9	CATGAATCTGGGGACCCTTGAAGACAAGGCTGTCACTTGACAGCTAACTTGACCGCAAGTCCTTAAGTGCCTTACAAGTTGGCACTTAAGTACTCTCAAACTGAAGTCTTAGCAAGTTATTGTCAACACCCAATTCGGGCATACAGA	CATGAATCTGGGGACCCTTGAAGACAAGGCTGTCACTTGACAGCTAACTTGACCGCAAGTCCTTAAGTGCCTTACAAGTTGGCACTTAAGTACTCTCAAACTGAAGTCTTAGCAAGTTATTGTCAACACCCAATTCGGGCATACAGA	147	19.452	0	1.1	-42.2	-0.287075	0	0	0.44898	-0.639394	0	0.00299748	0	0	0	0	0	0	0	0	0	0	0	0	0	0	0	0	0	0	0	0	0	0	0	345
TB1497	1497	X	2.9	CTGATTAGGGCTTGTTTATTTGAAAGGTTCAAATAAAAGGCATTTGAATGGTCAGGAATGTTTGAGGACTATTAAGATGTGACAGGATTCACTAGGGTAAACATGTCCTGCCTCAGGCTTCTTGAAGCCTCTAATCCCTATAACAAGCA	CTGATTAGGGCTTGTTTATTTGAAAGGTTCAAATAAAAGGCATTTGAATGGTCAGGAATGTTTGAGGACTATTAAGATGTGACAGGATTCACTAGGGTAAACATGTCCTGCCTCAGGCTTCTTGAAGCCTCTAATCCCTATAACAAGCA	149	19.939	0	1.1	-37.2	-0.249664	0	0	0.395973	-0.630508	0	0.00299197	0	0	0	0	0	1	0	0	0	1	0	0	0	0	0	0	0	0	0	0	0	0	0	346
TB1498	1498	X	0.738	ATTGTATTTACACCTTGTTAGATACCGCTGAAGCTGATCCAGTGGCTGGCCGGGAATTGGAAGCGTCTGTCATGGGGCAGTTGGAGCGCGTTTTGTAGGAAATGCTATTTATTTTAAATGCTCCACCTGCTGGGAGCCGAGGTTAGTCA	ATTGTATTTACACCTTGTTAGATACCGCTGAAGCTGATCCAGTGGCTGGCCGGGAATTGGAAGCGTCTGTCATGGGGCAGTTGGAGCGCGTTTTGTAGGAAATGCTATTTATTTTAAATGCTCCACCTGCTGGGAGCCGAGGTTAGTCA	149	22.795	0	0.287	-35.4	-0.237584	0	0	0.483221	-0.491667	0	0.0029912	0	0	0	0	0	0	0	0	0	1	1	AC002504.1	Homo sapiens X PAC RP1-258N20 (Roswell Park Cancer Institute Human PAC Library) complete sequence	0	0	0	0	0	0	0	0	0	0	347
TB1499	1499	11	0.012	GGTGGGAGAACTTGGCTGCACTGCTGTGACCTTTTCAATATTCTGTTATTAGAGGGGCTGGCCATTTCAACTTCCTCCTGAACAGAGCATCTTCAGAGTGTGCTGAAGAGGAAGAATGGCCAGTTAGTCAGAGCGCTGAAGGCTGAAAA	GGTGGGAGAACTTGGCTGCACTGCTGTGACCTTTTCAATATTCTGTTATTAGAGGGGCTGGCCATTTCAACTTCCTCCTGAACAGAGCATCTTCAGAGTGTGCTGAAGAGGAAGAATGGCCAGTTAGTCAGAGCGCTGAAGGCTGAAAA	149	7.457	1	1.3e-12	-45.9	-0.308054	37	1	0.483221	-0.6375	0	0.00299001	0	0	0	0	0	0	0	0	0	0	0	0	0	0	0	0	0	0	0	0	0	0	0	348
TB1500	1500	16	0.721	ATTTGCAGAGCCCCCAAGTTGCTGTATTTTCATAAGGAAAGTTCCTTTTCATTCAGGCTTAATAAGCTTGGCCTATATCAGCTTTTCTCACATCAACCCAAGTGTCACATTTGGGCTGGGCGAAGCTTGTTAGCAGTAATTACCAG	ATTTGCAGAGCCCCCAAGTTGCTGTATTTTCATAAGGAAAGTTCCTTTTCATTCAGGCTTAATAAGCTTGGCCTATATCAGCTTTTCTCACATCAACCCAAGTGTCACATTTGGGCTGGGCGAAGCTTGTTAGCAGTAATTACCAG	146	20.803	0	0.00029	-35.5	-0.243151	0	0	0.424658	-0.572581	0	0.0029867	0	0	0	0	0	0	0	0	0	0	0	0	0	0	0	0	0	0	0	0	0	0	0	18
TB1501	1501	1	0.738	AAGGGGGACTGGTATTACACAGTTAGAGGACTATGATACCAGTCATCTGATTAACATATTGAGAAGAATATAAGAATTTCTCACCTATTTTCCAGAGAGAGGCTGGCTGGGGAGCTCTTGCTAAATGGACTAATTGATCAGCCTCCCTG	AAGGGGGACTGGTATTACACAGTTAGAGGACTATGATACCAGTCATCTGATTAACATATTGAGAAGAATATAAGAATTTCTCACCTATTTTCCAGAGAGAGGCTGGCTGGGGAGCTCTTGCTAAATGGACTAATTGATCAGCCTCCCTG	149	20.609	0	0.287	-38	-0.255034	0	0	0.422819	-0.603175	0	0.00298439	0	0	0	0	0	0	0	0	0	0	0	0	0	0	0	0	0	0	0	0	0	0	0	1530
TB1503	1503	2	0.721	ACCCTACCTCTACTCATCAGTCAGCACATCGTTCCCGGCACTAAACGACATGCTTGTAATTTCCAACCTGACTGGAATTAGCTCCTGAGAAGAGCCGGGAGGCAGAGGCCAGGGGGAAGGAAGTTAGAAAGAAATGGCTCAAAAAG	ACCCTACCTCTACTCATCAGTCAGCACATCGTTCCCGGCACTAAACGACATGCTTGTAATTTCCAACCTGACTGGAATTAGCTCCTGAGAAGAGCCGGGAGGCAGAGGCCAGGGGGAAGGAAGTTAGAAAGAAATGGCTCAAAAAG	146	22.116	0	0.018	-36.9	-0.25274	0	0	0.5	-0.505479	0	0.00298124	0	0	0	0	0	0	0	0	0	1	0	0	0	1	0	0	0	0	0	0	0	0	0	1531
TB1504	1504	2	0.71	CCTCTTTGCCAGAGTTAAGCCACCTCAGGATGCAGAGAGAGCTCAGCTCACCACATCCCCTTGGCGAGCTTGGGCAACAAACGCAACAGCTTTCAACACGCTCTTGTTTTTCATCAATGGCCTCCATTGTAGGTGAGGAGTCTC	CCTCTTTGCCAGAGTTAAGCCACCTCAGGATGCAGAGAGAGCTCAGCTCACCACATCCCCTTGGCGAGCTTGGGCAACAAACGCAACAGCTTTCAACACGCTCTTGTTTTTCATCAATGGCCTCCATTGTAGGTGAGGAGTCTC	144	3.11	0	4.6e-06	-43	-0.298611	14	1	0.520833	-0.573333	0	0.00298061	0	0	0	0	0	0	0	0	0	1	0	0	0	1	0	0	0	0	0	0	0	0	0	349
TB1506	1506	10	0.464	CTCAGGAAAGTGGTATTATGTCATTATGGCTTTTGCCCCACCCTTGGGAGAATGCCCAGAGGATGTAGACTGCCCCTGACAGCCCACAGGAAGCTGGAC	CTCAGGAAAGTGGTATTATGTCATTATGGCTTTTGCCCCACCCTTGGGAGAATGCCCAGAGGATGTAGACTGCCCCTGACAGCCCACAGGAAGCTGGAC	99	13.918	0	0.011	-29.6	-0.29899	0	0	0.535354	-0.558491	0	0.00297954	0	0	0	0	0	0	0	0	0	0	0	0	0	0	0	0	0	0	0	0	0	0	0	3194
TB1507	1507	2	0.047	GATGTGGGGGAAGAACGGCTGGCCTGGCCAGAGAGGTCCCGCATGACCACATATGTGCAAATACTGAGGCTCACAAATCATCTCTGTGAACTCAGCTGTGGTTCATGTGAATCCCATCTCTGCTGCCCGCATCAGATGTCCAGGAGAA	GATGTGGGGGAAGAACGGCTGGCCTGGCCAGAGAGGTCCCGCATGACCACATATGTGCAAATACTGAGGCTCACAAATCATCTCTGTGAACTCAGCTGTGGTTCATGTGAATCCCATCTCTGCTGCCCGCATCAGATGTCCAGGAGAA	148	19.8	0	0.285	-50.1	-0.338514	0	0	0.533784	-0.634177	0	0.00297902	0	0	0	0	0	0	0	0	0	0	0	0	0	0	0	0	0	0	0	0	0	0	0	2267
TB1508	1508	19	0.187	CTCCAGCCTGGCTGATAATTGCTCATTATGTGCTTAATCTGGGCACAGCCAGGCCTGGCAGCAGAGCTGCATCACATCAAAGCAAGCTCTTCAAAGGAGCAGAAAGCTGGCCTCTGGGGTAATTAGCTGAGGGCCTATTCTCTTCTGCT	CTCCAGCCTGGCTGATAATTGCTCATTATGTGCTTAATCTGGGCACAGCCAGGCCTGGCAGCAGAGCTGCATCACATCAAAGCAAGCTCTTCAAAGGAGCAGAAAGCTGGCCTCTGGGGTAATTAGCTGAGGGCCTATTCTCTTCTGCT	149	18.726	0	0.287	-53.6	-0.359732	0	0	0.516779	-0.696104	0	0.00297783	0	0	0	0	0	0	0	0	0	1	0	0	0	1	0	0	0	0	0	0	0	0	0	19
TB1510	1510	1	0.185	TTCCCCCTCATTCTCCAGGTCCTGAGCAGATGGTGCGGTTGTGCTGGCTGTCATCACTCCTCCTATGTTTCCATGGAAACATGGGGCATAGGGACCATCTCTGCCTTGGGCTCCCTGACAGTATCCTCTGGCTGAAAACTTCACTAAG	TTCCCCCTCATTCTCCAGGTCCTGAGCAGATGGTGCGGTTGTGCTGGCTGTCATCACTCCTCCTATGTTTCCATGGAAACATGGGGCATAGGGACCATCTCTGCCTTGGGCTCCCTGACAGTATCCTCTGGCTGAAAACTTCACTAAG	148	22.292	0	0.001	-40.5	-0.273649	0	0	0.533784	-0.512658	0	0.00297596	0	0	0	0	0	0	0	0	0	0	0	0	0	0	0	0	0	0	0	0	0	0	0	350
TB1511	1511	13	0.118	GCCTCAGCTCCCACCTGAAGGTCACCTGCTTTCCACCCTGCAGCTCCTCCAGGTGTTGCTGGGGCTGTAACATCTGGCCGCAAAGCATGCGTGGATGCC	GCCTCAGCTCCCACCTGAAGGTCACCTGCTTTCCACCCTGCAGCTCCTCCAGGTGTTGCTGGGGCTGTAACATCTGGCCGCAAAGCATGCGTGGATGCC	99	14.163	0	0.705	-32.9	-0.332323	0	0	0.616162	-0.539344	0	0.00297266	0	0	0	0	0	0	0	0	0	0	0	0	0	0	0	0	0	0	0	0	0	0	0	3195
TB1512	1512	4	1.8	AAGACACATTTCCTGAATGCTACAGAAGGGTTCCCTGAGAAACTGTTTATGTAACTGTGTTGAAAAGGTGTTTATGTCACTATAAACACCTTGCGTGTT	AAGACACATTTCCTGAATGCTACAGAAGGGTTCCCTGAGAAACTGTTTATGTAACTGTGTTGAAAAGGTGTTTATGTCACTATAAACACCTTGCGTGTT	99	12.401	0	0.045	-24.2	-0.244444	0	0	0.383838	-0.636842	0	0.00297247	0	0	0	0	0	0	0	0	0	0	0	0	0	0	0	0	0	0	0	0	0	0	0	3196
TB1513	1513	12	0.448	CTCCTCTTCACCTAATGGACCTCAGAGGTTGGTGAACCCCTGAGCTAGGGGCAAAACCAAGAAGTGCACTTCCTGGGCTTTGTAACTGTTATCAGA	CTCCTCTTCACCTAATGGACCTCAGAGGTTGGTGAACCCCTGAGCTAGGGGCAAAACCAAGAAGTGCACTTCCTGGGCTTTGTAACTGTTATCAGA	96	13.869	0	1.2e-42	-24	-0.25	87	1	0.5	-0.5	0	0.0029692	0	0	0	0	0	0	0	0	0	0	0	0	0	0	0	0	0	0	0	0	0	0	0	1532
TB1514	1514	15	2.5	GGTTTGATAAACTGACACAAAGGTGAAAGAAGTTCCTCTCCTATGTCATCTTATCAAATACACTGTGGACAGCACATCTTTGTGGTGAGTACAGCTGCAGTCACTCAAGGAATCCATGAAGCTTATGCTC	GGTTTGATAAACTGACACAAAGGTGAAAGAAGTTCCTCTCCTATGTCATCTTATCAAATACACTGTGGACAGCACATCTTTGTGGTGAGTACAGCTGCAGTCACTCAAGGAATCCATGAAGCTTATGCTC	130	19.379	0	0.062	-28.4	-0.218462	0	0	0.423077	-0.516364	0	0.00296917	0	0	0	0	0	0	0	0	0	0	0	0	0	0	0	0	0	0	0	0	0	0	0	1533
TB1515	1515	X	2.9	AGGGGAAAACATAGTAATTAACTGTTGCAGAATGATGGATTTTACAAACACAGCTGTCACAACTGCTACTTTAAATCATTTGTTATGGTTTAAAATGTATAATCCCCAAGAAATTGATCATTACTGCAATTCAATGCTGATTTTTCAGT	AGGGGAAAACATAGTAATTAACTGTTGCAGAATGATGGATTTTACAAACACAGCTGTCACAACTGCTACTTTAAATCATTTGTTATGGTTTAAAATGTATAATCCCCAAGAAATTGATCATTACTGCAATTCAATGCTGATTTTTCAGT	149	19.234	0	0.287	-31.9	-0.214094	0	0	0.315436	-0.678723	0	0.00296841	0	0	0	0	0	0	0	0	0	0	0	0	0	0	0	0	0	0	0	0	0	0	0	1255
TB1516	1516	4	0.738	TGATAGTTATCTGGCTCCGCCAGAGAGCGAAAGAGACTTTGTGTCAAATGCTGAAAAATGACTTTTCAGGCAGCCTCTCTGTCTCTTGAAAGGAGGTGACGTGCTCAGAGCATACAAATCGCTCAACAGTCAGGCATCTCCAGGAGAGG	TGATAGTTATCTGGCTCCGCCAGAGAGCGAAAGAGACTTTGTGTCAAATGCTGAAAAATGACTTTTCAGGCAGCCTCTCTGTCTCTTGAAAGGAGGTGACGTGCTCAGAGCATACAAATCGCTCAACAGTCAGGCATCTCCAGGAGAGG	149	20.194	0	0.073	-44.9	-0.301342	0	0	0.483221	-0.623611	0	0.00296331	0	0	0	0	0	0	0	0	0	0	0	0	0	0	0	0	0	0	0	0	0	0	0	351
TB1517	1517	2	2.9	TGTAAGCCAGAGAGCATTTGGATCATGTGCCTGAGACATGTGATGTATGCAGAATGTCCTGCCAACATTTTCAGGGTTGTAAGTCATTTTATAACCCTGAAAGTGACTCCAAATGTTGGCCAGAACTGATATTTGGTTCTGCTCTCTGC	TGTAAGCCAGAGAGCATTTGGATCATGTGCCTGAGACATGTGATGTATGCAGAATGTCCTGCCAACATTTTCAGGGTTGTAAGTCATTTTATAACCCTGAAAGTGACTCCAAATGTTGGCCAGAACTGATATTTGGTTCTGCTCTCTGC	149	15.698	0	1.1	-54.3	-0.36443	0	0	0.42953	-0.848437	0	0.00296224	0	0	0	0	0	0	0	0	0	0	0	0	0	0	0	0	0	0	0	0	0	0	0	1256
TB1518	1518	8	0.464	GATGAAATGAGGAACGGAAATTAACATTTCAGGCAACGTCTCACATTGTTCCTTGAGGCCAAAGGCTGCTCCTGCAGCCGTCGCCTACACCGCTTTCCT	GATGAAATGAGGAACGGAAATTAACATTTCAGGCAACGTCTCACATTGTTCCTTGAGGCCAAAGGCTGCTCCTGCAGCCGTCGCCTACACCGCTTTCCT	99	12.847	0	0.178	-30.4	-0.307071	0	0	0.505051	-0.608	0	0.00295936	0	0	0	0	0	0	0	0	0	0	0	0	0	0	0	0	0	0	0	0	0	0	0	3197
TB1519	1519	7	0.187	TTCCCTTCTCCCAGCTTTGCAGGGACCTGTTGTTAACCAAGCCCCAGGAGAGTAGGGGAAAGGCAATTTGACTTCAAGTCCACTCCCCGCCACATTAATTAGTCATGTGGCTGGGGAAAGGTGTGCTCAGTCAGTACAAAGTAGACTTT	TTCCCTTCTCCCAGCTTTGCAGGGACCTGTTGTTAACCAAGCCCCAGGAGAGTAGGGGAAAGGCAATTTGACTTCAAGTCCACTCCCCGCCACATTAATTAGTCATGTGGCTGGGGAAAGGTGTGCTCAGTCAGTACAAAGTAGACTTT	149	18.849	3	0.018	-46.4	-0.311409	0	0	0.496644	-0.627027	0	0.00295856	0	0	0	0	0	0	0	0	0	1	1	AJ277661.1	Homo sapiens partial LMO1 gene for LIM domain only 1 protein, exon 1	0	0	0	0	0	0	0	0	0	0	352
TB1520	1520	4	2.9	CCCTTTTCCATCTGTGAACAACAATCTCATTGATGTTGGGAGATGTTCGTGGACGTTGAAAGCATTTCACTTTGTTGTTTAAAGAAGCCTTTGTCCTGAAGGCATGAGCTTATTCTTTCACACGAGGTGGAAAGGCAAACGAGAAAGC	CCCTTTTCCATCTGTGAACAACAATCTCATTGATGTTGGGAGATGTTCGTGGACGTTGAAAGCATTTCACTTTGTTGTTTAAAGAAGCCTTTGTCCTGAAGGCATGAGCTTATTCTTTCACACGAGGTGGAAAGGCAAACGAGAAAGC	148	19.09	1	0.285	-40.9	-0.276351	0	0	0.425676	-0.649206	0	0.00295662	0	0	0	0	0	0	0	0	0	0	0	0	0	0	0	0	0	0	0	0	0	0	0	20
TB1521	1521	11	0.732	GCTCCCTCAGTGGCTATGTCTAGCGGATGCACACTTCTGGCAGGGAGGACCCATTCATCTTGAAGAGTAATCCCTGCTGCAGCGTGGGGGAGACAGTCGTATTAATTTGTGCCTCCACGATCTCATCTTCATTGGGGGAACAGAGTAT	GCTCCCTCAGTGGCTATGTCTAGCGGATGCACACTTCTGGCAGGGAGGACCCATTCATCTTGAAGAGTAATCCCTGCTGCAGCGTGGGGGAGACAGTCGTATTAATTTGTGCCTCCACGATCTCATCTTCATTGGGGGAACAGAGTAT	148	4.101	0	4.8e-06	-53	-0.358108	26	1	0.52027	-0.688312	0	0.00295341	0	0	0	0	0	0	0	0	0	0	0	0	0	0	0	0	0	0	0	0	0	0	0	353
TB1523	1523	X	0.047	TTAGTTGCTCTAGGGGCCTCCTACTCTGTTCCTTGGGCCTGGCCACATGCTTGGCCGCCTAAGGAAGATCTGGCATGGTTCCCAAAGCCAGAGGTGGGATACAATTTCGTGGGCTGGTTGGAGTATGGCCAGCCCTCAGGGCCAGCTG	TTAGTTGCTCTAGGGGCCTCCTACTCTGTTCCTTGGGCCTGGCCACATGCTTGGCCGCCTAAGGAAGATCTGGCATGGTTCCCAAAGCCAGAGGTGGGATACAATTTCGTGGGCTGGTTGGAGTATGGCCAGCCCTCAGGGCCAGCTG	148	16.322	0	0.072	-68.9	-0.465541	0	0	0.581081	-0.801163	0	0.00294552	0	0	0	0	0	0	0	0	0	0	0	0	0	0	0	0	0	0	0	0	0	0	0	2077
TB1525	1525	13	0.178	CAGATGAAGGGTTGGATCTTGGTTTCTTTCCGTGGTTCCCAGGCTCTGTGTCTTACTTTGAAACTGGAAACTCCGGGATAGTTCCAAGTTTCAAAGTGAGATATACCCTTCACTTTATTGCCAGCACATTGATTCATTAAAGT	CAGATGAAGGGTTGGATCTTGGTTTCTTTCCGTGGTTCCCAGGCTCTGTGTCTTACTTTGAAACTGGAAACTCCGGGATAGTTCCAAGTTTCAAAGTGAGATATACCCTTCACTTTATTGCCAGCACATTGATTCATTAAAGT	143	16.903	0	0.274	-44.7	-0.312587	0	0	0.41958	-0.745	0	0.00294021	0	0	0	0	0	0	0	0	0	0	0	0	0	0	0	0	0	0	0	0	0	0	0	354
TB1526	1526	8	0.108	CCTCCCTCCTCTCTTTCCCCAGGAGGGAAATTGAAGACAGTTTAAAATAGACCGAATCAGAGTGCAGAGGCTGATGCCAAGAGCGGCTCAGC	CCTCCCTCCTCTCTTTCCCCAGGAGGGAAATTGAAGACAGTTTAAAATAGACCGAATCAGAGTGCAGAGGCTGATGCCAAGAGCGGCTCAGC	92	2.465	0	4.9e-14	-23.5	-0.255435	39	1	0.521739	-0.489583	0	0.00293956	0	0	0	0	0	0	0	0	0	0	0	0	0	0	0	0	0	0	0	0	0	0	0	2268
TB1527	1527	7	0.704	CACAGTCAGTTCTCCTGCCACCTCACCCTAGGCCGTCTTCCCCAATCTCAGTAGAACTAACCGGTGGAGGAGCTGGGTGGGGCTCCCCTGCCGCAGCGCCTAGCGAAGGCAGAGGCCTCCAGGTTTCTACCCGCCGCCTCCGG	CACAGTCAGTTCTCCTGCCACCTCACCCTAGGCCGTCTTCCCCAATCTCAGTAGAACTAACCGGTGGAGGAGCTGGGTGGGGCTCCCCTGCCGCAGCGCCTAGCGAAGGCAGAGGCCTCCAGGTTTCTACCCGCCGCCTCCGG	143	21.2	0	0.274	-48.8	-0.341259	0	0	0.65035	-0.524731	0	0.00293829	0	0	0	0	0	0	0	0	0	0	0	0	0	0	0	0	0	0	0	0	0	0	0	3198
TB1528	1528	5	1.7	TTTGCAGCAGGCATTAAGATTCTGGGGTCTAGAATCTTACATAGAAATGTAATTCTTGTGATAGGGAGACTTCTAAAGATGTCTTCCAAAT	TTTGCAGCAGGCATTAAGATTCTGGGGTCTAGAATCTTACATAGAAATGTAATTCTTGTGATAGGGAGACTTCTAAAGATGTCTTCCAAAT	91	9.809	0	0.646	-23.1	-0.253846	0	0	0.362637	-0.7	0	0.00293615	0	0	0	0	0	0	0	0	0	0	0	0	0	0	0	0	0	0	0	0	0	0	0	3199
TB1530	1530	8	1.7	CGACAGCACACTTCCTGAGGCAGTAAAACAGAAGCTCAAGCTCCCGCTTTCTATAATTCGTGGGACCTCAGGGCAAGCCAGATGTCACCGGGA	CGACAGCACACTTCCTGAGGCAGTAAAACAGAAGCTCAAGCTCCCGCTTTCTATAATTCGTGGGACCTCAGGGCAAGCCAGATGTCACCGGGA	93	8.659	0	9.3e-28	-22.5	-0.241935	62	1	0.537634	-0.45	0	0.00293408	0	0	0	0	0	0	0	0	0	0	0	0	0	0	0	0	0	0	0	0	0	0	0	3200
TB1531	1531	4	0.699	ACCGTGAGGAACAGGCCCCAGTCTAGACTCTAGACTGGATGGAGTTTTGATTAAGCTTCTTCAGCCATAACCTGTTCAGAATCAGGTCCAATCCAGACGTTATCAGACTGCAGGCCTGTATTTTGTGAGCCAACATTAATG	ACCGTGAGGAACAGGCCCCAGTCTAGACTCTAGACTGGATGGAGTTTTGATTAAGCTTCTTCAGCCATAACCTGTTCAGAATCAGGTCCAATCCAGACGTTATCAGACTGCAGGCCTGTATTTTGTGAGCCAACATTAATG	141	10.189	0	1.4e-24	-44.5	-0.315603	57	1	0.460993	-0.684615	0	0.00293321	0	0	0	0	0	0	0	0	0	0	0	0	0	0	0	0	0	0	0	0	0	0	0	2269
TB1532	1532	11	0.187	CGCTCCATCACCGGTGCCGTTGCCATGGCAACAGGATGCCAGTTACCAAGGAGCTGGCCTCTCTGGAACCACACAGCCTACCCCTCCCAGGTGATTTCACTATTCCATGGCATTCAACCATGGGGATGGAACCTCCCCCTCCTCCAGGC	CGCTCCATCACCGGTGCCGTTGCCATGGCAACAGGATGCCAGTTACCAAGGAGCTGGCCTCTCTGGAACCACACAGCCTACCCCTCCCAGGTGATTTCACTATTCCATGGCATTCAACCATGGGGATGGAACCTCCCCCTCCTCCAGGC	149	6.975	0	0.287	-45.2	-0.303356	23	1	0.590604	-0.513636	0	0.00293067	0	0	0	0	0	0	0	0	0	1	0	0	0	1	0	0	0	0	0	0	0	0	0	355
TB1533	1533	X	0.453	CTGTCTTCTCCACTGTTGTGTCTTCAGCTCCCAGAACAGCATCCAGTACCTAGCAGACTCTCAATAAATATTTATTGAAAGGGTGGATATAATAAAG	CTGTCTTCTCCACTGTTGTGTCTTCAGCTCCCAGAACAGCATCCAGTACCTAGCAGACTCTCAATAAATATTTATTGAAAGGGTGGATATAATAAAG	97	0.299	0	0.045	-17.3	-0.178351	23	1	0.402062	-0.44359	0	0.00292731	0	0	0	0	0	0	0	0	0	0	0	0	0	0	0	0	0	0	0	0	0	0	0	3201
TB1534	1534	4	2.9	AAGTACTTGGAAGACTCATTTCACCCATGGAGAGGCCTGCAAGATCTGGCCACATAGTAAACCTTTGTGTTGCTTCATCTGTTCAGTCATGAAATGGCTGGGCTGCTGACAGCCTCGTGGGGCTTCCCCAGAGGGGGAAGGGAAAAA	AAGTACTTGGAAGACTCATTTCACCCATGGAGAGGCCTGCAAGATCTGGCCACATAGTAAACCTTTGTGTTGCTTCATCTGTTCAGTCATGAAATGGCTGGGCTGCTGACAGCCTCGTGGGGCTTCCCCAGAGGGGGAAGGGAAAAA	147	19.442	0	0.283	-47.9	-0.32585	0	0	0.510204	-0.638667	0	0.00292503	0	0	0	0	0	0	0	0	0	0	0	0	0	0	0	0	0	0	0	0	0	0	0	1534
TB1535	1535	6	1.8	ATGTCGGTATAGATGGGATTTTGGCACCCTCCTTGCTTTCTACAGCAGACGATGGAGGGTGAGATACCTGGTTAGTGCTCTGACTTCAAATCTAGACAA	ATGTCGGTATAGATGGGATTTTGGCACCCTCCTTGCTTTCTACAGCAGACGATGGAGGGTGAGATACCTGGTTAGTGCTCTGACTTCAAATCTAGACAA	99	0.986	0	2.1e-13	-27.8	-0.280808	38	1	0.464646	-0.604348	0	0.0029221	0	0	0	0	0	0	0	0	0	0	0	0	0	0	0	0	0	0	0	0	0	0	0	1535
TB1536	1536	15	0.738	CCTTCAAGTGTGGCGAATGTGGTCACGCCTTCAGCCAGAGCTCCAACCTGGTGCGCCACCAGCGGCTGCACACTAGGGAAAAGCCGTATGTCTGCAGCCAGTGTGGCAAGGCCTTCATCTGGGGCTCGGTGCTCATCGAACACCAGCTC	CCTTCAAGTGTGGCGAATGTGGTCACGCCTTCAGCCAGAGCTCCAACCTGGTGCGCCACCAGCGGCTGCACACTAGGGAAAAGCCGTATGTCTGCAGCCAGTGTGGCAAGGCCTTCATCTGGGGCTCGGTGCTCATCGAACACCAGCTC	149	20.258	0	1.1	-54.2	-0.363758	0	0	0.604027	-0.602222	0	0.00292064	0	0	0	0	0	0	0	0	0	1	1	NM_138465.2	Homo sapiens GLI-Kruppel family member GLI4 (GLI4), mRNA	0	0	0	0	0	0	0	0	0	0	3202
TB1537	1537	12	0.187	ATTCGGTGTATAAGTAAGAGCTTTGAAGCTGGGCACATTGCTTGGCTTTTGAAGCTTAAGCCCTGTTTAGATTACTTGATTAAAGTAGGGTCCAAAGCTCCAGCAATCAATATATTTTGCTTAAGAGCAATGTTGCCACAGAAGCGGAT	ATTCGGTGTATAAGTAAGAGCTTTGAAGCTGGGCACATTGCTTGGCTTTTGAAGCTTAAGCCCTGTTTAGATTACTTGATTAAAGTAGGGTCCAAAGCTCCAGCAATCAATATATTTTGCTTAAGAGCAATGTTGCCACAGAAGCGGAT	149	20.258	0	0.018	-37	-0.248322	0	0	0.402685	-0.616667	0	0.00291683	0	0	0	0	0	0	0	0	0	0	0	0	0	0	0	0	0	0	0	0	0	0	0	356
TB1540	1540	11	0.442	TAAATTCTAGCACCAAGTCCCCTGACAGGATTGCAGAGGACTTGAGCTCAGAACAGTTTGCTTTTGAGCATGCACCAGAGAGACAGGTGGTAGAG	TAAATTCTAGCACCAAGTCCCCTGACAGGATTGCAGAGGACTTGAGCTCAGAACAGTTTGCTTTTGAGCATGCACCAGAGAGACAGGTGGTAGAG	95	12.457	0	0.172	-27.2	-0.286316	0	0	0.484211	-0.591304	0	0.00291148	0	0	0	0	0	0	0	0	0	0	0	0	0	0	0	0	0	0	0	0	0	0	0	3203
TB1541	1541	19	0.71	TCACCTGAGTAGGTGTGGCACTCTACTAACCAGGTTCTGCTCTAGGATGACATTGCTGCCCTGTCTAGCAGTAATCTGTTTCAGGGACTTTCCTGAGACTCGGGGCTCCTGAGTGCTTCCTAACAAGAGAGGCAGGCATTCCTG	TCACCTGAGTAGGTGTGGCACTCTACTAACCAGGTTCTGCTCTAGGATGACATTGCTGCCCTGTCTAGCAGTAATCTGTTTCAGGGACTTTCCTGAGACTCGGGGCTCCTGAGTGCTTCCTAACAAGAGAGGCAGGCATTCCTG	144	7.928	0	8.1e-14	-45.7	-0.317361	39	1	0.520833	-0.609333	0	0.00291065	0	0	0	0	0	0	0	0	0	1	0	0	0	1	0	0	0	0	0	0	0	0	0	357
TB1542	1542	19	0.688	GGACTGAGAAAACTGGAGAGTGGCCTTTATATTGCATTTCATTTCACAAACACAGTGAAAACAAATCCTGCTAATAGGATTGCAGAGTCTACAGGCCTAGGCAAGTGATTCTAAGGAAATAGAATGTCTCTCAACACAC	GGACTGAGAAAACTGGAGAGTGGCCTTTATATTGCATTTCATTTCACAAACACAGTGAAAACAAATCCTGCTAATAGGATTGCAGAGTCTACAGGCCTAGGCAAGTGATTCTAAGGAAATAGAATGTCTCTCAACACAC	139	7.674	0	7.8e-14	-32.7	-0.235252	39	1	0.402878	-0.583929	0	0.00290997	0	0	0	0	0	0	0	0	0	0	0	0	0	0	0	0	0	0	0	0	0	0	0	1257
TB1544	1544	14	0.187	GAGATCGAGCCAGTTTAGTGTAGCTTCAAGAGGAAACCACCCATAGGGGTTTCCTTTGAAGTGTCAAAAGGTCCCCTTGTTCTGGGTGGCTTATGTTTCATTTGTCTGAGTGGCATATCAAAAATTGATGAGCTGCCAGCAGCAGTCCC	GAGATCGAGCCAGTTTAGTGTAGCTTCAAGAGGAAACCACCCATAGGGGTTTCCTTTGAAGTGTCAAAAGGTCCCCTTGTTCTGGGTGGCTTATGTTTCATTTGTCTGAGTGGCATATCAAAAATTGATGAGCTGCCAGCAGCAGTCCC	149	18.867	0	0.287	-47.8	-0.320805	0	0	0.469799	-0.682857	0	0.00290772	0	0	0	0	0	0	0	0	0	1	1	AE014178.1	Mus musculus piebald deletion region section 6 of 11 of the complete sequence	0	0	0	0	0	0	0	0	0	0	358
TB1548	1548	10	0.442	GCATGATGTGCTTATTTCAAAGTGGGCATTAGAAGAGATGCTCATTTTGGACTCAGCTTATTAGAAAAGCTTGGGACTACTAGTTGAATAAGTTG	GCATGATGTGCTTATTTCAAAGTGGGCATTAGAAGAGATGCTCATTTTGGACTCAGCTTATTAGAAAAGCTTGGGACTACTAGTTGAATAAGTTG	95	10.633	0	2.7	-23.7	-0.249474	0	0	0.378947	-0.658333	0	0.00290116	0	0	0	0	0	0	0	0	0	0	0	0	0	0	0	0	0	0	0	0	0	0	0	2270
TB1549	1549	12	0.029	GTGCACGTTTGAGGTCCTGTGTTGTTATGCAGGAAAGGGTGGGAACTCTCCTCCACCCTTCCCCTTCCTGCCCCACACTAGCTGAACAGGCATGAGA	GTGCACGTTTGAGGTCCTGTGTTGTTATGCAGGAAAGGGTGGGAACTCTCCTCCACCCTTCCCCTTCCTGCCCCACACTAGCTGAACAGGCATGAGA	97	12.363	0	0.011	-33	-0.340206	0	0	0.556701	-0.611111	0	0.00290046	0	0	0	0	0	0	0	0	0	0	0	0	0	0	0	0	0	0	0	0	0	0	0	3204
TB1550	1550	2	0.738	ATGTTTTTCTCATTTTCATCAGAATGTGTGATCCATGCCATTTGAAATCAAATCCCCAACACAATGAGCCATTAGTGTAATAGCTCATTACTAACAGCGGTCTTATAAATAATACATTCTTATCATGCACATGCAGCTCGCCATGAAGC	ATGTTTTTCTCATTTTCATCAGAATGTGTGATCCATGCCATTTGAAATCAAATCCCCAACACAATGAGCCATTAGTGTAATAGCTCATTACTAACAGCGGTCTTATAAATAATACATTCTTATCATGCACATGCAGCTCGCCATGAAGC	149	23.804	0	0.073	-23.2	-0.155705	0	0	0.369128	-0.421818	0	0.0028932	0	0	0	0	0	0	0	0	0	0	0	0	0	0	0	0	0	0	0	0	0	0	0	1258
TB1551	1551	4	0.115	AGAGTTATTTTAAGAATTCAGGGATGCCTTTCCTTCTGAATGGGGGAAGGGTGTGTGCGACAGTTCCCACTTGCCTGCCTTATCTTGGCTGACTATA	AGAGTTATTTTAAGAATTCAGGGATGCCTTTCCTTCTGAATGGGGGAAGGGTGTGTGCGACAGTTCCCACTTGCCTGCCTTATCTTGGCTGACTATA	97	11.886	0	0.045	-28.6	-0.294845	0	0	0.463918	-0.635556	0	0.00289143	0	0	0	0	0	0	0	0	0	0	0	0	0	0	0	0	0	0	0	0	0	0	0	3205
TB1552	1552	8	0.459	TCTGAATGAATGGGGACCACATCTGTTTCTTTTCTTACTAGAAGTAAGAGGCTAAGACCCTAAAATGTGGACAGGCCAGCACACACCTGGGTGGTCTT	TCTGAATGAATGGGGACCACATCTGTTTCTTTTCTTACTAGAAGTAAGAGGCTAAGACCCTAAAATGTGGACAGGCCAGCACACACCTGGGTGGTCTT	98	13.515	0	0.179	-25.1	-0.256122	0	0	0.459184	-0.557778	0	0.00289131	0	0	0	0	0	0	0	0	0	0	0	0	0	0	0	0	0	0	0	0	0	0	0	2271
TB1553	1553	2	0.464	GGGAGGGGAAGGTGCTGCCAGAATCGCCCTGTGACTTCATGCTTTACTTCTGCTTTCTGTCCAGTGTGCTCAGTACACAGGAAGCCTGGCGGGGGGCCT	GGGAGGGGAAGGTGCTGCCAGAATCGCCCTGTGACTTCATGCTTTACTTCTGCTTTCTGTCCAGTGTGCTCAGTACACAGGAAGCCTGGCXXXXXXCCT	99	4.452	0	5.2e-14	-25.6	-0.258586	39	1	0.585859	-0.441379	0	0.00288744	0	0	0	0	0	1	1	Mm#S9247524	0	1	0	0	0	0	0	0	0	0	0	0	0	0	0	3206
TB1555	1555	6	2.8	CAGCATCCTTTGCACAGTTACCTTCCTCCATTCTCATTTCATTAGCAATTTAGTGTTTAGCATTTTGGTTACAGTAGCTAAGTGTTAATTGGCTATTTGGCTTGTAATGCTGAGATGAACCTGATTAATTAAAAGAGGAAGCTCCA	CAGCATCCTTTGCACAGTTACCTTCCTCCATTCTCATTTCATTAGCAATTTAGTGTTTAGCATTTTGGTTACAGTAGCTAAGTGTTAATTGGCTATTTGGCTTGTAATGCTGAGATGAACCTGATTAATTAAAAGAGGAAGCTCCA	146	19.472	0	0.281	-33.9	-0.232192	0	0	0.369863	-0.627778	0	0.00288504	0	0	0	0	0	0	0	0	0	0	0	0	0	0	0	0	0	0	0	0	0	0	0	1536
TB1556	1556	4	1.7	CAGACTCCATCTAACTTCCTAAGCAGTCATAATACAATTAGTGCCCTCAGCCTCTGCACAATGGCAATTAGTAAGTGCCTCAAATTACCAGGCTC	CAGACTCCATCTAACTTCCTAAGCAGTCATAATACAATTAGTGCCCTCAGCCTCTGCACAATGGCAATTAGTAAGTGCCTCAAATTACCAGGCTC	95	3.938	0	1.2e-08	-13.4	-0.141053	30	1	0.442105	-0.319048	0	0.00288372	0	0	0	0	0	0	0	0	0	0	0	0	0	0	0	0	0	0	0	0	0	0	0	2272
TB1557	1557	13	2.7	TTGGACCCGCCCTCCGGTGCCTACTGAGCTGATATCAGTTCTCATTTCACACACTGGCTCAGTTCAGCAGGAACAGGAGTCGAGCCCTTGAGCAAAAAGCCTACCCATCTGTAAGTGCCTGAGGCAGGCCTCCCACG	TTGGACCCGCCCTCCGGTGCCTACTGAGCTGATATCAGTTCTCATTTCACACACTGGCTCAGTTCAGCAGGAACAGGAGTCGAGCCCTTGAGCAAAAAGCCTACCCATCTGTAAGTGCCTGAGGCAGGCCTCCCACG	137	4.926	0	1.2e-09	-41	-0.29927	24	1	0.562044	-0.532468	1	0.00288338	0	0	0	0	0	0	0	0	0	1	1	AF043897.1	Homo sapiens C90RF3 large isoform, mRNA sequence	0	0	0	0	0	0	0	0	0	0	359
TB1558	1558	13	0.177	GTAAGTGCACTGCAGAGGAAAGACGCCTGGGCCAGAGCTGAGCTGAGACTCCTGGAGCCCAAGGCCTGGCAGGAGGCTCCTTATCTCTGCATGTCTACACATTCTGTCCTGGGCTGTTTTCAAGGATAGATCAAGTCATCCT	GTAAGTGCACTGCAGAGGAAAGACGCCTGGGCCAGAGCTGAGCTGAGACTCCTGGAGCCCAAGGCCTGGCAGGAGGCTCCTTATCTCTGCATGTCTACACATTCTGTCCTGGGCTGTTTTCAAGGATAGATCAAGTCATCCT	142	10.34	0	5.5e-21	-46.7	-0.328873	51	1	0.542254	-0.606494	0	0.00288048	0	0	0	0	0	0	0	0	0	0	0	0	0	0	0	0	0	0	0	0	0	0	0	2078
TB1559	1559	8	0.047	AACGGAAGTATTTTTATATAACTCTGAGTGACAGCCTGACAGACTCCCACCTGCTTCATGGGACTGAGGCAACAAAATGAGCAAATGCATATGAGGTGCTCTGCTTGGTGACAGCACCTGGCAGGCACCTGTCATGTGTCAGCTGCT	AACGGAAGTATTTTTATATAACTCTGAGTGACAGCCTGACAGACTCCCACCTGCTTCATGGGACTGAGGCAACAAAATGAGCAAATGCATATGAGGTGCTCTGCTTGGTGACAGCACCTGGCAGGCACCTGTCATGTGTCAGCTGCT	147	8.351	0	3.4e-16	-47.1	-0.320408	43	1	0.489796	-0.654167	0	0.00287955	0	0	0	0	0	0	0	0	0	0	0	0	0	0	0	0	0	0	0	0	0	0	0	360
[truncated: 2,534 more rows]

## Sheet: Sheet2
ENSEMBL	Refseq	refs not nc	RIKEN	RIKEN ncRNA	EST	Unigene	Protein NR	NT	Box C/D snoRNA	tRNA(blast)	tRNA (scan)	All (OR)
[truncated: 1 more rows]

## Sheet: Sheet3
TB1	AGATTAAATATGAGCTATATAAAGGCCTGTCAGAATGAATTCTAATGTGCCATGAGACACTTTGCATACCCTTAAATATGCAAAATGTCTCTTGGCACCCTAGAATTCATTCTGACAAGCCTTTATATAGCTCTTACTTAAAGTCCTAC	ID1
[truncated: 5,912 more rows]
