# Supplementary material for: A systematic search for new mammalian noncoding RNAs indicates little conserved intergenic transcription
Source: BMC Genomics. 2005 Aug 5;6:104. doi: 10.1186/1471-2164-6-104 (PMC1199595; doi:10.1186/1471-2164-6-104)
Supplement: Additional File 3 — Microarray probe sequences. [file 1471-2164-6-104-S3.zip]

Archive with 1 entries (1 files):
- array_probe_sequences.xls
