# Supplementary material for: A systematic search for new mammalian noncoding RNAs indicates little conserved intergenic transcription
Source: BMC Genomics. 2005 Aug 5;6:104. doi: 10.1186/1471-2164-6-104 (PMC1199595; doi:10.1186/1471-2164-6-104)
Supplement: Additional File 3 — Microarray probe sequences. [file 1471-2164-6-104-S3.zip › array_probe_sequences.xls]

## Sheet: Array
PROBE#	Name	Seq	Target Start	Probe Length	%GC	probe self-dG	probe category, G_sel = probe in pos where they won't self-hyb and are non overlapping, 1=0 overlap between probes, 2= <10 overlap, 3 = <20 overlap
P1	M10328/U4	GGGAAAACCCTCCATTATCGCTACCCTGGGAAAACCCTCCATTATCGCTACCCTGGGAAA	1	27	51	NA	NA
P2	M10328/U4	GGGAAAACCCTCCATTATCGCTACCCGGGAAAACCCTCCATTATCGCTACCCGGGAAAAC	2	26	53	NA	NA
P3	M10328/U4	CGGGAAAACCCTCCATTATCGCTACCCGGGAAAACCCTCCATTATCGCTACCCGGGAAAA	3	26	53	NA	NA
P4	M10328/U4	CAAACGGGAAAACCCTCCATTATCGCTACCAAACGGGAAAACCCTCCATTATCGCTACCA	4	29	48	NA	NA
P5	M10328/U4	GCAAACGGGAAAACCCTCCATTATCGCTAGCAAACGGGAAAACCCTCCATTATCGCTAGC	5	29	50	NA	NA
P6	M10328/U4	GCAAACGGGAAAACCCTCCATTATCGCTGCAAACGGGAAAACCCTCCATTATCGCTGCAA	6	28	50	NA	NA
P7	M10328/U4	GCAAACGGGAAAACCCTCCATTATCGCGCAAACGGGAAAACCCTCCATTATCGCGCAAAC	7	27	51	NA	NA
P8	M10328/U4	GAGCAAACGGGAAAACCCTCCATTATCGGAGCAAACGGGAAAACCCTCCATTATCGGAGC	8	28	51	NA	NA
P9	M10328/U4	CGAGCAAACGGGAAAACCCTCCATTATCCGAGCAAACGGGAAAACCCTCCATTATCCGAG	9	28	51	NA	NA
P10	M10328/U4	TTCGAGCAAACGGGAAAACCCTCCATTATTTCGAGCAAACGGGAAAACCCTCCATTATTT	10	29	43	NA	NA
P11	M10328/U4	TTTCGAGCAAACGGGAAAACCCTCCATTATTTCGAGCAAACGGGAAAACCCTCCATTATT	11	29	43	NA	NA
P12	M10328/U4	GTTTCGAGCAAACGGGAAAACCCTCCATTGTTTCGAGCAAACGGGAAAACCCTCCATTGT	12	29	48	NA	NA
P13	M10328/U4	GTTTCGAGCAAACGGGAAAACCCTCCATGTTTCGAGCAAACGGGAAAACCCTCCATGTTT	13	28	48	NA	NA
P14	M10328/U4	GTTTCGAGCAAACGGGAAAACCCTCCAGTTTCGAGCAAACGGGAAAACCCTCCAGTTTCG	14	27	51	NA	NA
P15	M10328/U4	GTTTCGAGCAAACGGGAAAACCCTCCGTTTCGAGCAAACGGGAAAACCCTCCGTTTCGAG	15	26	53	NA	NA
P16	M10328/U4	GGTTTCGAGCAAACGGGAAAACCCTCGGTTTCGAGCAAACGGGAAAACCCTCGGTTTCGA	16	26	53	NA	NA
P17	M10328/U4	GGGTTTCGAGCAAACGGGAAAACCCTGGGTTTCGAGCAAACGGGAAAACCCTGGGTTTCG	17	26	55	NA	NA
P18	M10328/U4	GGGTTTCGAGCAAACGGGAAAACCCGGGTTTCGAGCAAACGGGAAAACCCGGGTTTCGAG	18	25	56	NA	NA
P19	M10328/U4	GGGGTTTCGAGCAAACGGGAAAACCGGGGTTTCGAGCAAACGGGAAAACCGGGGTTTCGA	19	25	56	NA	NA
P20	M10328/U4	GGGGGTTTCGAGCAAACGGGAAAACGGGGGTTTCGAGCAAACGGGAAAACGGGGGTTTCG	20	25	58	NA	NA
P21	M10328/U4	AAAAAGGGGGTTTCGAGCAAACGGGAAAAAAAAAGGGGGTTTCGAGCAAACGGGAAAAAA	21	29	43	NA	NA
P22	M10328/U4	CAAAAAGGGGGTTTCGAGCAAACGGGAAACAAAAAGGGGGTTTCGAGCAAACGGGAAACA	22	29	48	NA	NA
P23	M10328/U4	CAAAAAGGGGGTTTCGAGCAAACGGGAACAAAAAGGGGGTTTCGAGCAAACGGGAACAAA	23	28	48	NA	NA
P24	M10328/U4	CAAAAAGGGGGTTTCGAGCAAACGGGACAAAAAGGGGGTTTCGAGCAAACGGGACAAAAA	24	27	48	NA	NA
P25	M10328/U4	CAAAAAGGGGGTTTCGAGCAAACGGGCAAAAAGGGGGTTTCGAGCAAACGGGCAAAAAGG	25	26	51	NA	NA
P26	M10328/U4	ATTTCAAAAAGGGGGTTTCGAGCAAACGGATTTCAAAAAGGGGGTTTCGAGCAAACGGAT	26	29	43	NA	NA
P27	M10328/U4	CTATTTCAAAAAGGGGGTTTCGAGCAAACGCTATTTCAAAAAGGGGGTTTCGAGCAAACG	27	30	43	NA	NA
P28	M10328/U4	CCTATTTCAAAAAGGGGGTTTCGAGCAAACCCTATTTCAAAAAGGGGGTTTCGAGCAAAC	28	30	43	NA	NA
P29	M10328/U4	CCCTATTTCAAAAAGGGGGTTTCGAGCAAACCCTATTTCAAAAAGGGGGTTTCGAGCAAA	29	30	43	NA	NA
P30	M10328/U4	CCCTATTTCAAAAAGGGGGTTTCGAGCAACCCTATTTCAAAAAGGGGGTTTCGAGCAACC	30	29	46	NA	NA
P31	M10328/U4	ACCCTATTTCAAAAAGGGGGTTTCGAGCAACCCTATTTCAAAAAGGGGGTTTCGAGCAAC	31	29	45	NA	NA
P32	M10328/U4	GACCCTATTTCAAAAAGGGGGTTTCGAGCGACCCTATTTCAAAAAGGGGGTTTCGAGCGA	32	29	48	NA	NA
P33	M10328/U4	GGACCCTATTTCAAAAAGGGGGTTTCGAGGGACCCTATTTCAAAAAGGGGGTTTCGAGGG	33	29	50	NA	NA
P34	M10328/U4	AGGACCCTATTTCAAAAAGGGGGTTTCGAAGGACCCTATTTCAAAAAGGGGGTTTCGAAG	34	29	45	NA	NA
P35	M10328/U4	GAGGACCCTATTTCAAAAAGGGGGTTTCGGAGGACCCTATTTCAAAAAGGGGGTTTCGGA	35	29	48	NA	NA
P36	M10328/U4	CGAGGACCCTATTTCAAAAAGGGGGTTTCCGAGGACCCTATTTCAAAAAGGGGGTTTCCG	36	29	50	NA	NA
P37	M10328/U4	ACGAGGACCCTATTTCAAAAAGGGGGTTTACGAGGACCCTATTTCAAAAAGGGGGTTTAC	37	29	45	NA	NA
P38	M10328/U4	GACGAGGACCCTATTTCAAAAAGGGGGTTGACGAGGACCCTATTTCAAAAAGGGGGTTGA	38	29	48	NA	NA
P39	M10328/U4	GACGAGGACCCTATTTCAAAAAGGGGGTGACGAGGACCCTATTTCAAAAAGGGGGTGACG	39	28	51	NA	NA
P40	M10328/U4	GACGAGGACCCTATTTCAAAAAGGGGGGACGAGGACCCTATTTCAAAAAGGGGGGACGAG	40	27	53	NA	NA
P41	M10328/U4	CAGACGAGGACCCTATTTCAAAAAGGGGCAGACGAGGACCCTATTTCAAAAAGGGGCAGA	41	28	50	NA	NA
P42	M10328/U4	GCAGACGAGGACCCTATTTCAAAAAGGGGCAGACGAGGACCCTATTTCAAAAAGGGGCAG	42	28	51	NA	NA
P43	M10328/U4	TAGCAGACGAGGACCCTATTTCAAAAAGGTAGCAGACGAGGACCCTATTTCAAAAAGGTA	43	29	43	NA	NA
P44	M10328/U4	CTAGCAGACGAGGACCCTATTTCAAAAAGCTAGCAGACGAGGACCCTATTTCAAAAAGCT	44	29	45	NA	NA
P45	M10328/U4	CCTAGCAGACGAGGACCCTATTTCAAAAACCTAGCAGACGAGGACCCTATTTCAAAAACC	45	29	46	NA	NA
P46	M10328/U4	TCCTAGCAGACGAGGACCCTATTTCAAAATCCTAGCAGACGAGGACCCTATTTCAAAATC	46	29	45	NA	NA
P47	M10328/U4	TTCCTAGCAGACGAGGACCCTATTTCAAATTCCTAGCAGACGAGGACCCTATTTCAAATT	47	29	43	NA	NA
P48	M10328/U4	GTTCCTAGCAGACGAGGACCCTATTTCAAGTTCCTAGCAGACGAGGACCCTATTTCAAGT	48	29	48	NA	NA
P49	M10328/U4	GTTCCTAGCAGACGAGGACCCTATTTCAGTTCCTAGCAGACGAGGACCCTATTTCAGTTC	49	28	50	NA	NA
P50	M10328/U4	GTTCCTAGCAGACGAGGACCCTATTTCGTTCCTAGCAGACGAGGACCCTATTTCGTTCCT	50	27	51	NA	NA
P51	M10328/U4	CGTTCCTAGCAGACGAGGACCCTATTTCGTTCCTAGCAGACGAGGACCCTATTTCGTTCC	51	27	53	NA	NA
P52	M10328/U4	CGTTCCTAGCAGACGAGGACCCTATTCGTTCCTAGCAGACGAGGACCCTATTCGTTCCTA	52	26	53	NA	NA
P53	M10328/U4	CGTTCCTAGCAGACGAGGACCCTATCGTTCCTAGCAGACGAGGACCCTATCGTTCCTAGC	53	25	56	NA	NA
P54	M10328/U4	CGTTCCTAGCAGACGAGGACCCTACGTTCCTAGCAGACGAGGACCCTACGTTCCTAGCAG	54	24	58	NA	NA
P55	M10328/U4	CGTTCCTAGCAGACGAGGACCCTCGTTCCTAGCAGACGAGGACCCTCGTTCCTAGCAGAC	55	23	60	NA	NA
P56	M10328/U4	CGTTCCTAGCAGACGAGGACCCCGTTCCTAGCAGACGAGGACCCCGTTCCTAGCAGACGA	56	22	61	NA	NA
P57	M10328/U4	CAACGTTCCTAGCAGACGAGGACCCAACGTTCCTAGCAGACGAGGACCCAACGTTCCTAG	57	24	56	NA	NA
P58	M10328/U4	GCAACGTTCCTAGCAGACGAGGACGCAACGTTCCTAGCAGACGAGGACGCAACGTTCCTA	58	24	56	NA	NA
P59	M10328/U4	CGCAACGTTCCTAGCAGACGAGGACGCAACGTTCCTAGCAGACGAGGACGCAACGTTCCT	59	24	58	NA	NA
P60	M10328/U4	CGCAACGTTCCTAGCAGACGAGGCGCAACGTTCCTAGCAGACGAGGCGCAACGTTCCTAG	60	23	60	NA	NA
P61	M10328/U4	GCGCAACGTTCCTAGCAGACGAGGCGCAACGTTCCTAGCAGACGAGGCGCAACGTTCCTA	61	23	60	NA	NA
P62	M10328/U4	CAGCGCAACGTTCCTAGCAGACGACAGCGCAACGTTCCTAGCAGACGACAGCGCAACGTT	62	24	58	NA	NA
P63	M10328/U4	CAGCGCAACGTTCCTAGCAGACGCAGCGCAACGTTCCTAGCAGACGCAGCGCAACGTTCC	63	23	61	NA	NA
P64	M10328/U4	CCAGCGCAACGTTCCTAGCAGACCCAGCGCAACGTTCCTAGCAGACCCAGCGCAACGTTC	64	23	61	NA	NA
P65	M10328/U4	CCCAGCGCAACGTTCCTAGCAGACCCAGCGCAACGTTCCTAGCAGACCCAGCGCAACGTT	65	23	61	NA	NA
P66	M10328/U4	CCCAGCGCAACGTTCCTAGCAGCCCAGCGCAACGTTCCTAGCAGCCCAGCGCAACGTTCC	66	22	65	NA	NA
P67	M10328/U4	CCCCAGCGCAACGTTCCTAGCACCCCAGCGCAACGTTCCTAGCACCCCAGCGCAACGTTC	67	22	65	NA	NA
P68	M10328/U4	CCCCAGCGCAACGTTCCTAGCCCCCAGCGCAACGTTCCTAGCCCCCAGCGCAACGTTCCT	68	21	66	NA	NA
P69	M10328/U4	GCCCCAGCGCAACGTTCCTAGGCCCCAGCGCAACGTTCCTAGGCCCCAGCGCAACGTTCC	69	21	68	NA	NA
P70	M10328/U4	CGCCCCAGCGCAACGTTCCTACGCCCCAGCGCAACGTTCCTACGCCCCAGCGCAACGTTC	70	21	68	NA	NA
P71	M10328/U4	CCGCCCCAGCGCAACGTTCCTCCGCCCCAGCGCAACGTTCCTCCGCCCCAGCGCAACGTT	71	21	71	NA	NA
P72	M10328/U4	CCGCCCCAGCGCAACGTTCCCCGCCCCAGCGCAACGTTCCCCGCCCCAGCGCAACGTTCC	72	20	75	NA	NA
P73	M10328/U4	CCCGCCCCAGCGCAACGTTCCCCGCCCCAGCGCAACGTTCCCCGCCCCAGCGCAACGTTC	73	20	75	NA	NA
P74	M10328/U4	CTCCCGCCCCAGCGCAACGTTCTCCCGCCCCAGCGCAACGTTCTCCCGCCCCAGCGCAAC	74	21	73	NA	NA
P75	M10328/U4	CTCCCGCCCCAGCGCAACGTCTCCCGCCCCAGCGCAACGTCTCCCGCCCCAGCGCAACGT	75	20	75	NA	NA
P76	M10328/U4	CTCCCGCCCCAGCGCAACGCTCCCGCCCCAGCGCAACGCTCCCGCCCCAGCGCAACGCTC	76	19	78	NA	NA
P77	M10328/U4	GAACTCCCGCCCCAGCGCAACGAACTCCCGCCCCAGCGCAACGAACTCCCGCCCCAGCGC	77	21	73	NA	NA
P78	M10328/U4	AGAACTCCCGCCCCAGCGCAAAGAACTCCCGCCCCAGCGCAAAGAACTCCCGCCCCAGCG	78	21	68	NA	NA
P79	M10328/U4	AAGAACTCCCGCCCCAGCGCAAAGAACTCCCGCCCCAGCGCAAAGAACTCCCGCCCCAGC	79	21	66	NA	NA
P80	M10328/U4	AAAGAACTCCCGCCCCAGCGCAAAGAACTCCCGCCCCAGCGCAAAGAACTCCCGCCCCAG	80	21	65	NA	NA
P81	M10328/U4	CTAAAGAACTCCCGCCCCAGCGCTAAAGAACTCCCGCCCCAGCGCTAAAGAACTCCCGCC	81	22	61	NA	NA
P82	M10328/U4	GCTAAAGAACTCCCGCCCCAGCGCTAAAGAACTCCCGCCCCAGCGCTAAAGAACTCCCGC	82	22	61	NA	NA
P83	M10328/U4	CAAAGCTAAAGAACTCCCGCCCCAGCAAAGCTAAAGAACTCCCGCCCCAGCAAAGCTAAA	83	25	51	NA	NA
P84	M10328/U4	GCAAAGCTAAAGAACTCCCGCCCCAGCAAAGCTAAAGAACTCCCGCCCCAGCAAAGCTAA	84	25	53	NA	NA
P85	M10328/U4	GCAAAGCTAAAGAACTCCCGCCCCGCAAAGCTAAAGAACTCCCGCCCCGCAAAGCTAAAG	85	24	55	NA	NA
P86	M10328/U4	CGCAAAGCTAAAGAACTCCCGCCCCGCAAAGCTAAAGAACTCCCGCCCCGCAAAGCTAAA	86	24	55	NA	NA
P87	M10328/U4	GCGCAAAGCTAAAGAACTCCCGCCGCGCAAAGCTAAAGAACTCCCGCCGCGCAAAGCTAA	87	24	56	NA	NA
P88	M10328/U4	CTGCGCAAAGCTAAAGAACTCCCGCCTGCGCAAAGCTAAAGAACTCCCGCCTGCGCAAAG	88	25	56	NA	NA
P89	M10328/U4	CACTGCGCAAAGCTAAAGAACTCCCGCACTGCGCAAAGCTAAAGAACTCCCGCACTGCGC	89	26	56	NA	NA
P90	M10328/U4	CCACTGCGCAAAGCTAAAGAACTCCCCCACTGCGCAAAGCTAAAGAACTCCCCCACTGCG	90	26	56	NA	NA
P91	M10328/U4	GCCACTGCGCAAAGCTAAAGAACTCCGCCACTGCGCAAAGCTAAAGAACTCCGCCACTGC	91	26	56	NA	NA
P92	M10328/U4	CTGCCACTGCGCAAAGCTAAAGAACTCCTGCCACTGCGCAAAGCTAAAGAACTCCTGCCA	92	27	53	NA	NA
P93	M10328/U4	ATACTGCCACTGCGCAAAGCTAAAGAACTATACTGCCACTGCGCAAAGCTAAAGAACTAT	93	29	43	NA	NA
P94	M10328/U4	GATACTGCCACTGCGCAAAGCTAAAGAACGATACTGCCACTGCGCAAAGCTAAAGAACGA	94	29	48	NA	NA
P95	M10328/U4	CGATACTGCCACTGCGCAAAGCTAAAGAACGATACTGCCACTGCGCAAAGCTAAAGAACG	95	29	50	NA	NA
P96	M10328/U4	CGATACTGCCACTGCGCAAAGCTAAAGACGATACTGCCACTGCGCAAAGCTAAAGACGAT	96	28	50	NA	NA
P97	M10328/U4	CGATACTGCCACTGCGCAAAGCTAAAGCGATACTGCCACTGCGCAAAGCTAAAGCGATAC	97	27	51	NA	NA
P98	M10328/U4	CTACGATACTGCCACTGCGCAAAGCTAAACTACGATACTGCCACTGCGCAAAGCTAAACT	98	29	48	NA	NA
P99	M10328/U4	CTACGATACTGCCACTGCGCAAAGCTAACTACGATACTGCCACTGCGCAAAGCTAACTAC	99	28	50	NA	NA
P100	M10328/U4	CTACGATACTGCCACTGCGCAAAGCTACTACGATACTGCCACTGCGCAAAGCTACTACGA	100	27	51	NA	NA
P101	M10328/U4	CTACGATACTGCCACTGCGCAAAGCTCTACGATACTGCCACTGCGCAAAGCTCTACGATA	101	26	51	NA	NA
P102	M10328/U4	CTACGATACTGCCACTGCGCAAAGCCTACGATACTGCCACTGCGCAAAGCCTACGATACT	102	25	53	NA	NA
P103	M10328/U4	GCTACGATACTGCCACTGCGCAAAGGCTACGATACTGCCACTGCGCAAAGGCTACGATAC	103	25	55	NA	NA
P104	M10328/U4	GGCTACGATACTGCCACTGCGCAAAGGCTACGATACTGCCACTGCGCAAAGGCTACGATA	104	25	55	NA	NA
P105	M10328/U4	GGCTACGATACTGCCACTGCGCAAGGCTACGATACTGCCACTGCGCAAGGCTACGATACT	105	24	56	NA	NA
P106	M10328/U4	GGCTACGATACTGCCACTGCGCAGGCTACGATACTGCCACTGCGCAGGCTACGATACTGC	106	23	60	NA	NA
P107	M10328/U4	GGCTACGATACTGCCACTGCGCGGCTACGATACTGCCACTGCGCGGCTACGATACTGCCA	107	22	61	NA	NA
P108	M10328/U4	CATTGGCTACGATACTGCCACTGCGCATTGGCTACGATACTGCCACTGCGCATTGGCTAC	108	25	55	NA	NA
P109	M10328/U4	CTCATTGGCTACGATACTGCCACTGCCTCATTGGCTACGATACTGCCACTGCCTCATTGG	109	26	53	NA	NA
P110	M10328/U4	CCTCATTGGCTACGATACTGCCACTGCCTCATTGGCTACGATACTGCCACTGCCTCATTG	110	26	53	NA	NA
P111	M10328/U4	TAAACCTCATTGGCTACGATACTGCCACTTAAACCTCATTGGCTACGATACTGCCACTTA	111	29	43	NA	NA
P112	M10328/U4	ATAAACCTCATTGGCTACGATACTGCCACATAAACCTCATTGGCTACGATACTGCCACAT	112	29	43	NA	NA
P113	M10328/U4	GATAAACCTCATTGGCTACGATACTGCCAGATAAACCTCATTGGCTACGATACTGCCAGA	113	29	45	NA	NA
P114	M10328/U4	GGATAAACCTCATTGGCTACGATACTGCCGGATAAACCTCATTGGCTACGATACTGCCGG	114	29	50	NA	NA
P115	M10328/U4	CGGATAAACCTCATTGGCTACGATACTGCCGGATAAACCTCATTGGCTACGATACTGCCG	115	29	50	NA	NA
P116	M10328/U4	TCGGATAAACCTCATTGGCTACGATACTGTCGGATAAACCTCATTGGCTACGATACTGTC	116	29	45	NA	NA
P117	M10328/U4	CTCGGATAAACCTCATTGGCTACGATACTCTCGGATAAACCTCATTGGCTACGATACTCT	117	29	45	NA	NA
P118	M10328/U4	CCTCGGATAAACCTCATTGGCTACGATACCCTCGGATAAACCTCATTGGCTACGATACCC	118	29	50	NA	NA
P119	M10328/U4	GCCTCGGATAAACCTCATTGGCTACGATAGCCTCGGATAAACCTCATTGGCTACGATAGC	119	29	50	NA	NA
P120	M10328/U4	GCCTCGGATAAACCTCATTGGCTACGATGCCTCGGATAAACCTCATTGGCTACGATGCCT	120	28	51	NA	NA
P121	M10328/U4	GCCTCGGATAAACCTCATTGGCTACGAGCCTCGGATAAACCTCATTGGCTACGAGCCTCG	121	27	55	NA	NA
P122	M10328/U4	GCCTCGGATAAACCTCATTGGCTACGGCCTCGGATAAACCTCATTGGCTACGGCCTCGGA	122	26	56	NA	NA
P123	M10328/U4	CGCCTCGGATAAACCTCATTGGCTACCGCCTCGGATAAACCTCATTGGCTACCGCCTCGG	123	26	58	NA	NA
P124	M10328/U4	GCGCCTCGGATAAACCTCATTGGCTAGCGCCTCGGATAAACCTCATTGGCTAGCGCCTCG	124	26	58	NA	NA
P125	M10328/U4	GCGCCTCGGATAAACCTCATTGGCTGCGCCTCGGATAAACCTCATTGGCTGCGCCTCGGA	125	25	60	NA	NA
P126	M10328/U4	GCGCCTCGGATAAACCTCATTGGCGCGCCTCGGATAAACCTCATTGGCGCGCCTCGGATA	126	24	60	NA	NA
P127	M10328/U4	CGCGCCTCGGATAAACCTCATTGGCGCGCCTCGGATAAACCTCATTGGCGCGCCTCGGAT	127	24	61	NA	NA
P128	M10328/U4	AATAATCGCGCCTCGGATAAACCTCATTGAATAATCGCGCCTCGGATAAACCTCATTGAA	128	29	43	NA	NA
P129	M10328/U4	CAATAATCGCGCCTCGGATAAACCTCATTCAATAATCGCGCCTCGGATAAACCTCATTCA	129	29	45	NA	NA
P130	M10328/U4	GCAATAATCGCGCCTCGGATAAACCTCATGCAATAATCGCGCCTCGGATAAACCTCATGC	130	29	50	NA	NA
P131	M10328/U4	GCAATAATCGCGCCTCGGATAAACCTCAGCAATAATCGCGCCTCGGATAAACCTCAGCAA	131	28	50	NA	NA
P132	M10328/U4	GCAATAATCGCGCCTCGGATAAACCTCGCAATAATCGCGCCTCGGATAAACCTCGCAATA	132	27	50	NA	NA
P133	M10328/U4	TTAGCAATAATCGCGCCTCGGATAAACCTTTAGCAATAATCGCGCCTCGGATAAACCTTT	133	29	43	NA	NA
P134	M10328/U4	ATTAGCAATAATCGCGCCTCGGATAAACCATTAGCAATAATCGCGCCTCGGATAAACCAT	134	29	43	NA	NA
P135	M10328/U4	CAATTAGCAATAATCGCGCCTCGGATAAACCAATTAGCAATAATCGCGCCTCGGATAAAC	135	30	43	NA	NA
P136	M10328/U4	GTTTTCAATTAGCAATAATCGCGCCTCGGATAAAGTTTTCAATTAGCAATAATCGCGCCT	136	34	38	NA	NA
P137	M10328/U4	GTTTTCAATTAGCAATAATCGCGCCTCGGATAAGTTTTCAATTAGCAATAATCGCGCCTC	137	33	40	NA	NA
P138	M10328/U4	GTTTTCAATTAGCAATAATCGCGCCTCGGATAGTTTTCAATTAGCAATAATCGCGCCTCG	138	32	41	NA	NA
P139	M10328/U4	GTTTTCAATTAGCAATAATCGCGCCTCGGATGTTTTCAATTAGCAATAATCGCGCCTCGG	139	31	43	NA	NA
P140	M10328/U4	GTTTTCAATTAGCAATAATCGCGCCTCGGAGTTTTCAATTAGCAATAATCGCGCCTCGGA	140	30	43	NA	NA
P141	M10328/U4	GTTTTCAATTAGCAATAATCGCGCCTCGGGTTTTCAATTAGCAATAATCGCGCCTCGGGT	141	29	45	NA	NA
P142	M10328/U4	GAAAAGTTTTCAATTAGCAATAATCGCGCCTCGGAAAAGTTTTCAATTAGCAATAATCGC	142	33	35	NA	NA
P143	M10328/U4	GGAAAAGTTTTCAATTAGCAATAATCGCGCCTCGGAAAAGTTTTCAATTAGCAATAATCG	143	33	35	NA	NA
P144	M10328/U4	GGGAAAAGTTTTCAATTAGCAATAATCGCGCCTGGGAAAAGTTTTCAATTAGCAATAATC	144	33	35	NA	NA
P145	M10328/U4	GGGAAAAGTTTTCAATTAGCAATAATCGCGCCGGGAAAAGTTTTCAATTAGCAATAATCG	145	32	36	NA	NA
P146	M10328/U4	GTATTGGGAAAAGTTTTCAATTAGCAATAATCGCGCGTATTGGGAAAAGTTTTCAATTAG	146	36	33	NA	NA
P147	M10328/U4	GGTATTGGGAAAAGTTTTCAATTAGCAATAATCGCGGGTATTGGGAAAAGTTTTCAATTA	147	36	33	NA	NA
P148	M10328/U4	GGGTATTGGGAAAAGTTTTCAATTAGCAATAATCGCGGGTATTGGGAAAAGTTTTCAATT	148	36	35	NA	NA
P149	M10328/U4	GGGGTATTGGGAAAAGTTTTCAATTAGCAATAATCGGGGGTATTGGGAAAAGTTTTCAAT	149	36	36	NA	NA
P150	M10328/U4	CGGGGTATTGGGAAAAGTTTTCAATTAGCAATAATCCGGGGTATTGGGAAAAGTTTTCAA	150	36	38	NA	NA
P151	M10328/U4	GCGGGGTATTGGGAAAAGTTTTCAATTAGCAATAATGCGGGGTATTGGGAAAAGTTTTCA	151	36	40	NA	NA
P152	M10328/U4	GCGGGGTATTGGGAAAAGTTTTCAATTAGCAATAAGCGGGGTATTGGGAAAAGTTTTCAA	152	35	40	NA	NA
P153	M10328/U4	GCGGGGTATTGGGAAAAGTTTTCAATTAGCAATAGCGGGGTATTGGGAAAAGTTTTCAAT	153	34	40	NA	NA
P154	M10328/U4	GCGGGGTATTGGGAAAAGTTTTCAATTAGCAATGCGGGGTATTGGGAAAAGTTTTCAATT	154	33	40	NA	NA
P155	M10328/U4	GCGGGGTATTGGGAAAAGTTTTCAATTAGCAAGCGGGGTATTGGGAAAAGTTTTCAATTA	155	32	40	NA	NA
P156	M10328/U4	GCGGGGTATTGGGAAAAGTTTTCAATTAGCAGCGGGGTATTGGGAAAAGTTTTCAATTAG	156	31	41	NA	NA
P157	M10328/U4	GCGGGGTATTGGGAAAAGTTTTCAATTAGCGCGGGGTATTGGGAAAAGTTTTCAATTAGC	157	30	43	NA	NA
P158	M10328/U4	GGCGGGGTATTGGGAAAAGTTTTCAATTAGGGCGGGGTATTGGGAAAAGTTTTCAATTAG	158	30	43	NA	NA
P159	M10328/U4	CGGCGGGGTATTGGGAAAAGTTTTCAATTACGGCGGGGTATTGGGAAAAGTTTTCAATTA	159	30	43	NA	NA
P160	M10328/U4	CGGCGGGGTATTGGGAAAAGTTTTCAATTCGGCGGGGTATTGGGAAAAGTTTTCAATTCG	160	29	46	NA	NA
P161	M10328/U4	ACGGCGGGGTATTGGGAAAAGTTTTCAATACGGCGGGGTATTGGGAAAAGTTTTCAATAC	161	29	45	NA	NA
P162	M10328/U4	CACGGCGGGGTATTGGGAAAAGTTTTCAACACGGCGGGGTATTGGGAAAAGTTTTCAACA	162	29	48	NA	NA
P163	M10328/U4	CACGGCGGGGTATTGGGAAAAGTTTTCACACGGCGGGGTATTGGGAAAAGTTTTCACACG	163	28	51	NA	NA
P164	M10328/U4	CACGGCGGGGTATTGGGAAAAGTTTTCCACGGCGGGGTATTGGGAAAAGTTTTCCACGGC	164	27	55	NA	NA
P165	M10328/U4	GTCACGGCGGGGTATTGGGAAAAGTTTTGTCACGGCGGGGTATTGGGAAAAGTTTTGTCA	165	28	50	NA	NA
P166	M10328/U4	GTCACGGCGGGGTATTGGGAAAAGTTTGTCACGGCGGGGTATTGGGAAAAGTTTGTCACG	166	27	53	NA	NA
P167	M10328/U4	GTCACGGCGGGGTATTGGGAAAAGTTGTCACGGCGGGGTATTGGGAAAAGTTGTCACGGC	167	26	56	NA	NA
P168	M10328/U4	GTCACGGCGGGGTATTGGGAAAAGTGTCACGGCGGGGTATTGGGAAAAGTGTCACGGCGG	168	25	60	NA	NA
P169	M10328/U4	GTCACGGCGGGGTATTGGGAAAAGGTCACGGCGGGGTATTGGGAAAAGGTCACGGCGGGG	169	24	63	NA	NA
P170	M10328/U4	CGTCACGGCGGGGTATTGGGAAAACGTCACGGCGGGGTATTGGGAAAACGTCACGGCGGG	170	24	63	NA	NA
P171	M10328/U4	CGTCACGGCGGGGTATTGGGAAACGTCACGGCGGGGTATTGGGAAACGTCACGGCGGGGT	171	23	65	NA	NA
P172	M10328/U4	CGTCACGGCGGGGTATTGGGAACGTCACGGCGGGGTATTGGGAACGTCACGGCGGGGTAT	172	22	65	NA	NA
P173	M10328/U4	CGTCACGGCGGGGTATTGGGACGTCACGGCGGGGTATTGGGACGTCACGGCGGGGTATTG	173	21	66	NA	NA
P174	M10328/U4	TCGTCACGGCGGGGTATTGGGTCGTCACGGCGGGGTATTGGGTCGTCACGGCGGGGTATT	174	21	65	NA	NA
P175	M10328/U4	GTCGTCACGGCGGGGTATTGGGTCGTCACGGCGGGGTATTGGGTCGTCACGGCGGGGTAT	175	21	66	NA	NA
P176	M10328/U4	CAAGTCGTCACGGCGGGGTATTGCAAGTCGTCACGGCGGGGTATTGCAAGTCGTCACGGC	176	23	61	NA	NA
P177	M10328/U4	GCAAGTCGTCACGGCGGGGTATTGCAAGTCGTCACGGCGGGGTATTGCAAGTCGTCACGG	177	23	61	NA	NA
P178	M10328/U4	GCAAGTCGTCACGGCGGGGTATGCAAGTCGTCACGGCGGGGTATGCAAGTCGTCACGGCG	178	22	65	NA	NA
P179	M10328/U4	GCAAGTCGTCACGGCGGGGTAGCAAGTCGTCACGGCGGGGTAGCAAGTCGTCACGGCGGG	179	21	68	NA	NA
P180	M10328/U4	TGCAAGTCGTCACGGCGGGGTTGCAAGTCGTCACGGCGGGGTTGCAAGTCGTCACGGCGG	180	21	66	NA	NA
P181	M10328/U4	TTGCAAGTCGTCACGGCGGGGTTGCAAGTCGTCACGGCGGGGTTGCAAGTCGTCACGGCG	181	21	65	NA	NA
P182	M10328/U4	CTATATTGCAAGTCGTCACGGCGGGCTATATTGCAAGTCGTCACGGCGGGCTATATTGCA	182	25	51	NA	NA
P183	M10328/U4	GACTATATTGCAAGTCGTCACGGCGGGACTATATTGCAAGTCGTCACGGCGGGACTATAT	183	26	50	NA	NA
P184	M10328/U4	CGACTATATTGCAAGTCGTCACGGCGCGACTATATTGCAAGTCGTCACGGCGCGACTATA	184	26	51	NA	NA
P185	M10328/U4	CCGACTATATTGCAAGTCGTCACGGCCCGACTATATTGCAAGTCGTCACGGCCCGACTAT	185	26	53	NA	NA
P186	M10328/U4	GCCGACTATATTGCAAGTCGTCACGGGCCGACTATATTGCAAGTCGTCACGGGCCGACTA	186	26	55	NA	NA
P187	M10328/U4	CAATGCCGACTATATTGCAAGTCGTCACGCAATGCCGACTATATTGCAAGTCGTCACGCA	187	29	48	NA	NA
P188	M10328/U4	CCAATGCCGACTATATTGCAAGTCGTCACCCAATGCCGACTATATTGCAAGTCGTCACCC	188	29	50	NA	NA
P189	M10328/U4	GCCAATGCCGACTATATTGCAAGTCGTCAGCCAATGCCGACTATATTGCAAGTCGTCAGC	189	29	50	NA	NA
P190	M10328/U4	GCCAATGCCGACTATATTGCAAGTCGTCGCCAATGCCGACTATATTGCAAGTCGTCGCCA	190	28	51	NA	NA
P191	M10328/U4	TTGCCAATGCCGACTATATTGCAAGTCGTTTGCCAATGCCGACTATATTGCAAGTCGTTT	191	29	43	NA	NA
P192	M10328/U4	ATTGCCAATGCCGACTATATTGCAAGTCGATTGCCAATGCCGACTATATTGCAAGTCGAT	192	29	43	NA	NA
P193	M10328/U4	CAAAAATTGCCAATGCCGACTATATTGCAAGTCCAAAAATTGCCAATGCCGACTATATTG	193	33	38	NA	NA
P194	M10328/U4	GTCAAAAATTGCCAATGCCGACTATATTGCAAGTGTCAAAAATTGCCAATGCCGACTATA	194	34	38	NA	NA
P195	M10328/U4	GTCAAAAATTGCCAATGCCGACTATATTGCAAGGTCAAAAATTGCCAATGCCGACTATAT	195	33	38	NA	NA
P196	M10328/U4	CTGTCAAAAATTGCCAATGCCGACTATATTGCAACTGTCAAAAATTGCCAATGCCGACTA	196	34	40	NA	NA
P197	M10328/U4	CTGTCAAAAATTGCCAATGCCGACTATATTGCACTGTCAAAAATTGCCAATGCCGACTAT	197	33	40	NA	NA
P198	M10328/U4	CTGTCAAAAATTGCCAATGCCGACTATATTGCCTGTCAAAAATTGCCAATGCCGACTATA	198	32	40	NA	NA
P199	M10328/U4	GACTGTCAAAAATTGCCAATGCCGACTATATTGGACTGTCAAAAATTGCCAATGCCGACT	199	33	41	NA	NA
P200	M10328/U4	GAGACTGTCAAAAATTGCCAATGCCGACTATATTGAGACTGTCAAAAATTGCCAATGCCG	200	34	41	NA	NA
P201	M10328/U4	GAGACTGTCAAAAATTGCCAATGCCGACTATATGAGACTGTCAAAAATTGCCAATGCCGA	201	33	41	NA	NA
P202	M10328/U4	GAGACTGTCAAAAATTGCCAATGCCGACTATAGAGACTGTCAAAAATTGCCAATGCCGAC	202	32	43	NA	NA
P203	M10328/U4	GAGACTGTCAAAAATTGCCAATGCCGACTATGAGACTGTCAAAAATTGCCAATGCCGACT	203	31	43	NA	NA
P204	M10328/U4	GAGACTGTCAAAAATTGCCAATGCCGACTAGAGACTGTCAAAAATTGCCAATGCCGACTA	204	30	43	NA	NA
P205	M10328/U4	GAGACTGTCAAAAATTGCCAATGCCGACTGAGACTGTCAAAAATTGCCAATGCCGACTGA	205	29	45	NA	NA
P206	M10328/U4	AGAGACTGTCAAAAATTGCCAATGCCGACAGAGACTGTCAAAAATTGCCAATGCCGACAG	206	29	45	NA	NA
P207	M10328/U4	GTAGAGACTGTCAAAAATTGCCAATGCCGAGTAGAGACTGTCAAAAATTGCCAATGCCGA	207	30	43	NA	NA
P208	M10328/U4	GTAGAGACTGTCAAAAATTGCCAATGCCGGTAGAGACTGTCAAAAATTGCCAATGCCGGT	208	29	45	NA	NA
P209	M10328/U4	CGTAGAGACTGTCAAAAATTGCCAATGCCCGTAGAGACTGTCAAAAATTGCCAATGCCCG	209	29	46	NA	NA
P210	M10328/U4	CCGTAGAGACTGTCAAAAATTGCCAATGCCCGTAGAGACTGTCAAAAATTGCCAATGCCC	210	29	46	NA	NA
P211	M10328/U4	CTCCGTAGAGACTGTCAAAAATTGCCAATGCTCCGTAGAGACTGTCAAAAATTGCCAATG	211	30	43	NA	NA
P212	M10328/U4	GTCTCCGTAGAGACTGTCAAAAATTGCCAATGTCTCCGTAGAGACTGTCAAAAATTGCCA	212	31	43	NA	NA
P213	M10328/U4	GTCTCCGTAGAGACTGTCAAAAATTGCCAAGTCTCCGTAGAGACTGTCAAAAATTGCCAA	213	30	43	NA	NA
P214	M10328/U4	GTCTCCGTAGAGACTGTCAAAAATTGCCAGTCTCCGTAGAGACTGTCAAAAATTGCCAGT	214	29	45	NA	NA
P215	M10328/U4	AGTCTCCGTAGAGACTGTCAAAAATTGCCAGTCTCCGTAGAGACTGTCAAAAATTGCCAG	215	29	45	NA	NA
P216	M10328/U4	CAGTCTCCGTAGAGACTGTCAAAAATTGCCAGTCTCCGTAGAGACTGTCAAAAATTGCCA	216	29	45	NA	NA
P217	M10328/U4	CAATTATTCAGTCTCCGTAGAGACTGTCAAAAATTGCAATTATTCAGTCTCCGTAGAGAC	217	36	38	NA	NA
P218	M10328/U4	CACAATTATTCAGTCTCCGTAGAGACTGTCAAAAATTCACAATTATTCAGTCTCCGTAGA	218	37	36	NA	NA
P219	M10328/U4	CACAATTATTCAGTCTCCGTAGAGACTGTCAAAAATCACAATTATTCAGTCTCCGTAGAG	219	36	38	NA	NA
P220	M10328/U4	CACAATTATTCAGTCTCCGTAGAGACTGTCAAAAACACAATTATTCAGTCTCCGTAGAGA	220	35	38	NA	NA
P221	M10328/U4	CACAATTATTCAGTCTCCGTAGAGACTGTCAAAACACAATTATTCAGTCTCCGTAGAGAC	221	34	40	NA	NA
P222	M10328/U4	CACAATTATTCAGTCTCCGTAGAGACTGTCAAACACAATTATTCAGTCTCCGTAGAGACT	222	33	40	NA	NA
P223	M10328/U4	CACAATTATTCAGTCTCCGTAGAGACTGTCAACACAATTATTCAGTCTCCGTAGAGACTG	223	32	41	NA	NA
P224	M10328/U4	CACAATTATTCAGTCTCCGTAGAGACTGTCACACAATTATTCAGTCTCCGTAGAGACTGT	224	31	41	NA	NA
P225	M10328/U4	CACAATTATTCAGTCTCCGTAGAGACTGTCCACAATTATTCAGTCTCCGTAGAGACTGTC	225	30	43	NA	NA
P226	M10328/U4	CCACAATTATTCAGTCTCCGTAGAGACTGTCCACAATTATTCAGTCTCCGTAGAGACTGT	226	30	43	NA	NA
P227	M10328/U4	CCACAATTATTCAGTCTCCGTAGAGACTGCCACAATTATTCAGTCTCCGTAGAGACTGCC	227	29	46	NA	NA
P228	M10328/U4	TTTTTTAAACCACAATTATTCAGTCTCCGTAGAGACTTTTTTTAAACCACAATTATTCAG	228	37	28	NA	NA
P229	M10328/U4	TTTTTTTAAACCACAATTATTCAGTCTCCGTAGAGACTTTTTTTAAACCACAATTATTCA	229	37	26	NA	NA
P230	M10328/U4	CTTTTTTTAAACCACAATTATTCAGTCTCCGTAGAGACTTTTTTTAAACCACAATTATTC	230	37	28	NA	NA
P231	M10328/U4	GCTTTTTTTAAACCACAATTATTCAGTCTCCGTAGAGGCTTTTTTTAAACCACAATTATT	231	37	30	NA	NA
P232	M10328/U4	TGCTTTTTTTAAACCACAATTATTCAGTCTCCGTAGATGCTTTTTTTAAACCACAATTAT	232	37	28	NA	NA
P233	M10328/U4	ATGCTTTTTTTAAACCACAATTATTCAGTCTCCGTAGATGCTTTTTTTAAACCACAATTA	233	37	28	NA	NA
P234	M10328/U4	CATGCTTTTTTTAAACCACAATTATTCAGTCTCCGTACATGCTTTTTTTAAACCACAATT	234	37	30	NA	NA
P235	M10328/U4	GCATGCTTTTTTTAAACCACAATTATTCAGTCTCCGTGCATGCTTTTTTTAAACCACAAT	235	37	33	NA	NA
P236	M10328/U4	GCATGCTTTTTTTAAACCACAATTATTCAGTCTCCGGCATGCTTTTTTTAAACCACAATT	236	36	33	NA	NA
P237	M10328/U4	TAGCATGCTTTTTTTAAACCACAATTATTCAGTCTCCTAGCATGCTTTTTTTAAACCACA	237	37	31	NA	NA
P238	M10328/U4	GTAGCATGCTTTTTTTAAACCACAATTATTCAGTCTCGTAGCATGCTTTTTTTAAACCAC	238	37	33	NA	NA
P239	M10328/U4	CTAAAAAGTAGCATGCTTTTTTTAAACCACAATTATTCAGTCTCTAAAAAGTAGCATGCT	239	43	30	NA	NA
P240	M10328/U4	CTAAAAAGTAGCATGCTTTTTTTAAACCACAATTATTCAGTCCTAAAAAGTAGCATGCTT	240	42	30	NA	NA
P241	M10328/U4	CTCTAAAAAGTAGCATGCTTTTTTTAAACCACAATTATTCAGTCTCTAAAAAGTAGCATG	241	43	30	NA	NA
P242	M10328/U4	CTCTAAAAAGTAGCATGCTTTTTTTAAACCACAATTATTCAGCTCTAAAAAGTAGCATGC	242	42	31	NA	NA
P243	M10328/U4	CAATCTCTAAAAAGTAGCATGCTTTTTTTAAACCACAATTATTCACAATCTCTAAAAAGT	243	45	26	NA	NA
P244	M10328/U4	CAATCTCTAAAAAGTAGCATGCTTTTTTTAAACCACAATTATTCCAATCTCTAAAAAGTA	244	44	26	NA	NA
P245	M10328/U4	TAACAATCTCTAAAAAGTAGCATGCTTTTTTTAAACCACAATTATTTAACAATCTCTAAA	245	46	23	NA	NA
P246	M10328/U4	ATAACAATCTCTAAAAAGTAGCATGCTTTTTTTAAACCACAATTATATAACAATCTCTAA	246	46	23	NA	NA
P247	M10328/U4	TATAACAATCTCTAAAAAGTAGCATGCTTTTTTTAAACCACAATTATATAACAATCTCTA	247	46	23	NA	NA
P248	M10328/U4	CTATAACAATCTCTAAAAAGTAGCATGCTTTTTTTAAACCACAATTCTATAACAATCTCT	248	46	26	NA	NA
P249	M10328/U4	CTATAACAATCTCTAAAAAGTAGCATGCTTTTTTTAAACCACAATCTATAACAATCTCTA	249	45	26	NA	NA
P250	M10328/U4	CTATAACAATCTCTAAAAAGTAGCATGCTTTTTTTAAACCACAACTATAACAATCTCTAA	250	44	26	NA	NA
P251	M10328/U4	CTATAACAATCTCTAAAAAGTAGCATGCTTTTTTTAAACCACACTATAACAATCTCTAAA	251	43	26	NA	NA
P252	M10328/U4	CTATAACAATCTCTAAAAAGTAGCATGCTTTTTTTAAACCACCTATAACAATCTCTAAAA	252	42	26	NA	NA
P253	M10328/U4	GATTCTATAACAATCTCTAAAAAGTAGCATGCTTTTTTTAAACCAGATTCTATAACAATC	253	45	26	NA	NA
P254	M10328/U4	GATTCTATAACAATCTCTAAAAAGTAGCATGCTTTTTTTAAACCGATTCTATAACAATCT	254	44	26	NA	NA
P255	M10328/U4	GGATTCTATAACAATCTCTAAAAAGTAGCATGCTTTTTTTAAACGGATTCTATAACAATC	255	44	28	NA	NA
P256	M10328/U4	CTAGGATTCTATAACAATCTCTAAAAAGTAGCATGCTTTTTTTAAACTAGGATTCTATAA	256	46	26	NA	NA
P257	M10328/U4	CTAGGATTCTATAACAATCTCTAAAAAGTAGCATGCTTTTTTTAACTAGGATTCTATAAC	257	45	28	NA	NA
P258	M10328/U4	CTAGGATTCTATAACAATCTCTAAAAAGTAGCATGCTTTTTTTACTAGGATTCTATAACA	258	44	28	NA	NA
P259	M10328/U4	CTAGGATTCTATAACAATCTCTAAAAAGTAGCATGCTTTTTTTCTAGGATTCTATAACAA	259	43	28	NA	NA
P260	M10328/U4	CTAGGATTCTATAACAATCTCTAAAAAGTAGCATGCTTTTTTCTAGGATTCTATAACAAT	260	42	28	NA	NA
P261	M10328/U4	CTAGGATTCTATAACAATCTCTAAAAAGTAGCATGCTTTTTCTAGGATTCTATAACAATC	261	41	30	NA	NA
P262	M10328/U4	CTAGGATTCTATAACAATCTCTAAAAAGTAGCATGCTTTTCTAGGATTCTATAACAATCT	262	40	30	NA	NA
P263	M10328/U4	CTAGGATTCTATAACAATCTCTAAAAAGTAGCATGCTTTCTAGGATTCTATAACAATCTC	263	39	31	NA	NA
P264	M10328/U4	CTAGGATTCTATAACAATCTCTAAAAAGTAGCATGCTTCTAGGATTCTATAACAATCTCT	264	38	31	NA	NA
P265	M10328/U4	CTAGGATTCTATAACAATCTCTAAAAAGTAGCATGCTCTAGGATTCTATAACAATCTCTA	265	37	31	NA	NA
P266	M10328/U4	ACTAGGATTCTATAACAATCTCTAAAAAGTAGCATGCACTAGGATTCTATAACAATCTCT	266	37	31	NA	NA
P267	M10328/U4	GTAAACTAGGATTCTATAACAATCTCTAAAAAGTAGCATGGTAAACTAGGATTCTATAAC	267	40	30	NA	NA
P268	M10328/U4	CAAAAGTAAACTAGGATTCTATAACAATCTCTAAAAAGTAGCATCAAAAGTAAACTAGGA	268	44	28	NA	NA
P269	M10328/U4	CAAAAGTAAACTAGGATTCTATAACAATCTCTAAAAAGTAGCACAAAAGTAAACTAGGAT	269	43	28	NA	NA
P270	M10328/U4	CAAAAGTAAACTAGGATTCTATAACAATCTCTAAAAAGTAGCCAAAAGTAAACTAGGATT	270	42	28	NA	NA
P271	M10328/U4	CTTAACAAAAGTAAACTAGGATTCTATAACAATCTCTAAAAAGTAGCTTAACAAAAGTAA	271	46	25	NA	NA
P272	M10328/U4	TCTTAACAAAAGTAAACTAGGATTCTATAACAATCTCTAAAAAGTATCTTAACAAAAGTA	272	46	23	NA	NA
P273	M10328/U4	ATCTTAACAAAAGTAAACTAGGATTCTATAACAATCTCTAAAAAGTATCTTAACAAAAGT	273	46	23	NA	NA
P274	M10328/U4	TATCTTAACAAAAGTAAACTAGGATTCTATAACAATCTCTAAAAAGTATCTTAACAAAAG	274	46	23	NA	NA
P275	M10328/U4	GAAATTATCTTAACAAAAGTAAACTAGGATTCTATAACAATCTCTAAAAAGAAATTATCT	275	50	21	NA	NA
P276	M10328/U4	GAAATTATCTTAACAAAAGTAAACTAGGATTCTATAACAATCTCTAAAAGAAATTATCTT	276	49	21	NA	NA
P277	M10328/U4	GAAATTATCTTAACAAAAGTAAACTAGGATTCTATAACAATCTCTAAAGAAATTATCTTA	277	48	21	NA	NA
P278	M10328/U4	GAAATTATCTTAACAAAAGTAAACTAGGATTCTATAACAATCTCTAAGAAATTATCTTAA	278	47	21	NA	NA
P279	M10328/U4	GAAATTATCTTAACAAAAGTAAACTAGGATTCTATAACAATCTCTAGAAATTATCTTAAC	279	46	23	NA	NA
P280	M10328/U4	TGAAATTATCTTAACAAAAGTAAACTAGGATTCTATAACAATCTCTTGAAATTATCTTAA	280	46	21	NA	NA
P281	M10328/U4	ATGAAATTATCTTAACAAAAGTAAACTAGGATTCTATAACAATCTCATGAAATTATCTTA	281	46	21	NA	NA
P282	M10328/U4	GAAAAATGAAATTATCTTAACAAAAGTAAACTAGGATTCTATAACAATCTGAAAAATGAA	282	50	21	NA	NA
P283	M10328/U4	GAAAAATGAAATTATCTTAACAAAAGTAAACTAGGATTCTATAACAATCGAAAAATGAAA	283	49	21	NA	NA
P284	M10328/U4	CTGAAAAATGAAATTATCTTAACAAAAGTAAACTAGGATTCTATAACAATCTGAAAAATG	284	50	23	NA	NA
P285	M10328/U4	CTGAAAAATGAAATTATCTTAACAAAAGTAAACTAGGATTCTATAACAACTGAAAAATGA	285	49	23	NA	NA
P286	M10328/U4	CTGAAAAATGAAATTATCTTAACAAAAGTAAACTAGGATTCTATAACACTGAAAAATGAA	286	48	23	NA	NA
P287	M10328/U4	CTGAAAAATGAAATTATCTTAACAAAAGTAAACTAGGATTCTATAACCTGAAAAATGAAA	287	47	23	NA	NA
P288	M10328/U4	GCTGAAAAATGAAATTATCTTAACAAAAGTAAACTAGGATTCTATAAGCTGAAAAATGAA	288	47	25	NA	NA
P289	M10328/U4	GCTGAAAAATGAAATTATCTTAACAAAAGTAAACTAGGATTCTATAGCTGAAAAATGAAA	289	46	25	NA	NA
P290	M10328/U4	AGCTGAAAAATGAAATTATCTTAACAAAAGTAAACTAGGATTCTATAGCTGAAAAATGAA	290	46	25	NA	NA
P291	M10328/U4	AAGCTGAAAAATGAAATTATCTTAACAAAAGTAAACTAGGATTCTAAAGCTGAAAAATGA	291	46	25	NA	NA
P292	M10328/U4	AAAGCTGAAAAATGAAATTATCTTAACAAAAGTAAACTAGGATTCTAAAGCTGAAAAATG	292	46	25	NA	NA
P293	M10328/U4	AAAAGCTGAAAAATGAAATTATCTTAACAAAAGTAAACTAGGATTCAAAAGCTGAAAAAT	293	46	23	NA	NA
P294	M10328/U4	GAAAAGCTGAAAAATGAAATTATCTTAACAAAAGTAAACTAGGATTGAAAAGCTGAAAAA	294	46	25	NA	NA
P295	M10328/U4	GGAAAAGCTGAAAAATGAAATTATCTTAACAAAAGTAAACTAGGATGGAAAAGCTGAAAA	295	46	28	NA	NA
P296	M10328/U4	GGAAAAGCTGAAAAATGAAATTATCTTAACAAAAGTAAACTAGGAGGAAAAGCTGAAAAA	296	45	28	NA	NA
P297	M10328/U4	GGAAAAGCTGAAAAATGAAATTATCTTAACAAAAGTAAACTAGGGGAAAAGCTGAAAAAT	297	44	28	NA	NA
P298	M10328/U4	GTAGGAAAAGCTGAAAAATGAAATTATCTTAACAAAAGTAAACTAGGTAGGAAAAGCTGA	298	46	30	NA	NA
P299	M10328/U4	GGTAGGAAAAGCTGAAAAATGAAATTATCTTAACAAAAGTAAACTAGGTAGGAAAAGCTG	299	46	31	NA	NA
P300	M10328/U4	GGTAGGAAAAGCTGAAAAATGAAATTATCTTAACAAAAGTAAACTGGTAGGAAAAGCTGA	300	45	31	NA	NA
P301	M10328/U4	GGTAGGAAAAGCTGAAAAATGAAATTATCTTAACAAAAGTAAACGGTAGGAAAAGCTGAA	301	44	31	NA	NA
P302	M29240/U5	GTGGTTAGTTACACAAAAATAAATAATGACTTCTCAATTGCTTTGTGGTTAGTTACACAA	1	44	30	NA	NA
P303	M29240/U5	GTGGTTAGTTACACAAAAATAAATAATGACTTCTCAATTGCTTGTGGTTAGTTACACAAA	2	43	30	NA	NA
P304	M29240/U5	GTGGTTAGTTACACAAAAATAAATAATGACTTCTCAATTGCTGTGGTTAGTTACACAAAA	3	42	30	NA	NA
P305	M29240/U5	GTGGTTAGTTACACAAAAATAAATAATGACTTCTCAATTGCGTGGTTAGTTACACAAAAA	4	41	30	NA	NA
P306	M29240/U5	GGTGGTTAGTTACACAAAAATAAATAATGACTTCTCAATTGGGTGGTTAGTTACACAAAA	5	41	31	NA	NA
P307	M29240/U5	GATGGTGGTTAGTTACACAAAAATAAATAATGACTTCTCAATTGATGGTGGTTAGTTACA	6	43	31	NA	NA
P308	M29240/U5	GATGGTGGTTAGTTACACAAAAATAAATAATGACTTCTCAATGATGGTGGTTAGTTACAC	7	42	33	NA	NA
P309	M29240/U5	GATGGTGGTTAGTTACACAAAAATAAATAATGACTTCTCAAGATGGTGGTTAGTTACACA	8	41	33	NA	NA
P310	M29240/U5	GATGGTGGTTAGTTACACAAAAATAAATAATGACTTCTCAGATGGTGGTTAGTTACACAA	9	40	33	NA	NA
P311	M29240/U5	GATGGTGGTTAGTTACACAAAAATAAATAATGACTTCTCGATGGTGGTTAGTTACACAAA	10	39	33	NA	NA
P312	M29240/U5	CGATGGTGGTTAGTTACACAAAAATAAATAATGACTTCTCGATGGTGGTTAGTTACACAA	11	39	35	NA	NA
P313	M29240/U5	CGATGGTGGTTAGTTACACAAAAATAAATAATGACTTCCGATGGTGGTTAGTTACACAAA	12	38	35	NA	NA
P314	M29240/U5	CCGATGGTGGTTAGTTACACAAAAATAAATAATGACTTCCGATGGTGGTTAGTTACACAA	13	38	36	NA	NA
P315	M29240/U5	CCGATGGTGGTTAGTTACACAAAAATAAATAATGACTCCGATGGTGGTTAGTTACACAAA	14	37	36	NA	NA
P316	M29240/U5	ACCGATGGTGGTTAGTTACACAAAAATAAATAATGACACCGATGGTGGTTAGTTACACAA	15	37	36	NA	NA
P317	M29240/U5	GATAACCGATGGTGGTTAGTTACACAAAAATAAATAATGAGATAACCGATGGTGGTTAGT	16	40	35	NA	NA
P318	M29240/U5	GATAACCGATGGTGGTTAGTTACACAAAAATAAATAATGGATAACCGATGGTGGTTAGTT	17	39	35	NA	NA
P319	M29240/U5	CTAGATAACCGATGGTGGTTAGTTACACAAAAATAAATAATCTAGATAACCGATGGTGGT	18	41	35	NA	NA
P320	M29240/U5	CTAGATAACCGATGGTGGTTAGTTACACAAAAATAAATAACTAGATAACCGATGGTGGTT	19	40	35	NA	NA
P321	M29240/U5	CTAGATAACCGATGGTGGTTAGTTACACAAAAATAAATACTAGATAACCGATGGTGGTTA	20	39	35	NA	NA
P322	M29240/U5	CTAGATAACCGATGGTGGTTAGTTACACAAAAATAAATCTAGATAACCGATGGTGGTTAG	21	38	36	NA	NA
P323	M29240/U5	CTAGATAACCGATGGTGGTTAGTTACACAAAAATAAACTAGATAACCGATGGTGGTTAGT	22	37	36	NA	NA
P324	M29240/U5	CCTAGATAACCGATGGTGGTTAGTTACACAAAAATAACCTAGATAACCGATGGTGGTTAG	23	37	40	NA	NA
P325	M29240/U5	CCTAGATAACCGATGGTGGTTAGTTACACAAAAATACCTAGATAACCGATGGTGGTTAGT	24	36	40	NA	NA
P326	M29240/U5	CCTAGATAACCGATGGTGGTTAGTTACACAAAAATCCTAGATAACCGATGGTGGTTAGTT	25	35	40	NA	NA
P327	M29240/U5	CCTAGATAACCGATGGTGGTTAGTTACACAAAAACCTAGATAACCGATGGTGGTTAGTTA	26	34	40	NA	NA
P328	M29240/U5	CCTAGATAACCGATGGTGGTTAGTTACACAAAACCTAGATAACCGATGGTGGTTAGTTAC	27	33	41	NA	NA
P329	M29240/U5	CCTAGATAACCGATGGTGGTTAGTTACACAAACCTAGATAACCGATGGTGGTTAGTTACA	28	32	41	NA	NA
P330	M29240/U5	CCTAGATAACCGATGGTGGTTAGTTACACAACCTAGATAACCGATGGTGGTTAGTTACAC	29	31	43	NA	NA
P331	M29240/U5	CCTAGATAACCGATGGTGGTTAGTTACACACCTAGATAACCGATGGTGGTTAGTTACACA	30	30	43	NA	NA
P332	M29240/U5	CCTAGATAACCGATGGTGGTTAGTTACACCCTAGATAACCGATGGTGGTTAGTTACACCC	31	29	46	NA	NA
P333	M29240/U5	CTCCTAGATAACCGATGGTGGTTAGTTACACTCCTAGATAACCGATGGTGGTTAGTTACA	32	30	43	NA	NA
P334	M29240/U5	CTCCTAGATAACCGATGGTGGTTAGTTACCTCCTAGATAACCGATGGTGGTTAGTTACCT	33	29	45	NA	NA
P335	M29240/U5	CCTCCTAGATAACCGATGGTGGTTAGTTACCTCCTAGATAACCGATGGTGGTTAGTTACC	34	29	46	NA	NA
P336	M29240/U5	ACCTCCTAGATAACCGATGGTGGTTAGTTACCTCCTAGATAACCGATGGTGGTTAGTTAC	35	29	45	NA	NA
P337	M29240/U5	TACCTCCTAGATAACCGATGGTGGTTAGTTACCTCCTAGATAACCGATGGTGGTTAGTTA	36	29	43	NA	NA
P338	M29240/U5	GTACCTCCTAGATAACCGATGGTGGTTAGGTACCTCCTAGATAACCGATGGTGGTTAGGT	37	29	48	NA	NA
P339	M29240/U5	TGTACCTCCTAGATAACCGATGGTGGTTATGTACCTCCTAGATAACCGATGGTGGTTATG	38	29	45	NA	NA
P340	M29240/U5	CTGTACCTCCTAGATAACCGATGGTGGTTCTGTACCTCCTAGATAACCGATGGTGGTTCT	39	29	48	NA	NA
P341	M29240/U5	CTGTACCTCCTAGATAACCGATGGTGGTCTGTACCTCCTAGATAACCGATGGTGGTCTGT	40	28	50	NA	NA
P342	M29240/U5	CTGTACCTCCTAGATAACCGATGGTGGCTGTACCTCCTAGATAACCGATGGTGGCTGTAC	41	27	51	NA	NA
P343	M29240/U5	GACTGTACCTCCTAGATAACCGATGGTGGACTGTACCTCCTAGATAACCGATGGTGGACT	42	28	50	NA	NA
P344	M29240/U5	CGACTGTACCTCCTAGATAACCGATGGTCGACTGTACCTCCTAGATAACCGATGGTCGAC	43	28	51	NA	NA
P345	M29240/U5	CGACTGTACCTCCTAGATAACCGATGGCGACTGTACCTCCTAGATAACCGATGGCGACTG	44	27	53	NA	NA
P346	M29240/U5	CCGACTGTACCTCCTAGATAACCGATGCCGACTGTACCTCCTAGATAACCGATGCCGACT	45	27	53	NA	NA
P347	M29240/U5	CTACCGACTGTACCTCCTAGATAACCGATCTACCGACTGTACCTCCTAGATAACCGATCT	46	29	48	NA	NA
P348	M29240/U5	CTACCGACTGTACCTCCTAGATAACCGACTACCGACTGTACCTCCTAGATAACCGACTAC	47	28	50	NA	NA
P349	M29240/U5	CTACCGACTGTACCTCCTAGATAACCGCTACCGACTGTACCTCCTAGATAACCGCTACCG	48	27	53	NA	NA
P350	M29240/U5	CTCTACCGACTGTACCTCCTAGATAACCCTCTACCGACTGTACCTCCTAGATAACCCTCT	49	28	50	NA	NA
P351	M29240/U5	TTCTCTACCGACTGTACCTCCTAGATAACTTCTCTACCGACTGTACCTCCTAGATAACTT	50	29	43	NA	NA
P352	M29240/U5	CTTTCTCTACCGACTGTACCTCCTAGATAACTTTCTCTACCGACTGTACCTCCTAGATAA	51	30	43	NA	NA
P353	M29240/U5	CTTTCTCTACCGACTGTACCTCCTAGATACTTTCTCTACCGACTGTACCTCCTAGATACT	52	29	45	NA	NA
P354	M29240/U5	GCTTTCTCTACCGACTGTACCTCCTAGATGCTTTCTCTACCGACTGTACCTCCTAGATGC	53	29	50	NA	NA
P355	M29240/U5	GCTTTCTCTACCGACTGTACCTCCTAGAGCTTTCTCTACCGACTGTACCTCCTAGAGCTT	54	28	50	NA	NA
P356	M29240/U5	GCTTTCTCTACCGACTGTACCTCCTAGGCTTTCTCTACCGACTGTACCTCCTAGGCTTTC	55	27	51	NA	NA
P357	M29240/U5	GAGCTTTCTCTACCGACTGTACCTCCTAGAGCTTTCTCTACCGACTGTACCTCCTAGAGC	56	28	51	NA	NA
P358	M29240/U5	GAGCTTTCTCTACCGACTGTACCTCCTGAGCTTTCTCTACCGACTGTACCTCCTGAGCTT	57	27	51	NA	NA
P359	M29240/U5	GAGCTTTCTCTACCGACTGTACCTCCGAGCTTTCTCTACCGACTGTACCTCCGAGCTTTC	58	26	53	NA	NA
P360	M29240/U5	GTGAGCTTTCTCTACCGACTGTACCTCGTGAGCTTTCTCTACCGACTGTACCTCGTGAGC	59	27	53	NA	NA
P361	M29240/U5	CAGTGAGCTTTCTCTACCGACTGTACCTCAGTGAGCTTTCTCTACCGACTGTACCTCAGT	60	28	50	NA	NA
P362	M29240/U5	CAGTGAGCTTTCTCTACCGACTGTACCCAGTGAGCTTTCTCTACCGACTGTACCCAGTGA	61	27	51	NA	NA
P363	M29240/U5	GTCAGTGAGCTTTCTCTACCGACTGTACGTCAGTGAGCTTTCTCTACCGACTGTACGTCA	62	28	50	NA	NA
P364	M29240/U5	CGTCAGTGAGCTTTCTCTACCGACTGTACGTCAGTGAGCTTTCTCTACCGACTGTACGTC	63	28	51	NA	NA
P365	M29240/U5	CGTCAGTGAGCTTTCTCTACCGACTGTCGTCAGTGAGCTTTCTCTACCGACTGTCGTCAG	64	27	53	NA	NA
P366	M29240/U5	CGTCAGTGAGCTTTCTCTACCGACTGCGTCAGTGAGCTTTCTCTACCGACTGCGTCAGTG	65	26	55	NA	NA
P367	M29240/U5	GCGTCAGTGAGCTTTCTCTACCGACTGCGTCAGTGAGCTTTCTCTACCGACTGCGTCAGT	66	26	55	NA	NA
P368	M29240/U5	GCGTCAGTGAGCTTTCTCTACCGACGCGTCAGTGAGCTTTCTCTACCGACGCGTCAGTGA	67	25	56	NA	NA
P369	M29240/U5	CGCGTCAGTGAGCTTTCTCTACCGACGCGTCAGTGAGCTTTCTCTACCGACGCGTCAGTG	68	25	58	NA	NA
P370	M29240/U5	CGCGTCAGTGAGCTTTCTCTACCGCGCGTCAGTGAGCTTTCTCTACCGCGCGTCAGTGAG	69	24	60	NA	NA
P371	M29240/U5	CCGCGTCAGTGAGCTTTCTCTACCCCGCGTCAGTGAGCTTTCTCTACCCCGCGTCAGTGA	70	24	60	NA	NA
P372	M29240/U5	CCCGCGTCAGTGAGCTTTCTCTACCCCGCGTCAGTGAGCTTTCTCTACCCCGCGTCAGTG	71	24	61	NA	NA
P373	M29240/U5	CTAAACCCGCGTCAGTGAGCTTTCTCTACTAAACCCGCGTCAGTGAGCTTTCTCTACTAA	72	28	48	NA	NA
P374	M29240/U5	CTAAACCCGCGTCAGTGAGCTTTCTCTCTAAACCCGCGTCAGTGAGCTTTCTCTCTAAAC	73	27	50	NA	NA
P375	M29240/U5	CTAAACCCGCGTCAGTGAGCTTTCTCCTAAACCCGCGTCAGTGAGCTTTCTCCTAAACCC	74	26	53	NA	NA
P376	M29240/U5	GCTAAACCCGCGTCAGTGAGCTTTCTGCTAAACCCGCGTCAGTGAGCTTTCTGCTAAACC	75	26	53	NA	NA
P377	M29240/U5	GCTAAACCCGCGTCAGTGAGCTTTCGCTAAACCCGCGTCAGTGAGCTTTCGCTAAACCCG	76	25	56	NA	NA
P378	M29240/U5	GTATGCTAAACCCGCGTCAGTGAGCTTTGTATGCTAAACCCGCGTCAGTGAGCTTTGTAT	77	28	48	NA	NA
P379	M29240/U5	GTATGCTAAACCCGCGTCAGTGAGCTTGTATGCTAAACCCGCGTCAGTGAGCTTGTATGC	78	27	51	NA	NA
P380	M29240/U5	GTATGCTAAACCCGCGTCAGTGAGCTGTATGCTAAACCCGCGTCAGTGAGCTGTATGCTA	79	26	51	NA	NA
P381	M29240/U5	GTATGCTAAACCCGCGTCAGTGAGCGTATGCTAAACCCGCGTCAGTGAGCGTATGCTAAA	80	25	51	NA	NA
P382	M29240/U5	GAGTATGCTAAACCCGCGTCAGTGAGGAGTATGCTAAACCCGCGTCAGTGAGGAGTATGC	81	26	53	NA	NA
P383	M29240/U5	CAGAGTATGCTAAACCCGCGTCAGTGACAGAGTATGCTAAACCCGCGTCAGTGACAGAGT	82	27	51	NA	NA
P384	M29240/U5	CAGAGTATGCTAAACCCGCGTCAGTGCAGAGTATGCTAAACCCGCGTCAGTGCAGAGTAT	83	26	51	NA	NA
P385	M29240/U5	CCAGAGTATGCTAAACCCGCGTCAGTCCAGAGTATGCTAAACCCGCGTCAGTCCAGAGTA	84	26	53	NA	NA
P386	M29240/U5	CCAGAGTATGCTAAACCCGCGTCAGCCAGAGTATGCTAAACCCGCGTCAGCCAGAGTATG	85	25	55	NA	NA
P387	M29240/U5	GAAACCAGAGTATGCTAAACCCGCGTCAGAAACCAGAGTATGCTAAACCCGCGTCAGAAA	86	28	48	NA	NA
P388	M29240/U5	GAAACCAGAGTATGCTAAACCCGCGTCGAAACCAGAGTATGCTAAACCCGCGTCGAAACC	87	27	51	NA	NA
P389	M29240/U5	GAGAAACCAGAGTATGCTAAACCCGCGTGAGAAACCAGAGTATGCTAAACCCGCGTGAGA	88	28	50	NA	NA
P390	M29240/U5	GAGAAACCAGAGTATGCTAAACCCGCGGAGAAACCAGAGTATGCTAAACCCGCGGAGAAA	89	27	50	NA	NA
P391	M29240/U5	GAAGAGAAACCAGAGTATGCTAAACCCGCGAAGAGAAACCAGAGTATGCTAAACCCGCGA	90	29	48	NA	NA
P392	M29240/U5	TGAAGAGAAACCAGAGTATGCTAAACCCGTGAAGAGAAACCAGAGTATGCTAAACCCGTG	91	29	45	NA	NA
P393	M29240/U5	CTGAAGAGAAACCAGAGTATGCTAAACCCCTGAAGAGAAACCAGAGTATGCTAAACCCCT	92	29	45	NA	NA
P394	M29240/U5	GATCTGAAGAGAAACCAGAGTATGCTAAACCGATCTGAAGAGAAACCAGAGTATGCTAAA	93	31	40	NA	NA
P395	M29240/U5	CGATCTGAAGAGAAACCAGAGTATGCTAAACCGATCTGAAGAGAAACCAGAGTATGCTAA	94	31	41	NA	NA
P396	M29240/U5	ATTTATACGATCTGAAGAGAAACCAGAGTATGCTAAAATTTATACGATCTGAAGAGAAAC	95	37	31	NA	NA
P397	M29240/U5	GATTTATACGATCTGAAGAGAAACCAGAGTATGCTAAGATTTATACGATCTGAAGAGAAA	96	37	33	NA	NA
P398	M29240/U5	GATTTATACGATCTGAAGAGAAACCAGAGTATGCTAGATTTATACGATCTGAAGAGAAAC	97	36	35	NA	NA
P399	M29240/U5	GATTTATACGATCTGAAGAGAAACCAGAGTATGCTGATTTATACGATCTGAAGAGAAACC	98	35	36	NA	NA
P400	M29240/U5	GATTTATACGATCTGAAGAGAAACCAGAGTATGCGATTTATACGATCTGAAGAGAAACCA	99	34	36	NA	NA
P401	M29240/U5	GAAAGATTTATACGATCTGAAGAGAAACCAGAGTATGGAAAGATTTATACGATCTGAAGA	100	37	33	NA	NA
P402	M29240/U5	CGAAAGATTTATACGATCTGAAGAGAAACCAGAGTATCGAAAGATTTATACGATCTGAAG	101	37	35	NA	NA
P403	M29240/U5	CGAAAGATTTATACGATCTGAAGAGAAACCAGAGTACGAAAGATTTATACGATCTGAAGA	102	36	35	NA	NA
P404	M29240/U5	CGAAAGATTTATACGATCTGAAGAGAAACCAGAGTCGAAAGATTTATACGATCTGAAGAG	103	35	36	NA	NA
P405	M29240/U5	CGAAAGATTTATACGATCTGAAGAGAAACCAGAGCGAAAGATTTATACGATCTGAAGAGA	104	34	36	NA	NA
P406	M29240/U5	GCGAAAGATTTATACGATCTGAAGAGAAACCAGAGCGAAAGATTTATACGATCTGAAGAG	105	34	38	NA	NA
P407	M29240/U5	GCGAAAGATTTATACGATCTGAAGAGAAACCAGGCGAAAGATTTATACGATCTGAAGAGA	106	33	38	NA	NA
P408	M29240/U5	GGCGAAAGATTTATACGATCTGAAGAGAAACCAGGCGAAAGATTTATACGATCTGAAGAG	107	33	40	NA	NA
P409	M29240/U5	GGCGAAAGATTTATACGATCTGAAGAGAAACCGGCGAAAGATTTATACGATCTGAAGAGA	108	32	40	NA	NA
P410	M29240/U5	GTAAAAGGCGAAAGATTTATACGATCTGAAGAGAAACGTAAAAGGCGAAAGATTTATACG	109	37	35	NA	NA
P411	M29240/U5	AGTAAAAGGCGAAAGATTTATACGATCTGAAGAGAAAAGTAAAAGGCGAAAGATTTATAC	110	37	31	NA	NA
P412	M29240/U5	TAGTAAAAGGCGAAAGATTTATACGATCTGAAGAGAATAGTAAAAGGCGAAAGATTTATA	111	37	30	NA	NA
P413	M29240/U5	TTAGTAAAAGGCGAAAGATTTATACGATCTGAAGAGATTAGTAAAAGGCGAAAGATTTAT	112	37	30	NA	NA
P414	M29240/U5	TTTAGTAAAAGGCGAAAGATTTATACGATCTGAAGAGTTTAGTAAAAGGCGAAAGATTTA	113	37	30	NA	NA
P415	M29240/U5	CTTTAGTAAAAGGCGAAAGATTTATACGATCTGAAGACTTTAGTAAAAGGCGAAAGATTT	114	37	31	NA	NA
P416	M29240/U5	TCTTTAGTAAAAGGCGAAAGATTTATACGATCTGAAGTCTTTAGTAAAAGGCGAAAGATT	115	37	31	NA	NA
P417	M29240/U5	GAAATCTTTAGTAAAAGGCGAAAGATTTATACGATCTGAAGAAATCTTTAGTAAAAGGCG	116	40	31	NA	NA
P418	M29240/U5	GAAATCTTTAGTAAAAGGCGAAAGATTTATACGATCTGAGAAATCTTTAGTAAAAGGCGA	117	39	31	NA	NA
P419	M29240/U5	GAAATCTTTAGTAAAAGGCGAAAGATTTATACGATCTGGAAATCTTTAGTAAAAGGCGAA	118	38	31	NA	NA
P420	M29240/U5	GGAAATCTTTAGTAAAAGGCGAAAGATTTATACGATCTGGAAATCTTTAGTAAAAGGCGA	119	38	33	NA	NA
P421	M29240/U5	GGAAATCTTTAGTAAAAGGCGAAAGATTTATACGATCGGAAATCTTTAGTAAAAGGCGAA	120	37	33	NA	NA
P422	M29240/U5	CGGAAATCTTTAGTAAAAGGCGAAAGATTTATACGATCGGAAATCTTTAGTAAAAGGCGA	121	37	35	NA	NA
P423	M29240/U5	ACGGAAATCTTTAGTAAAAGGCGAAAGATTTATACGAACGGAAATCTTTAGTAAAAGGCG	122	37	35	NA	NA
P424	M29240/U5	CACGGAAATCTTTAGTAAAAGGCGAAAGATTTATACGCACGGAAATCTTTAGTAAAAGGC	123	37	36	NA	NA
P425	M29240/U5	CCACGGAAATCTTTAGTAAAAGGCGAAAGATTTATACCCACGGAAATCTTTAGTAAAAGG	124	37	36	NA	NA
P426	M29240/U5	TCCACGGAAATCTTTAGTAAAAGGCGAAAGATTTATATCCACGGAAATCTTTAGTAAAAG	125	37	33	NA	NA
P427	M29240/U5	CTCCACGGAAATCTTTAGTAAAAGGCGAAAGATTTATCTCCACGGAAATCTTTAGTAAAA	126	37	35	NA	NA
P428	M29240/U5	CTCCACGGAAATCTTTAGTAAAAGGCGAAAGATTTACTCCACGGAAATCTTTAGTAAAAG	127	36	36	NA	NA
P429	M29240/U5	CTCCACGGAAATCTTTAGTAAAAGGCGAAAGATTTCTCCACGGAAATCTTTAGTAAAAGG	128	35	38	NA	NA
P430	M29240/U5	CTCCACGGAAATCTTTAGTAAAAGGCGAAAGATTCTCCACGGAAATCTTTAGTAAAAGGC	129	34	40	NA	NA
P431	M29240/U5	CTCCACGGAAATCTTTAGTAAAAGGCGAAAGATCTCCACGGAAATCTTTAGTAAAAGGCG	130	33	41	NA	NA
P432	M29240/U5	CTCCACGGAAATCTTTAGTAAAAGGCGAAAGACTCCACGGAAATCTTTAGTAAAAGGCGA	131	32	41	NA	NA
P433	M29240/U5	CTCCACGGAAATCTTTAGTAAAAGGCGAAAGCTCCACGGAAATCTTTAGTAAAAGGCGAA	132	31	41	NA	NA
P434	M29240/U5	CTCTCCACGGAAATCTTTAGTAAAAGGCGAAACTCTCCACGGAAATCTTTAGTAAAAGGC	133	32	41	NA	NA
P435	M29240/U5	CTCTCCACGGAAATCTTTAGTAAAAGGCGAACTCTCCACGGAAATCTTTAGTAAAAGGCG	134	31	43	NA	NA
P436	M29240/U5	CTCTCCACGGAAATCTTTAGTAAAAGGCGACTCTCCACGGAAATCTTTAGTAAAAGGCGA	135	30	43	NA	NA
P437	M29240/U5	CTCTCCACGGAAATCTTTAGTAAAAGGCGCTCTCCACGGAAATCTTTAGTAAAAGGCGCT	136	29	45	NA	NA
P438	M29240/U5	CCTCTCCACGGAAATCTTTAGTAAAAGGCCCTCTCCACGGAAATCTTTAGTAAAAGGCCC	137	29	46	NA	NA
P439	M29240/U5	GTTCCTCTCCACGGAAATCTTTAGTAAAAGGGTTCCTCTCCACGGAAATCTTTAGTAAAA	138	31	40	NA	NA
P440	M29240/U5	GAATTGTTCCTCTCCACGGAAATCTTTAGTAAAAGGAATTGTTCCTCTCCACGGAAATCT	139	35	40	NA	NA
P441	M29240/U5	CAGAATTGTTCCTCTCCACGGAAATCTTTAGTAAAACAGAATTGTTCCTCTCCACGGAAA	140	36	40	NA	NA
P442	M29240/U5	CAGAATTGTTCCTCTCCACGGAAATCTTTAGTAAACAGAATTGTTCCTCTCCACGGAAAT	141	35	40	NA	NA
P443	M29240/U5	CAGAATTGTTCCTCTCCACGGAAATCTTTAGTAACAGAATTGTTCCTCTCCACGGAAATC	142	34	41	NA	NA
P444	M29240/U5	CAGAATTGTTCCTCTCCACGGAAATCTTTAGTACAGAATTGTTCCTCTCCACGGAAATCT	143	33	41	NA	NA
P445	M29240/U5	CAGAATTGTTCCTCTCCACGGAAATCTTTAGTCAGAATTGTTCCTCTCCACGGAAATCTT	144	32	41	NA	NA
P446	M29240/U5	CAGAATTGTTCCTCTCCACGGAAATCTTTAGCAGAATTGTTCCTCTCCACGGAAATCTTT	145	31	41	NA	NA
P447	M29240/U5	CTCAGAATTGTTCCTCTCCACGGAAATCTTTACTCAGAATTGTTCCTCTCCACGGAAATC	146	32	43	NA	NA
P448	M29240/U5	CTCAGAATTGTTCCTCTCCACGGAAATCTTTCTCAGAATTGTTCCTCTCCACGGAAATCT	147	31	43	NA	NA
P449	M29240/U5	CTCAGAATTGTTCCTCTCCACGGAAATCTTCTCAGAATTGTTCCTCTCCACGGAAATCTT	148	30	43	NA	NA
P450	M29240/U5	CTCAGAATTGTTCCTCTCCACGGAAATCTCTCAGAATTGTTCCTCTCCACGGAAATCTCT	149	29	45	NA	NA
P451	M29240/U5	ACTCAGAATTGTTCCTCTCCACGGAAATCACTCAGAATTGTTCCTCTCCACGGAAATCAC	150	29	45	NA	NA
P452	M29240/U5	GACTCAGAATTGTTCCTCTCCACGGAAATGACTCAGAATTGTTCCTCTCCACGGAAATGA	151	29	45	NA	NA
P453	M29240/U5	AGACTCAGAATTGTTCCTCTCCACGGAAAAGACTCAGAATTGTTCCTCTCCACGGAAAAG	152	29	45	NA	NA
P454	M29240/U5	AAGACTCAGAATTGTTCCTCTCCACGGAAAAGACTCAGAATTGTTCCTCTCCACGGAAAA	153	29	43	NA	NA
P455	M29240/U5	TAAGACTCAGAATTGTTCCTCTCCACGGATAAGACTCAGAATTGTTCCTCTCCACGGATA	154	29	43	NA	NA
P456	M29240/U5	TTAAGACTCAGAATTGTTCCTCTCCACGGTTAAGACTCAGAATTGTTCCTCTCCACGGTT	155	29	43	NA	NA
P457	M29240/U5	GTTAAGACTCAGAATTGTTCCTCTCCACGGTTAAGACTCAGAATTGTTCCTCTCCACGGT	156	29	45	NA	NA
P458	M29240/U5	GGTTAAGACTCAGAATTGTTCCTCTCCACGGTTAAGACTCAGAATTGTTCCTCTCCACGG	157	29	46	NA	NA
P459	M29240/U5	GGGTTAAGACTCAGAATTGTTCCTCTCCAGGGTTAAGACTCAGAATTGTTCCTCTCCAGG	158	29	46	NA	NA
P460	M29240/U5	TGGGTTAAGACTCAGAATTGTTCCTCTCCTGGGTTAAGACTCAGAATTGTTCCTCTCCTG	159	29	45	NA	NA
P461	M29240/U5	CAAAAAATTGGGTTAAGACTCAGAATTGTTCCTCTCCAAAAAATTGGGTTAAGACTCAGA	160	36	35	NA	NA
P462	M29240/U5	CTCAAAAAATTGGGTTAAGACTCAGAATTGTTCCTCTCTCAAAAAATTGGGTTAAGACTC	161	37	35	NA	NA
P463	M29240/U5	CTCAAAAAATTGGGTTAAGACTCAGAATTGTTCCTCCTCAAAAAATTGGGTTAAGACTCA	162	36	35	NA	NA
P464	M29240/U5	CCTCAAAAAATTGGGTTAAGACTCAGAATTGTTCCTCCTCAAAAAATTGGGTTAAGACTC	163	36	36	NA	NA
P465	M29240/U5	CCTCAAAAAATTGGGTTAAGACTCAGAATTGTTCCCCTCAAAAAATTGGGTTAAGACTCA	164	35	36	NA	NA
P466	M29240/U5	GACCTCAAAAAATTGGGTTAAGACTCAGAATTGTTCGACCTCAAAAAATTGGGTTAAGAC	165	36	36	NA	NA
P467	M29240/U5	GGACCTCAAAAAATTGGGTTAAGACTCAGAATTGTTGGACCTCAAAAAATTGGGTTAAGA	166	36	36	NA	NA
P468	M29240/U5	GGACCTCAAAAAATTGGGTTAAGACTCAGAATTGTGGACCTCAAAAAATTGGGTTAAGAC	167	35	38	NA	NA
P469	M29240/U5	GGACCTCAAAAAATTGGGTTAAGACTCAGAATTGGGACCTCAAAAAATTGGGTTAAGACT	168	34	38	NA	NA
P470	M29240/U5	CAGGACCTCAAAAAATTGGGTTAAGACTCAGAATTCAGGACCTCAAAAAATTGGGTTAAG	169	35	38	NA	NA
P471	M29240/U5	CAGGACCTCAAAAAATTGGGTTAAGACTCAGAATCAGGACCTCAAAAAATTGGGTTAAGA	170	34	38	NA	NA
P472	M29240/U5	CAGGACCTCAAAAAATTGGGTTAAGACTCAGAACAGGACCTCAAAAAATTGGGTTAAGAC	171	33	40	NA	NA
P473	M29240/U5	CAGGACCTCAAAAAATTGGGTTAAGACTCAGACAGGACCTCAAAAAATTGGGTTAAGACT	172	32	40	NA	NA
P474	M29240/U5	CAGGACCTCAAAAAATTGGGTTAAGACTCAGCAGGACCTCAAAAAATTGGGTTAAGACTC	173	31	41	NA	NA
P475	M29240/U5	GCAGGACCTCAAAAAATTGGGTTAAGACTCAGCAGGACCTCAAAAAATTGGGTTAAGACT	174	31	41	NA	NA
P476	M29240/U5	GCAGGACCTCAAAAAATTGGGTTAAGACTCGCAGGACCTCAAAAAATTGGGTTAAGACTC	175	30	43	NA	NA
P477	M29240/U5	GAGCAGGACCTCAAAAAATTGGGTTAAGACTGAGCAGGACCTCAAAAAATTGGGTTAAGA	176	31	41	NA	NA
P478	M29240/U5	GAGCAGGACCTCAAAAAATTGGGTTAAGACGAGCAGGACCTCAAAAAATTGGGTTAAGAC	177	30	43	NA	NA
P479	M29240/U5	CGAGCAGGACCTCAAAAAATTGGGTTAAGACGAGCAGGACCTCAAAAAATTGGGTTAAGA	178	30	43	NA	NA
P480	M29240/U5	CGAGCAGGACCTCAAAAAATTGGGTTAAGCGAGCAGGACCTCAAAAAATTGGGTTAAGCG	179	29	46	NA	NA
P481	M29240/U5	CACGAGCAGGACCTCAAAAAATTGGGTTAACACGAGCAGGACCTCAAAAAATTGGGTTAA	180	30	43	NA	NA
P482	M29240/U5	CACGAGCAGGACCTCAAAAAATTGGGTTACACGAGCAGGACCTCAAAAAATTGGGTTACA	181	29	45	NA	NA
P483	M29240/U5	GCACGAGCAGGACCTCAAAAAATTGGGTTGCACGAGCAGGACCTCAAAAAATTGGGTTGC	182	29	50	NA	NA
P484	M29240/U5	GCACGAGCAGGACCTCAAAAAATTGGGTGCACGAGCAGGACCTCAAAAAATTGGGTGCAC	183	28	51	NA	NA
P485	M29240/U5	GCACGAGCAGGACCTCAAAAAATTGGGGCACGAGCAGGACCTCAAAAAATTGGGGCACGA	184	27	53	NA	NA
P486	M29240/U5	CTGCACGAGCAGGACCTCAAAAAATTGGCTGCACGAGCAGGACCTCAAAAAATTGGCTGC	185	28	51	NA	NA
P487	M29240/U5	CCTGCACGAGCAGGACCTCAAAAAATTGCCTGCACGAGCAGGACCTCAAAAAATTGCCTG	186	28	51	NA	NA
P488	M29240/U5	CCCTGCACGAGCAGGACCTCAAAAAATTCCCTGCACGAGCAGGACCTCAAAAAATTCCCT	187	28	51	NA	NA
P489	M29240/U5	CCCTGCACGAGCAGGACCTCAAAAAATCCCTGCACGAGCAGGACCTCAAAAAATCCCTGC	188	27	55	NA	NA
P490	M29240/U5	CCCTGCACGAGCAGGACCTCAAAAAACCCTGCACGAGCAGGACCTCAAAAAACCCTGCAC	189	26	56	NA	NA
P491	M29240/U5	CCCTGCACGAGCAGGACCTCAAAAACCCTGCACGAGCAGGACCTCAAAAACCCTGCACGA	190	25	58	NA	NA
P492	M29240/U5	CCCTGCACGAGCAGGACCTCAAAACCCTGCACGAGCAGGACCTCAAAACCCTGCACGAGC	191	24	61	NA	NA
P493	M29240/U5	CCCTGCACGAGCAGGACCTCAAACCCTGCACGAGCAGGACCTCAAACCCTGCACGAGCAG	192	23	63	NA	NA
P494	M29240/U5	CCCTGCACGAGCAGGACCTCAACCCTGCACGAGCAGGACCTCAACCCTGCACGAGCAGGA	193	22	65	NA	NA
P495	M29240/U5	CCCTGCACGAGCAGGACCTCACCCTGCACGAGCAGGACCTCACCCTGCACGAGCAGGACC	194	21	68	NA	NA
P496	M29240/U5	GCCCTGCACGAGCAGGACCTCGCCCTGCACGAGCAGGACCTCGCCCTGCACGAGCAGGAC	195	21	71	NA	NA
P497	M29240/U5	AGCCCTGCACGAGCAGGACCTAGCCCTGCACGAGCAGGACCTAGCCCTGCACGAGCAGGA	196	21	66	NA	NA
P498	M29240/U5	TAGCCCTGCACGAGCAGGACCTAGCCCTGCACGAGCAGGACCTAGCCCTGCACGAGCAGG	197	21	66	NA	NA
P499	M29240/U5	GAATTATTAGCCCTGCACGAGCAGGACGAATTATTAGCCCTGCACGAGCAGGACGAATTA	198	27	48	NA	NA
P500	M29240/U5	CAGAATTATTAGCCCTGCACGAGCAGGACAGAATTATTAGCCCTGCACGAGCAGGACAGA	199	28	50	NA	NA
P501	M29240/U5	CAGAATTATTAGCCCTGCACGAGCAGGCAGAATTATTAGCCCTGCACGAGCAGGCAGAAT	200	27	50	NA	NA
P502	M29240/U5	CCAGAATTATTAGCCCTGCACGAGCAGCCAGAATTATTAGCCCTGCACGAGCAGCCAGAA	201	27	51	NA	NA
P503	M29240/U5	AAACCAGAATTATTAGCCCTGCACGAGCAAAACCAGAATTATTAGCCCTGCACGAGCAAA	202	29	43	NA	NA
P504	M29240/U5	TAAACCAGAATTATTAGCCCTGCACGAGCTAAACCAGAATTATTAGCCCTGCACGAGCTA	203	29	43	NA	NA
P505	M29240/U5	CTTAAACCAGAATTATTAGCCCTGCACGAGCTTAAACCAGAATTATTAGCCCTGCACGAG	204	30	43	NA	NA
P506	M29240/U5	CTAATCTTAAACCAGAATTATTAGCCCTGCACGACTAATCTTAAACCAGAATTATTAGCC	205	34	35	NA	NA
P507	M29240/U5	CTAATCTTAAACCAGAATTATTAGCCCTGCACGCTAATCTTAAACCAGAATTATTAGCCC	206	33	36	NA	NA
P508	M29240/U5	GTTCTAATCTTAAACCAGAATTATTAGCCCTGCACGTTCTAATCTTAAACCAGAATTATT	207	35	31	NA	NA
P509	M29240/U5	TAAGTTCTAATCTTAAACCAGAATTATTAGCCCTGCATAAGTTCTAATCTTAAACCAGAA	208	37	30	NA	NA
P510	M29240/U5	ATAAGTTCTAATCTTAAACCAGAATTATTAGCCCTGCATAAGTTCTAATCTTAAACCAGA	209	37	30	NA	NA
P511	M29240/U5	CATAAGTTCTAATCTTAAACCAGAATTATTAGCCCTGCATAAGTTCTAATCTTAAACCAG	210	37	31	NA	NA
P512	M29240/U5	GAACATAAGTTCTAATCTTAAACCAGAATTATTAGCCCTGAACATAAGTTCTAATCTTAA	211	39	28	NA	NA
P513	M29240/U5	GAACATAAGTTCTAATCTTAAACCAGAATTATTAGCCCGAACATAAGTTCTAATCTTAAA	212	38	28	NA	NA
P514	M29240/U5	GGAACATAAGTTCTAATCTTAAACCAGAATTATTAGCCGGAACATAAGTTCTAATCTTAA	213	38	30	NA	NA
P515	M29240/U5	CAGGAACATAAGTTCTAATCTTAAACCAGAATTATTAGCCAGGAACATAAGTTCTAATCT	214	39	31	NA	NA
P516	M29240/U5	CTATTTCAGGAACATAAGTTCTAATCTTAAACCAGAATTATTAGCTATTTCAGGAACATA	215	44	28	NA	NA
P517	M29240/U5	CCTATTTCAGGAACATAAGTTCTAATCTTAAACCAGAATTATTACCTATTTCAGGAACAT	216	44	30	NA	NA
P518	M29240/U5	CCTATTTCAGGAACATAAGTTCTAATCTTAAACCAGAATTATTCCTATTTCAGGAACATA	217	43	30	NA	NA
P519	M29240/U5	CCTATTTCAGGAACATAAGTTCTAATCTTAAACCAGAATTATCCTATTTCAGGAACATAA	218	42	30	NA	NA
P520	M29240/U5	CCTATTTCAGGAACATAAGTTCTAATCTTAAACCAGAATTACCTATTTCAGGAACATAAG	219	41	31	NA	NA
P521	M29240/U5	CCTATTTCAGGAACATAAGTTCTAATCTTAAACCAGAATTCCTATTTCAGGAACATAAGT	220	40	31	NA	NA
P522	M29240/U5	CCTATTTCAGGAACATAAGTTCTAATCTTAAACCAGAATCCTATTTCAGGAACATAAGTT	221	39	31	NA	NA
P523	M29240/U5	CCTATTTCAGGAACATAAGTTCTAATCTTAAACCAGAACCTATTTCAGGAACATAAGTTC	222	38	33	NA	NA
P524	M29240/U5	CCTATTTCAGGAACATAAGTTCTAATCTTAAACCAGACCTATTTCAGGAACATAAGTTCT	223	37	33	NA	NA
P525	M29240/U5	TCCTATTTCAGGAACATAAGTTCTAATCTTAAACCAGTCCTATTTCAGGAACATAAGTTC	224	37	33	NA	NA
P526	M29240/U5	GTTTTCCTATTTCAGGAACATAAGTTCTAATCTTAAACCAGTTTTCCTATTTCAGGAACA	225	40	31	NA	NA
P527	M29240/U5	GTTTTCCTATTTCAGGAACATAAGTTCTAATCTTAAACCGTTTTCCTATTTCAGGAACAT	226	39	31	NA	NA
P528	M29240/U5	GAAGTTTTCCTATTTCAGGAACATAAGTTCTAATCTTAAACGAAGTTTTCCTATTTCAGG	227	41	31	NA	NA
P529	M29240/U5	CAGAAGTTTTCCTATTTCAGGAACATAAGTTCTAATCTTAAACAGAAGTTTTCCTATTTC	228	42	30	NA	NA
P530	M29240/U5	CAGAAGTTTTCCTATTTCAGGAACATAAGTTCTAATCTTAACAGAAGTTTTCCTATTTCA	229	41	30	NA	NA
P531	M29240/U5	CAGAAGTTTTCCTATTTCAGGAACATAAGTTCTAATCTTACAGAAGTTTTCCTATTTCAG	230	40	31	NA	NA
P532	M29240/U5	CAGAAGTTTTCCTATTTCAGGAACATAAGTTCTAATCTTCAGAAGTTTTCCTATTTCAGG	231	39	33	NA	NA
P533	M29240/U5	CAGAAGTTTTCCTATTTCAGGAACATAAGTTCTAATCTCAGAAGTTTTCCTATTTCAGGA	232	38	33	NA	NA
P534	M29240/U5	CAGAAGTTTTCCTATTTCAGGAACATAAGTTCTAATCCAGAAGTTTTCCTATTTCAGGAA	233	37	33	NA	NA
P535	M29240/U5	CTCAGAAGTTTTCCTATTTCAGGAACATAAGTTCTAATCTCAGAAGTTTTCCTATTTCAG	234	38	33	NA	NA
P536	M29240/U5	CTCAGAAGTTTTCCTATTTCAGGAACATAAGTTCTAACTCAGAAGTTTTCCTATTTCAGG	235	37	35	NA	NA
P537	M29240/U5	ACTCAGAAGTTTTCCTATTTCAGGAACATAAGTTCTAACTCAGAAGTTTTCCTATTTCAG	236	37	33	NA	NA
P538	M29240/U5	TACTCAGAAGTTTTCCTATTTCAGGAACATAAGTTCTTACTCAGAAGTTTTCCTATTTCA	237	37	31	NA	NA
P539	M29240/U5	CTACTCAGAAGTTTTCCTATTTCAGGAACATAAGTTCCTACTCAGAAGTTTTCCTATTTC	238	37	35	NA	NA
P540	M29240/U5	ACTACTCAGAAGTTTTCCTATTTCAGGAACATAAGTTACTACTCAGAAGTTTTCCTATTT	239	37	31	NA	NA
P541	M29240/U5	AACTACTCAGAAGTTTTCCTATTTCAGGAACATAAGTAACTACTCAGAAGTTTTCCTATT	240	37	31	NA	NA
P542	M29240/U5	TAACTACTCAGAAGTTTTCCTATTTCAGGAACATAAGTAACTACTCAGAAGTTTTCCTAT	241	37	31	NA	NA
P543	M29240/U5	GTAACTACTCAGAAGTTTTCCTATTTCAGGAACATAAGTAACTACTCAGAAGTTTTCCTA	242	37	33	NA	NA
P544	M29240/U5	AGTAACTACTCAGAAGTTTTCCTATTTCAGGAACATAAGTAACTACTCAGAAGTTTTCCT	243	37	33	NA	NA
P545	M29240/U5	AAGTAACTACTCAGAAGTTTTCCTATTTCAGGAACATAAGTAACTACTCAGAAGTTTTCC	244	37	33	NA	NA
P546	M29240/U5	TAAGTAACTACTCAGAAGTTTTCCTATTTCAGGAACATAAGTAACTACTCAGAAGTTTTC	245	37	31	NA	NA
P547	M29240/U5	ATAAGTAACTACTCAGAAGTTTTCCTATTTCAGGAACATAAGTAACTACTCAGAAGTTTT	246	37	30	NA	NA
P548	M29240/U5	GAAATAAGTAACTACTCAGAAGTTTTCCTATTTCAGGAAGAAATAAGTAACTACTCAGAA	247	39	30	NA	NA
P549	M29240/U5	GAAATAAGTAACTACTCAGAAGTTTTCCTATTTCAGGAGAAATAAGTAACTACTCAGAAG	248	38	31	NA	NA
P550	M29240/U5	GAAATAAGTAACTACTCAGAAGTTTTCCTATTTCAGGGAAATAAGTAACTACTCAGAAGT	249	37	31	NA	NA
P551	M29240/U5	CTGAAATAAGTAACTACTCAGAAGTTTTCCTATTTCAGCTGAAATAAGTAACTACTCAGA	250	38	31	NA	NA
P552	M29240/U5	CAAACTGAAATAAGTAACTACTCAGAAGTTTTCCTATTTCACAAACTGAAATAAGTAACT	251	41	28	NA	NA
P553	M29240/U5	CAAACTGAAATAAGTAACTACTCAGAAGTTTTCCTATTTCCAAACTGAAATAAGTAACTA	252	40	28	NA	NA
P554	M29240/U5	GACAAACTGAAATAAGTAACTACTCAGAAGTTTTCCTATTTGACAAACTGAAATAAGTAA	253	41	28	NA	NA
P555	M29240/U5	GACAAACTGAAATAAGTAACTACTCAGAAGTTTTCCTATTGACAAACTGAAATAAGTAAC	254	40	30	NA	NA
P556	M29240/U5	GACAAACTGAAATAAGTAACTACTCAGAAGTTTTCCTATGACAAACTGAAATAAGTAACT	255	39	30	NA	NA
P557	M29240/U5	GACAAACTGAAATAAGTAACTACTCAGAAGTTTTCCTAGACAAACTGAAATAAGTAACTA	256	38	30	NA	NA
P558	M29240/U5	GACAAACTGAAATAAGTAACTACTCAGAAGTTTTCCTGACAAACTGAAATAAGTAACTAC	257	37	31	NA	NA
P559	M29240/U5	AGACAAACTGAAATAAGTAACTACTCAGAAGTTTTCCAGACAAACTGAAATAAGTAACTA	258	37	30	NA	NA
P560	M29240/U5	CAGACAAACTGAAATAAGTAACTACTCAGAAGTTTTCCAGACAAACTGAAATAAGTAACT	259	37	31	NA	NA
P561	M29240/U5	GCAGACAAACTGAAATAAGTAACTACTCAGAAGTTTTGCAGACAAACTGAAATAAGTAAC	260	37	33	NA	NA
P562	M29240/U5	GGCAGACAAACTGAAATAAGTAACTACTCAGAAGTTTGGCAGACAAACTGAAATAAGTAA	261	37	35	NA	NA
P563	M29240/U5	GGCAGACAAACTGAAATAAGTAACTACTCAGAAGTTGGCAGACAAACTGAAATAAGTAAC	262	36	36	NA	NA
P564	M29240/U5	GGCAGACAAACTGAAATAAGTAACTACTCAGAAGTGGCAGACAAACTGAAATAAGTAACT	263	35	36	NA	NA
P565	M29240/U5	GGCAGACAAACTGAAATAAGTAACTACTCAGAAGGGCAGACAAACTGAAATAAGTAACTA	264	34	36	NA	NA
P566	M29240/U5	GATAGGCAGACAAACTGAAATAAGTAACTACTCAGAAGATAGGCAGACAAACTGAAATAA	265	37	35	NA	NA
P567	M29240/U5	GATAGGCAGACAAACTGAAATAAGTAACTACTCAGAGATAGGCAGACAAACTGAAATAAG	266	36	36	NA	NA
P568	M29240/U5	GATAGGCAGACAAACTGAAATAAGTAACTACTCAGGATAGGCAGACAAACTGAAATAAGT	267	35	36	NA	NA
P569	M29240/U5	GAAGATAGGCAGACAAACTGAAATAAGTAACTACTCAGAAGATAGGCAGACAAACTGAAA	268	37	36	NA	NA
P570	M29240/U5	GAAGATAGGCAGACAAACTGAAATAAGTAACTACTCGAAGATAGGCAGACAAACTGAAAT	269	36	36	NA	NA
P571	M29240/U5	CAGAAGATAGGCAGACAAACTGAAATAAGTAACTACTCAGAAGATAGGCAGACAAACTGA	270	37	38	NA	NA
P572	M29240/U5	CAGAAGATAGGCAGACAAACTGAAATAAGTAACTACCAGAAGATAGGCAGACAAACTGAA	271	36	38	NA	NA
P573	M29240/U5	CTCAGAAGATAGGCAGACAAACTGAAATAAGTAACTACTCAGAAGATAGGCAGACAAACT	272	37	38	NA	NA
P574	M29240/U5	CTCAGAAGATAGGCAGACAAACTGAAATAAGTAACTCTCAGAAGATAGGCAGACAAACTG	273	36	40	NA	NA
P575	M29240/U5	CTCAGAAGATAGGCAGACAAACTGAAATAAGTAACCTCAGAAGATAGGCAGACAAACTGA	274	35	40	NA	NA
P576	M29240/U5	TTACTCAGAAGATAGGCAGACAAACTGAAATAAGTAATTACTCAGAAGATAGGCAGACAA	275	37	35	NA	NA
P577	M29240/U5	ATTACTCAGAAGATAGGCAGACAAACTGAAATAAGTAATTACTCAGAAGATAGGCAGACA	276	37	35	NA	NA
P578	M29240/U5	AATTACTCAGAAGATAGGCAGACAAACTGAAATAAGTAATTACTCAGAAGATAGGCAGAC	277	37	35	NA	NA
P579	Neg control 1	AAAGCCTGTCGGTTCGGGCTTCTGGTTTAACGTTAGCGACCCTTCAGTTCTAGCGCAGTA	NA	NA	NA	NA	NA
P580	Neg control 2	CTGGTACGTAGTGTTGCGTTTACGTCAAGACTTACCCGCATAGCCTGATCTTTAACTTAG	NA	NA	NA	NA	NA
P581	Neg control 3	CTTAAGCGGTTCGCCATTAGCGCTTAGCCTAATCAATTCAATGCGTAGGTCGAATATGAA	NA	NA	NA	NA	NA
P582	Neg control 4	AGAGCATATGAACCGCCCACCCAACTGCGTAATACCCGAGCGAGTAGACGACCTAGGCTG	NA	NA	NA	NA	NA
P583	Neg control 5	TGGGCAGTACTTATGTCGAGACTCGTCGCCGTTATTTCATAGACGTACCGCGTGGAGATA	NA	NA	NA	NA	NA
P584	Neg control 6	GTTACAAGATCGCGTTTGTATTCGTTCATTATGCGAACTGCATCGGTCCATAGGGAGATC	NA	NA	NA	NA	NA
P585	Neg control 7	ACGTAGCCGCCGTCATACGTACCTAGGGACGTAGCAACCGCTTAACGCTACTCCGTAAAT	NA	NA	NA	NA	NA
P586	Neg control 8	ACGACAACCCAGCCGCACGTGGCGTTAAAACTTCCCCGCGGCATTTCAGGCTAACGGCCG	NA	NA	NA	NA	NA
P587	Neg control 9	CTAGGTATCGGGATTAGCACATTTGTGCGGGACTAACAAAGCGGCAGTCCGACGGTAGGC	NA	NA	NA	NA	NA
P588	Neg control 10	CGTCGGAAGTCCCGGGCCGACGTCCTTAATCGGACTATGTCTTAGCGACGTGCAAACTGA	NA	NA	NA	NA	NA
P589	Neg control 11	GCGCTACAGACGCGGGGTCAATGGTTTCGGTAGCCGCGTTTAACCGTAGGTATCGAATGG	NA	NA	NA	NA	NA
P590	Neg control 12	TGCGTACGCGTCTGTCAAGGCCCGTCCCGGAATTCGTAGAACTCGAATCACCGCGCCGCC	NA	NA	NA	NA	NA
P591	Neg control 13	ATGTATGAGGTTTGACGTTCACGCGACAGCAAGTTATGAGCGATGTAGGCGTGCCGGTCA	NA	NA	NA	NA	NA
P592	Neg control 14	TATATAATTGCTCCGTTCGGGCGAAACGTCGTCAATACGCGCCCGAATCGTACAATCCCC	NA	NA	NA	NA	NA
P593	Neg control 15	TCAACCCCCCTTACGCAGAGCATGCGAGATTTGAAAGACGGTAGCACTTCTGGCGCCGAC	NA	NA	NA	NA	NA
P594	Neg control 16	ACCCAAAACGTGTTGATCGGAGGTATTCTAGTCAGACGGCTTTGATTCACGCTTAGCGGC	NA	NA	NA	NA	NA
P595	Neg control 17	CCTTATAAAAGGGTCGTGTCCTCTATGCGGGCCCAATAGGCCTAGCGATCTCTATAGGAA	NA	NA	NA	NA	NA
P596	Neg control 18	TGTATGTGCCGATGGTTAACCCGCCCCGATGTGACGAAGTACTACCGGTTACATGAGCAC	NA	NA	NA	NA	NA
P597	Neg control 19	CGCGGTCGGGAACATATCGATGTCGATGCGAAGACTAGTCCGTTGCAGGGCGATCCGCCA	NA	NA	NA	NA	NA
P598	Neg control 20	GACCATCAAATGAACGTACGATCGCCTACCAAAGAGTGGTATTCGATATGCGTATGGAAC	NA	NA	NA	NA	NA
P599	Neg control 21	CGGGCACACTTGGTATCGCGCTCTCCCCCGGAACAGTGATTTCTGCGTTTCGCAATCAGG	NA	NA	NA	NA	NA
P600	Neg control 22	TGTAAATGCCGACCTCAACGCGAGCGATCGCCGTCACAACCTTCGCGCGCGGGTCCTATT	NA	NA	NA	NA	NA
P601	Neg control 23	TTGAACTAGGCTCGCCCGGGAAAGCGAAGCCATACTTCGGTAAGCACGTGACTTAGGCCC	NA	NA	NA	NA	NA
P602	Neg control 24	AACTAGTATGCGGCTACGCGTAGTTAATGGTTTCCGTCGACTTCGCCAAATCTTGAATAT	NA	NA	NA	NA	NA
P603	Neg control 25	CCGGTTAGTACGACGAAGACTCGGGTTCCTGCGTACGCGATATGAACTGCTTTAATCGTA	NA	NA	NA	NA	NA
P604	Neg control 26	TTTTGGCCTCGTATCCACGTGTTCTCCCGCTCCTAGGCGAACAACATGAGGCGCAGCCTT	NA	NA	NA	NA	NA
P605	Neg control 27	AGCAAACAATCTCGAGTCGTCGACGCCTCACTACCTTGGCCACGCCTGCTTGCACTAGAA	NA	NA	NA	NA	NA
P606	Neg control 28	CTATCCGAGTGTGCGAGCTCCTACACCGAAATGGCCCTGCATAAGTGCGTTAGGGATAAC	NA	NA	NA	NA	NA
P607	Neg control 29	GTCTTTAATGCTCCCCCTCGCGTATATTAGACGTGTTATGGGTGTGGTCCGTTGGGCCAC	NA	NA	NA	NA	NA
P608	Neg control 30	TTATCTTGAACCCCCACTACGGGCAATGAGCCGTGCCGAAGATTATTGTTGTGCGAATAA	NA	NA	NA	NA	NA
P609	Neg control 31	AAAAAACACACGCGTGCGGCCCCAATCGGCTGGCGTCCGCACGCCCTTCGCCGGTAGTTT	NA	NA	NA	NA	NA
P610	Neg control 32	CACGCTCCCTGCGCAACAAGCGTAACCGACGTATTCTATATGCGCGCAGTAGAATTGCCA	NA	NA	NA	NA	NA
P611	Neg control 33	ATTCCATTATAATGCGTAAAAAAACGTGCGTCGGTGCGACGCGTAAGAGCGCACAGGCCC	NA	NA	NA	NA	NA
P612	Neg control 34	AATCACGGAGCTATTTTTAGCGATTTCAGCAATCGTGGAAGCCCCGCGTAATGCGTAACC	NA	NA	NA	NA	NA
P613	Neg control 35	TTCGTTATGACAAACGCGTCCTCGTCTAGCGCAACGCCGTACACGTAATAGTCCCAGCCA	NA	NA	NA	NA	NA
P614	Neg control 36	ACGTATCAAGACCGACGACTGTGATAGCGACTAATCGGTCTGTCGCCGAACTCCGGCACT	NA	NA	NA	NA	NA
P615	Neg control 37	GCTCGAAGGGTGTAATCGCGAATGATAGGCGCGTACTAGAACATCCCGATACGCGCGCTA	NA	NA	NA	NA	NA
P616	Neg control 38	GGTTACGACTACGCCATTACTTCGCAATGGGACTGGCGGAGTTCCGCTGGATAAACTTCA	NA	NA	NA	NA	NA
P617	Neg control 39	ACGGAGCGACATGTCCAATACAGAGTCACGATACTACGAATACATCCGGGTCAAAAGTTG	NA	NA	NA	NA	NA
P618	Neg control 40	AGCAGATTTATCGATGCTACATAGGCCGTATAATCCCGTTGGCTATCAAAGGGCGAGTGA	NA	NA	NA	NA	NA
P619	Neg control 41	TAGATGCCGTCTTTCTTCCGCAAATCGTAGCCCACGATACGAGATTGTTTTACCGACAGC	NA	NA	NA	NA	NA
P620	Neg control 42	TTATAAGGAGTTGTCCAAGTACGTATATATGTAGGTTCCGGATGCGACGTGAACTCCAGT	NA	NA	NA	NA	NA
P621	Neg control 43	TATGCGTACAGGCGAAGCCTAGCGAGTATGCTGGGTTGGTGAAACGGAACTTGCAAATCG	NA	NA	NA	NA	NA
P622	Neg control 44	CTGACCATTGCAATCTCGGTTTTGCGACGACTCCCTGACATTATCGTGTCACGCCTGCTG	NA	NA	NA	NA	NA
P623	Neg control 45	AAGAGCAATCGGACCCCGCTACCATAGCACCGCGGCGGTGACATGTCCCAAGGAACAGCG	NA	NA	NA	NA	NA
P624	Neg control 46	AAAATGCCGCCGAGTTCTACTCGCAGTACACGCGGATAGCCATGCGCTGGATATATGCTA	NA	NA	NA	NA	NA
P625	Neg control 47	GTGTTTGCATGGTTCACGGGCGAAGGGTGGCACGACCTTCGTCAACAGAGCGATCTTTTC	NA	NA	NA	NA	NA
P626	Neg control 48	GTGTGAAACCGCACAGGCGACGTAATTACGATGTCAGCGCCGCGGACGTGTACCAGGTTC	NA	NA	NA	NA	NA
P627	Neg control 49	GTTTGAGTCACTTCGGTCTGACGCGATGCATCGTGTGCCGTATGGCTTGGCGTTAGTAAG	NA	NA	NA	NA	NA
P628	Neg control 50	ACCCATGGAGTATTTGGCATCCGTAAGGGACACGACCAAGAGTAGAACGTACATAGTTGC	NA	NA	NA	NA	NA
P629	Neg control 51	ACGGTAGTTCCCGAATTGCGGGCCGAGACGGGGTCGTTTGAGCAGGAGCGTCGAATCGAT	NA	NA	NA	NA	NA
P630	Neg control 52	AATGGCCCTCAACAAGCCGAGTCTTGCGTTGGAAGGAGTATTGCAATCGCAGGTCCGCGC	NA	NA	NA	NA	NA
P631	Neg control 53	GTCAGTAATAACGTAGATGTAGCTCGATCAAGCGCCGGTTGTACCACCTTAAAATGATCA	NA	NA	NA	NA	NA
P632	Neg control 54	GTAACCTACCTTCGATGAACGACAATCTACTAGGCCCAGTACGTGGTAGTAGTATACGGA	NA	NA	NA	NA	NA
P633	Neg control 55	CAATGATGGGGGACCCATACTTTTCGAAGTAGCTGGGCGTATACATGCAGCACTCGCGGA	NA	NA	NA	NA	NA
P634	Neg control 56	GAGGCAAAGGAAATTGCGCTCCGTAAAACGGATCAGGATTGACCATCGGTACGTTGTGTT	NA	NA	NA	NA	NA
P635	Neg control 57	TTCTTCCTCGGATGTATCGAGCTTGCCCAAATGCTAACGAGCTCCGATCCAAGGGGCTCG	NA	NA	NA	NA	NA
P636	Neg control 58	AGTGAATCTGCTGTCGATCTACTCCCGCCCTACGACAAATCGTCGTGCGCCATCCCGTTC	NA	NA	NA	NA	NA
P637	Neg control 59	TACGGGCGGGCACTCTAGTACGTCATCCTCTTCGTGAAAGCCGCTGGGCGTGGTCACTGA	NA	NA	NA	NA	NA
P638	Neg control 60	GGCTATTCACCCGAATAGGCTCTTGGCGGAGGACAACTAAAGTCCACGAGGACGTCTCTC	NA	NA	NA	NA	NA
P639	Neg control 61	AGATAACGTTAAACATACACTGCCGAGAACCCCGATGTCTACGCGCAGTCGTCTTGACAG	NA	NA	NA	NA	NA
P640	Neg control 62	GGCTCGGACTGATACCCGGCTAGTAATCTCGCACATTCGCCCCTCCCTGCCGTATCTTAG	NA	NA	NA	NA	NA
P641	Neg control 63	TAAAGTGCGGCTACCGGATTCACCGACGGGGCTTACGGAATGATTCTCCGAGTTAAGTTG	NA	NA	NA	NA	NA
P642	Neg control 64	CTTGGTTGCATTGCGGAGCGCTGTTGGAACCTCGGCCACAGGCGGCTTCGCCCGAAGTCA	NA	NA	NA	NA	NA
P643	Neg control 65	CGCTATTGGGCAGTTGAGCACGCCCATTACCGCAGAGGAGTTGCGCCGGGACAAAGTTCG	NA	NA	NA	NA	NA
P644	Neg control 66	GGCGAAAGATTCGCTGATCCGGTATAGGTGTCGGAAGCGATAATTTAGGTGGATCTTCAC	NA	NA	NA	NA	NA
P645	Neg control 67	ATTGGCAGGCGATAAAACCGCGTAAGCTATTGCGTCACAAGGGCCGCAGTGGTGGCTTTT	NA	NA	NA	NA	NA
P646	Neg control 68	ATCCTGTCACGTCTATGAACGTCGTTGATACATCATTGTATGGCGTATTACTGTTGAGAG	NA	NA	NA	NA	NA
P647	Neg control 69	TTGTTACAATCGCCCACCAACGTATTCGACAGTTGGATGGGGGCTAACTGCGCATTACGT	NA	NA	NA	NA	NA
P648	Neg control 70	CAGAGACGCACGTAATTCACAGGACAAGTCGGGCGGCGGCGCGTGGCAAGTCCATCGCAG	NA	NA	NA	NA	NA
P649	Neg control 71	CGTAAACATCTTAGGGAGGCTTCACGCCCGATGGCGGACGTTACCAAGCGGTCACAATGT	NA	NA	NA	NA	NA
P650	Neg control 72	GAATAGCCCCTAAGTAGTAGGGCCGTACCGAATACTATCCGGACGAGTGCGCGTCTCCGA	NA	NA	NA	NA	NA
P651	Neg control 73	CCCTGAGCGGTCCCCGACCATGTGGGCGGTAACCCTGCGACTGCTGTCAAACCCCGGATT	NA	NA	NA	NA	NA
P652	Neg control 74	TATGTGCTTCGCGGTCGTCTACTAGCACTAGTATATCTCAGTTAAAGGCGCTATACAGAT	NA	NA	NA	NA	NA
P653	Neg control 75	TACGAACTCTTATGGCGCGTAATTGTTGTCGGCTAGACAACGGCTTCGAAAGGCTACCGT	NA	NA	NA	NA	NA
P654	Neg control 76	AGGGCTTTGTATTAATACCGGGCTTTGTAGGCATAGTTAGTCGCGTCAGTGCTCTTATTA	NA	NA	NA	NA	NA
P655	Neg control 77	TCAGTACGGCGAAATACCTACCACTATTGTATTGCGGTAGTTGATCCCGGGACACGTTCA	NA	NA	NA	NA	NA
P656	Neg control 78	GCCTTGCACGCTCCCTTGGTTGCAGTTCGGATGTTGACGCGGATCTAGTTTCGCTCAGGC	NA	NA	NA	NA	NA
P657	Neg control 79	ATGTAGGAGCTATAACCTCCGTGAGTGATACCTTATGCACCGAAAGATGTACGAAACGGA	NA	NA	NA	NA	NA
P658	Neg control 80	ACTCACGTAGTATTACTTCTTATCGAGGGGTTACGTCGCACATGACGTGGGCCGGCCGCA	NA	NA	NA	NA	NA
P659	Neg control 81	TATAGCGGACGTCGCGTCAAATCCTGGTACGGTTAATCCTAATGGATGTACACCCGCGAT	NA	NA	NA	NA	NA
P660	Neg control 82	ACTATGACCCTACCTGATCTACTCGGCGCCTTCCGTTTGACGGGCGAGGCTCAGAGGAAA	NA	NA	NA	NA	NA
P661	Neg control 83	CTGACCGCCTGCGATTTTTGATCATATTGGAGGGCGGCGATAATGCCGCAGGTCAACGTT	NA	NA	NA	NA	NA
P662	Neg control 84	GGTAACAAAGGTCGCGCTCTCGGAGAACGGCCGGAAGCGTTTCGGACGCACATCCTTTCG	NA	NA	NA	NA	NA
P663	Neg control 85	CCTGTATGTCCGATCATGCCAGAACTACACCTCGCCTACTCCCTTACTAAACTCTCCCAG	NA	NA	NA	NA	NA
P664	Neg control 86	CCTCGCAGAGCAAAGTAGTCGGAGCGTAAAACTGAATTCACGCGGGGCGCAACGTATGTC	NA	NA	NA	NA	NA
P665	Neg control 87	TCGATAACCGCGACGGGCGATCTGATATAGCCCCACCTTGACGAGTGTTTGGTCGGCTAT	NA	NA	NA	NA	NA
P666	Neg control 88	TATCAAGTCGTTAACGACGACGTGGACGTATCGCGTTGTCAACCCGGTATATACTCAGAT	NA	NA	NA	NA	NA
P667	Neg control 89	ACGACTGACGCAAACTCCCAGGAGGATTGGAGCTTTAGATCGCACAGGAGCAAGTCGAAA	NA	NA	NA	NA	NA
P668	Neg control 90	GCTCTCAATGCCGGAGCAGACGAGGTGTATATGGTAACGCCCTCGTATCACTCAAACAGG	NA	NA	NA	NA	NA
P669	Neg control 91	CCATGGAACACACGATCGCTCCTGTGTAACGTTTACTGCGGCCTGTCGCAGGGCTATTCA	NA	NA	NA	NA	NA
P670	Neg control 92	GAGCAGAGCGCGCTGTGCGTCTTGCGAGGACTACGATACAACCGACTGAGCGCAACCTTG	NA	NA	NA	NA	NA
P671	Neg control 93	TGAAATGTCTCAACGCACAAAACGTTCGTAAGACAGTACGCGAAGCATTTGAGAGCGATG	NA	NA	NA	NA	NA
P672	Neg control 94	ATTTAATCCACCCGTTTCATTCTCGTGAATATACAAACGACCTGCAGTCTAATACCTAGC	NA	NA	NA	NA	NA
P673	Neg control 95	TCCATATAATTTACGGGCCTGTTAGTCATCCGAGGTTGCTCGAATGTATCGTCGTTATGT	NA	NA	NA	NA	NA
P674	Neg control 96	TGTCGAGCATCCCGCGGGATCCCCGTTCCGACCAACATCACCCCCGGTACGAAGATGGCT	NA	NA	NA	NA	NA
P675	Neg control 97	CACGCGCACCACTAGCAGTACCCTCCTGGCCGACCTAAAAAGCCGGCGTGCCGCACTTGG	NA	NA	NA	NA	NA
P676	Neg control 98	CGAATATCGCGCGATAACGTATTTACGGCCAGCTTGATATCCTCGCATGTCTTCTCTTGA	NA	NA	NA	NA	NA
P677	Neg control 99	TTCCTTGCCAAGACGTTTACCCACGTCCCGGCCGAGTAACGACCCTCTGGTTATGTACAG	NA	NA	NA	NA	NA
P678	Neg control 100	CATGGCGAAGTAGATCGTATCCTTCGTTTGCAGATAGTCGCTAAACGAAGATAGCGTGGA	NA	NA	NA	NA	NA
P679	Neg control 101	GAAGAGCGTCGGACGCCTGCGTGATTGGACACCGTTTGGCGCCGAGACCGGCCCAGTATT	NA	NA	NA	NA	NA
P680	Neg control 102	AAGTGGCCTCGCCGTCTTCAGTCGTGCGATTCGAGTGAATACGTACATGTCGTATCAGTC	NA	NA	NA	NA	NA
P681	Neg control 103	GGGCTTCGTGTTCTTCATATGGATGGTTCGGTACTCCCCCTCCGGCACGAAATAGTAGCC	NA	NA	NA	NA	NA
P682	Neg control 104	AAAATGTTCGAGTAGGTTGGATTCTGATAACGACTGGGCATAGTGCCCGATCTTGCTAGG	NA	NA	NA	NA	NA
P683	Neg control 105	GTCGTGGAACAATACGTGCATAAGGTCACTCGTCCGGCACAGATCTACCACTGTTGCGGG	NA	NA	NA	NA	NA
P684	Neg control 106	ATATTATTATCTTGCGTCTTGTCAAAAAAGTCGCCTACCAAACCGTTAACGGTGTATCTG	NA	NA	NA	NA	NA
P685	Neg control 107	ACCTTGAATTTACCGTGCGGTGGGTCGAAAAAATCTCGAGCCGTCATCCACGGACCGATC	NA	NA	NA	NA	NA
P686	Neg control 108	TCTCCATTGGCGACCTTCTTCACAACTCGTACCCCTCGTGCAGATTGCGTTGGACTTTGG	NA	NA	NA	NA	NA
P687	Neg control 109	CCGCGGGGGTTGTCCTGAGTAAACTACGAGCCATCACCGATCGTCCGAAAGCGAATGTTT	NA	NA	NA	NA	NA
P688	Neg control 110	TAATCGGGGGTCGCGGTTCGGAGTCCCTCCGTATCTAGATCCCGGACGTTGAGTTGGGAC	NA	NA	NA	NA	NA
P689	Neg control 111	AGCCCGCGGCGGGTGTCCCACGAGAAGACCGATATAGTCGGGGGGATCATCGGTTCTTTG	NA	NA	NA	NA	NA
P690	Neg control 112	CACCGATTAATCCCACGCTACGAGAGTCATATCGGGTCGGGATACTCCAATACTATGCCA	NA	NA	NA	NA	NA
P691	Neg control 113	GCGGAGACGAGCCGATAAGCATCGCCCTGAGACTGGAGCGCGGTATAGAACGCACGACTT	NA	NA	NA	NA	NA
P692	Neg control 114	AAAGAGCGCTAGTGAGGTACATCGACAGATTCAGCGGCCACTGTAGGAACGGTTGCCCGA	NA	NA	NA	NA	NA
P693	Neg control 115	CTGCCCCATCCGTCGAACGACATCGAAAGCAAATGTCCGCAGCGCCGAAAATTCACCGCT	NA	NA	NA	NA	NA
P694	Neg control 116	TCGGAGACGGTGTAAAGTTCGCTCAAAGTCGTTTGGCTGGGACCGTGGACGACCGAAGGG	NA	NA	NA	NA	NA
P695	Neg control 117	TCATATGTATCGCGCTCGATGATACGTCTCACGTTATTAGACGATAAACCAGCCGTATGC	NA	NA	NA	NA	NA
P696	Neg control 118	CCATAGCGACAAGACGGTACACCGTGAGGCTTGGGTCCCGTTATAGGCTGTAGTGACCGA	NA	NA	NA	NA	NA
P697	Neg control 119	GTGATGGCAAAAAGACCACCGCGGAGCGATTTATCCTTGACCTCATGTTCGTTGTTAAGG	NA	NA	NA	NA	NA
P698	Neg control 120	TTGCAGGTTGCCCCGGTTGCCGCTGCGGTCATACCCGTAAGGGCACGCGACTCGCGCCGC	NA	NA	NA	NA	NA
P699	Neg control 121	ATGACTAGCACCTCTGAAGACTCGAGTAGCGCGTCCGTAACCCACGAGATCCCGACTTGC	NA	NA	NA	NA	NA
P700	Neg control 122	AGGGGCGTTGCTACGCGGGAACAAAGCAATGCGCGTTGAAGTTTTTCCACACGGACGGTT	NA	NA	NA	NA	NA
P701	Neg control 123	ATACAAAACATTTCCGGTGGGAACAATCGGTCGACCAAATGGAAGCGTGCGTGGTAACTC	NA	NA	NA	NA	NA
P702	Neg control 124	TTGAGGGTCACCGGTGGGACACGCCCCGCCACGATCTAGTAGTCCGTCAGAGTTCCACTG	NA	NA	NA	NA	NA
P703	Neg control 125	AAAACAGAGGCATTATCGCTAATCGTTCAGATCCTACGGGCATAGGAACGGATGGGCCCG	NA	NA	NA	NA	NA
P704	Neg control 126	CCGCCTCAAGGCAGGCCGACGAAGATCCACGACTCCGTCCCGTCTTGTTGGTACAACCTA	NA	NA	NA	NA	NA
P705	Neg control 127	CGCTTACCAGTATGGGCCGCTTCAGCGGACTGCGGGCGGCGGGGTGCTGTGTAGGGGACT	NA	NA	NA	NA	NA
P706	Neg control 128	CACGATGTATGTTTCGTCTGACATGGGATACGGAATGTCTCGCAAACCACGTTCTCATAC	NA	NA	NA	NA	NA
P707	Neg control 129	ACCACTGCGGGTGAACGGTCCCGTCGTATCCTGCGAGAAAAGATCAACGGAGCTCGTGGC	NA	NA	NA	NA	NA
P708	Neg control 130	ATTATTAGTACCGTAGTCATTAGGGCCCGCGTTGCAGATATCGTTGTGTTTCCCGCCTCA	NA	NA	NA	NA	NA
P709	Neg control 131	TCGAAAAAGTCACGGGTCGTAGTCGACGATTAAGCTTTGAGGCCGTAATTCCGCGGGACC	NA	NA	NA	NA	NA
P710	Neg control 132	TTTCCGTCTGCTACACCGCGGCCGTCCTTTTCGCACGTTCGTGTCAAGATAGTGCGGAAC	NA	NA	NA	NA	NA
P711	Neg control 133	AAACTAAAGGTATGCTTGGCATCCGAAATTGAGACTCCGAAACCAGGGTTGTGCGTGGCC	NA	NA	NA	NA	NA
P712	Neg control 134	ATTCCAGCTCGGCCCAGCGATGAATCGTGAGAGTGGCGCGATCCAACCGTCACAGACTTT	NA	NA	NA	NA	NA
P713	Neg control 135	CGAGCCACTATAAATTGTCCGGTTCGCGCAGGGGGCCTTAGTCGTCCAGCGGCGCGGGTC	NA	NA	NA	NA	NA
P714	Neg control 136	TTGCCCGATCGGACTTCGCAACGGCGCGACCCAATTCGTGTGTCTAGCGCACGACTTAAC	NA	NA	NA	NA	NA
P715	Neg control 137	ACCCTCTCGTGACCGACGATAATGTACCAGGAACGTAAGGTGTCCTCGTAACATAGGACC	NA	NA	NA	NA	NA
P716	Neg control 138	TTCTATCTTAGTCCGCTTACTGCGTAGGTACCCGGAGGGTCGGACGCTAAGCGAGGTAGC	NA	NA	NA	NA	NA
P717	Neg control 139	CCGATACGGCGACTCCCGCTTGCCGTCTGCGAGTAATCGACAGCACGAACTCCCGCATGT	NA	NA	NA	NA	NA
P718	Neg control 140	GCTACCACTCGTCGAGATTAAGCACACGTGCCCGTACTTGTAATGAGGACGTTCGGATGC	NA	NA	NA	NA	NA
P719	Neg control 141	CCCATCGAGATGTCCGTGTACGGTACTCGGTAACCCGATTGGCGTAATATGATTTAACCG	NA	NA	NA	NA	NA
P720	Neg control 142	TCGTGTATAGTCTTGTAAGCACCATACGCGGACTACCCCTTTACTATAGCACGGGAGCCG	NA	NA	NA	NA	NA
P721	Neg control 143	CGCTTTACAATCGAGCTGGCTTCGCTTTTGATATAACGTTCGGCGCACTCTCGTACTACG	NA	NA	NA	NA	NA
P722	Neg control 144	TCGGTCTCGTGTATAGTACAGTACATCGAAGTTCCGACTGCCGTGGTATAACAATCCAAA	NA	NA	NA	NA	NA
P723	Neg control 145	CCACTGTTCAGACCTTGAACGTCAATCGGACTTATAAGGCACGGTATATCCTCGATTCCT	NA	NA	NA	NA	NA
P724	Neg control 146	CAGGGATCGGTTCGTAACCCCAGGTGATTGCGACTACTGTCGACGCATGTAGACTGTTTG	NA	NA	NA	NA	NA
P725	Neg control 147	CTATCCGTGAAGTCGCATTACTGGTGCCCCAGTAGTATCGTCGATCAAGCGGGAATACCC	NA	NA	NA	NA	NA
P726	Neg control 148	TAGAACAATTAGGGCTGCGCGTTTGCGTGCAATGCCCTAGTGATTGTGTGACCTGGCAAG	NA	NA	NA	NA	NA
P727	Neg control 149	GCGCGTGGGATAGTTTTTATCTCACCGACACATAAGTTTGATTAAGTAGCTGAGGGACAC	NA	NA	NA	NA	NA
P728	Neg control 150	TTGTAGTAGGGTCCCGACTCGTAATCGGTGCCCTTACGGTGCAACTGAATTGGAGCTTCA	NA	NA	NA	NA	NA
P729	Neg control 151	CAGAGTGCACAAGGTTCGAACGGTGATATGTGCGTATGTCGAGGTTGGCTCGTGGCAGCC	NA	NA	NA	NA	NA
P730	Neg control 152	AGGCCGCAGATTGATATTATTAGACTCCGTCGGACCGGAATGGGCCTAGCTATGTCCTTG	NA	NA	NA	NA	NA
P731	Neg control 153	CGCGGACTTAATTACCCGGTTGGCCTGCAATCATTCACGACTCAACTCTCTTCACGATCA	NA	NA	NA	NA	NA
P732	Neg control 154	CTTGACGCATTGGGTTGCCGAAACCTCGATGCCTAAACGGGACAGGCTACCTTGGTTCGT	NA	NA	NA	NA	NA
P733	Neg control 155	ATGGGTATACAATCAACAACACCTGATGTACGAGTGCGCAGGGGCCGGAACAGTACTCGT	NA	NA	NA	NA	NA
P734	Neg control 156	GTGGCCGGGATGCACTCATGGCCGCGTCGAACTAGATGTTATCCGTTGAAGATCAGGTCA	NA	NA	NA	NA	NA
P735	Neg control 157	AGTCCCCGGTCAAGCCGATAGACCGGTGCCCCAGCGGTTTGCATTACCTTGAGGTTATAT	NA	NA	NA	NA	NA
P736	Neg control 158	CGAGAATATCGCCGTCTATGGGCTCTAACGCTGTCGCTCATCGTACGTTCCCCCGGCACT	NA	NA	NA	NA	NA
P737	Neg control 159	TGGGCGCGACCGTTAAGACTACGCATAAGGGTACGCGTCCTGAGGTATTGCTCCTCGGAT	NA	NA	NA	NA	NA
P738	Neg control 160	GCCGAAGTAGTCTTTGTTCGTCAAATCTCGTGTGGCAGTCTCGCAAGATAATCGCCTTAT	NA	NA	NA	NA	NA
P739	Neg control 161	AACTGCAACGCGCATACCTAAGTGCACGGAGTTAATGCGTTGCACGGATCGAGAGAGCTC	NA	NA	NA	NA	NA
P740	Neg control 162	GATGCGATCTATCTGTCAGTTGCTCAATCGGGCCTTCGAAAGGTATTCAGGCGGTATCCA	NA	NA	NA	NA	NA
P741	Neg control 163	ACGCCTAGTGCGCGAATCCTACCGTCACCGTTCCTTAGCCGCTGATCACTAGTCTATTTG	NA	NA	NA	NA	NA
P742	Neg control 164	TCCCTCGACTGGTTGGTAGCGGTAAGACTTTCGTATTCGAGTACTAACATTCCCGGGTCA	NA	NA	NA	NA	NA
P743	Neg control 165	GCGCAACCGTCATAAGGCGCCTGTAGGAGGTAGTGCAAAACCCGGGGTAAATCTCCCGCA	NA	NA	NA	NA	NA
P744	Neg control 166	TGATCAACGTGCGACTACGTTAATTGGGCGTTAATAGGCTCGAAGGATGAACGCAACAGT	NA	NA	NA	NA	NA
P745	Neg control 167	GGCGGGACTCTGGGGAACGGCCGTCGCGACGAGAACTCCGCAGTCACTCATGGTACCCTG	NA	NA	NA	NA	NA
P746	Neg control 168	TTTGCGCGTGTCCTACTCCACGTGACAACGATGATGGGATCGTACAACTGAAGAACGCCG	NA	NA	NA	NA	NA
P747	Neg control 169	GGAGCTATTGGGGCGCACAAGGTTATACATGTAGGGACCTAAGGTTTCGGGAGAACGTAA	NA	NA	NA	NA	NA
P748	Neg control 170	GCGTATCACGCTGTCTGTAACTTTGCCGCATACTGAGCTCGGCGTTAATTTTAAGAAGTT	NA	NA	NA	NA	NA
P749	Neg control 171	TTCACTGTTACTCTCCCGTTCGAAGACTGATAAGCCTAATCGATGAATAGGTGCTGCCTA	NA	NA	NA	NA	NA
P750	Neg control 172	GGCTTCAATATTTAATAGACGTCGTATGACCATCTAGCCGATCGCACCAGACGGATGGCC	NA	NA	NA	NA	NA
P751	Neg control 173	CATGCGGCTCGCAACTAAATCTCGGCCGGGCAGAAAATTGGTTCCGTCGACTCCGGTTTG	NA	NA	NA	NA	NA
P752	Neg control 174	GAATTCCTCATAGCATCCGGTCATGCCGATCTCGTATGCGTACACCGTTGGAGTGCCGTG	NA	NA	NA	NA	NA
P753	Neg control 175	TAGCAGGCTGCAATGAGTTACGGTACCTTCAGATAACTACCCCGTCGAATTGAATGATGG	NA	NA	NA	NA	NA
P754	Neg control 176	CGCTTACTTCATGACTTCGGGTCACGGCGTAGAAAAGACGTGTGACCGGCCCGGAGTGTA	NA	NA	NA	NA	NA
P755	Neg control 177	CGTCACGAGCACGTCCGTGTTATAGCACCCGTTAGCCGCATTTTGCGAGACGACTATAAG	NA	NA	NA	NA	NA
P756	Neg control 178	GTTGTCCCGTTGGCAACAGTCCGTTGGATCGCCACCCCGCTGGTCACTGGTACCCGATAC	NA	NA	NA	NA	NA
P757	Neg control 179	CATGATTAAGTCAGTAACTTTAGTCGGCCTATTGTTACCGCCACGTGATCGTTGCTCGGT	NA	NA	NA	NA	NA
P758	Neg control 180	CTAGTACCCTACCACGACATACGAAAGCTCCGCTCCCGAATATAGTCGACCCCCACTGGA	NA	NA	NA	NA	NA
P759	Neg control 181	AAACGCAGCCCTTGAGAAAGTGTCCGAGTCATAGATAGCCAACGCGCCCCTCCTACTGCG	NA	NA	NA	NA	NA
P760	Neg control 182	GCACCGCTACTTAATCCGCCCGACATGCGGTTATTGTCCACCTGCGGGATAGCCTACGTA	NA	NA	NA	NA	NA
P761	Neg control 183	TCTAGTTCTAATCAGCGGGGGGATGGGGCGCCAAGGGTATTTATGTGCAGGACGGGCTCC	NA	NA	NA	NA	NA
P762	Neg control 184	CATCGGCATAGCCTATCTCGATCGCCGGCGTGTAGAAATGCATATCCAGCTAGTAGCGTG	NA	NA	NA	NA	NA
P763	Neg control 185	GTGTTTACCGCCGAAATCACACGACAGGCCGCCGAGTCGATAGTCGAGTATAGTGGTCTG	NA	NA	NA	NA	NA
P764	Neg control 186	CCCTAGAGTAATGATCCGATGTATTTGCGCGATGTGCAAAGAGCCGTGCCTAGCCTAGCT	NA	NA	NA	NA	NA
P765	Neg control 187	ACGCCACAGAATCTGTCTACTAGTCTGTCGGACTAGTCCCCTGATTAATTGATTAGCGGG	NA	NA	NA	NA	NA
P766	Neg control 188	ACGTAGTCTTCCATACCTGCGAGTTGAATCCTTATGGCGATCAAGGACACCCGTTTTTGG	NA	NA	NA	NA	NA
P767	Neg control 189	AAGCATGACTGCCGTAAAAAACAAGCGGGAAGTGACTCCGATGCGTGGTACCTGCCGGAC	NA	NA	NA	NA	NA
P768	Neg control 190	CAGGGGCTCTCGGGCGGAACATGCTATTGATTGGAGCCAGCGTGTCTTTCGGCTGTTTTC	NA	NA	NA	NA	NA
P769	Neg control 191	CGCTGAATCCATTTAGGTATGGTTGGAAAAGCGATTGGTTCGGCCGCTGCGGTACGCATC	NA	NA	NA	NA	NA
P770	Neg control 192	CAGGGCCAATCTTGGATAATGCGGATCTGGCGAGAGCGCGAGTGAAACCGCTGAAAATTT	NA	NA	NA	NA	NA
P771	Neg control 193	GCGAGCGCGTTCTCGTCAATTAATCGAAGACGTCATTTACGGGGATGTAGTTGTATAAGT	NA	NA	NA	NA	NA
P772	Neg control 194	ATCTCTCGGGCTCTGCCACGATGACCGGTAAACTTTTGTGCGCCGACAGAGTCACCAAAC	NA	NA	NA	NA	NA
P773	Neg control 195	AGAAGACGAAAGTCGGTCTTAATTGACGTTAGGCGGTTACAACATACTCGTCGCGACGGT	NA	NA	NA	NA	NA
P774	Neg control 196	AGCCGCGGTTGAGAGACTGAGCACGCGTCTAAGCCGCTATTTTAGGATAAAGTCGGTGGG	NA	NA	NA	NA	NA
P775	Neg control 197	CGTGATAGCCGAGTAATGGAGGTCGCTAGAGTGAGGCGGGTTAGTGCACTCAAGCACACC	NA	NA	NA	NA	NA
P776	Neg control 198	ACGTCTCCGCCACGATAAAAACGATGATTACTTGCTCGACAAGAGGGGGGCGCGCACCCC	NA	NA	NA	NA	NA
P777	Neg control 199	CGGCATGTTACTCACACCAAATCGCCGACTCAGTACTCTAAGCACAATACAGCTAACGAC	NA	NA	NA	NA	NA
P778	Neg control 200	TCAAGAAGCGATAATTACGGGATCGCGGACGTCGTTAAGGTAGAGCCAATCACTGCACGA	NA	NA	NA	NA	NA
P779	ctrl 1	GTGGAAAGTGTAAAGCATTCCGTGGAAAGTGTAAAGCATTCCGTGGAAAGTGTAAAGCAT	NA	NA	NA	NA	NA
P780	ctrl 2	CAGGCTCTCATCAGTTGTTTCCAGGCTCTCATCAGTTGTTTCCAGGCTCTCATCAGTTGT	NA	NA	NA	NA	NA
P781	ctrl 3	TTGAAACAACTGATGAGAGCCTTGAAACAACTGATGAGAGCCTTGAAACAACTGATGAGA	NA	NA	NA	NA	NA
P782	ctrl 4	ATGGCTCCTCAGGCTCTCATCATGGCTCCTCAGGCTCTCATCATGGCTCCTCAGGCTCTC	NA	NA	NA	NA	NA
P783	ctrl 5	CTGATGAGAGCCTGAGGAGCCCTGATGAGAGCCTGAGGAGCCCTGATGAGAGCCTGAGGA	NA	NA	NA	NA	NA
P784	ctrl 6	CTGCTGGAACCGCCATAGCCACCTGCTGGAACCGCCATAGCCACCTGCTGGAACCGCCAT	NA	NA	NA	NA	NA
P785	ctrl 7	AGGTGGCTATGGCGGTTCCAGCAGGTGGCTATGGCGGTTCCAGCAGGTGGCTATGGCGGT	NA	NA	NA	NA	NA
P786	ctrl 8	TTGGAATGCTTTACACTTTCCTTGGAATGCTTTACACTTTCCTTGGAATGCTTTACACTT	NA	NA	NA	NA	NA
P787	28S_rRNA1005	TCTAAACCCAGCTCACGTTCCCTATTAGTTCTAAACCCAGCTCACGTTCCCTATTAGTTC	4157	29	45	-1	NA
P788	28S_rRNA276	GCCCCAAGACCTCTAATCATTCGCTTTACGCCCCAAGACCTCTAATCATTCGCTTTACGC	1534	29	50	-1.1	NA
P789	28S_rRNA535	GCCGACTTCCCTTACCTACATTGTTCCGCCGACTTCCCTTACCTACATTGTTCCGCCGAC	2581	27	55	-1.1	NA
P790	28S_rRNA554	CCCTTAGAGCCAATCCTTATCCCGAAGTCCCTTAGAGCCAATCCTTATCCCGAAGTCCCT	2622	28	51	-1.1	NA
P791	28S_rRNA633	GTCATAGTTACTCCCGCCGTTTACCCGTCATAGTTACTCCCGCCGTTTACCCGTCATAGT	3396	26	51	-1.1	NA
P792	28S_rRNA555	CCCTTAGAGCCAATCCTTATCCCGAAGCCCTTAGAGCCAATCCTTATCCCGAAGCCCTTA	2623	27	51	-1.2	NA
P793	18S_rRNA501	CTTCCGTCAATTCCTTTAAGTTTCAGCTTTGCAACTTCCGTCAATTCCTTTAAGTTTCAG	1177	34	38	-1.2	NA
P794	18S_rRNA579	TAACCAGACAAATCGCTCCACCAACTAAGTAACCAGACAAATCGCTCCACCAACTAAGTA	1340	29	43	-1.2	NA
P795	28S_rRNA274	CCCAAGACCTCTAATCATTCGCTTTACCGCCCAAGACCTCTAATCATTCGCTTTACCGCC	1532	29	50	-1.4	NA
P796	18S_rRNA582	GAATTAACCAGACAAATCGCTCCACCAACTGAATTAACCAGACAAATCGCTCCACCAACT	1343	30	43	-1.4	NA
P797	28S_rRNA533	GCCGACTTCCCTTACCTACATTGTTCCAAGCCGACTTCCCTTACCTACATTGTTCCAAGC	2579	29	50	-1.6	NA
P798	28S_rRNA525	CCCTTACCTACATTGTTCCAACATGCCAGCCCTTACCTACATTGTTCCAACATGCCAGCC	2571	29	50	-1.8	NA
P799	28S_rRNA526	TCCCTTACCTACATTGTTCCAACATGCCATCCCTTACCTACATTGTTCCAACATGCCATC	2572	29	45	-1.8	NA
P800	28S_rRNA527	TTCCCTTACCTACATTGTTCCAACATGCCTTCCCTTACCTACATTGTTCCAACATGCCTT	2573	29	43	-1.8	NA
P801	28S_rRNA528	CTTCCCTTACCTACATTGTTCCAACATGCCTTCCCTTACCTACATTGTTCCAACATGCCT	2574	29	45	-1.8	NA
P802	28S_rRNA530	CGACTTCCCTTACCTACATTGTTCCAACATCGACTTCCCTTACCTACATTGTTCCAACAT	2576	30	43	-1.8	NA
P803	18S_rRNA70	GAGCGACCAAAGGAACCATAACTGATTTAATGAGAGCGACCAAAGGAACCATAACTGATT	96	33	41	-1.8	NA
P804	18S_rRNA503	CTTCCGTCAATTCCTTTAAGTTTCAGCTTTGCCTTCCGTCAATTCCTTTAAGTTTCAGCT	1179	32	40	-1.9	NA
P805	28S_rRNA885	GGTAACTTTTCTGACACCTCCTGCTTAAAACGGTAACTTTTCTGACACCTCCTGCTTAAA	4007	31	41	-2	NA
P806	28S_rRNA1095	CCTCAGCCAAGCACATACACCAAATGTCCCTCAGCCAAGCACATACACCAAATGTCCCTC	4273	28	51	-2	NA
P807	18S_rRNA62	CAAAGGAACCATAACTGATTTAATGAGCCATTCGCAAAGGAACCATAACTGATTTAATGA	88	34	35	-2	NA
P808	18S_rRNA69	GCGACCAAAGGAACCATAACTGATTTAATGAGGCGACCAAAGGAACCATAACTGATTTAA	95	32	40	-2	NA
P809	18S_rRNA73	CGAGCGACCAAAGGAACCATAACTGATTTAACGAGCGACCAAAGGAACCATAACTGATTT	99	31	43	-2	NA
P810	28S_rRNA415	CTCGTTTGAATATTTGCTACTACCACCAAGATCTCTCGTTTGAATATTTGCTACTACCAC	2100	34	38	-2.1	NA
P811	28S_rRNA1096	CTCCTCAGCCAAGCACATACACCAAATGTCTCCTCAGCCAAGCACATACACCAAATGTCT	4274	29	48	-2.1	NA
P812	18S_rRNA67	GACCAAAGGAACCATAACTGATTTAATGAGCCGACCAAAGGAACCATAACTGATTTAATG	93	32	38	-2.1	NA
P813	18S_rRNA68	CGACCAAAGGAACCATAACTGATTTAATGAGCCGACCAAAGGAACCATAACTGATTTAAT	94	32	38	-2.1	NA
P814	28S_rRNA200	CCTGCCCAAGCATAGTTCACCATCTTTCCCTGCCCAAGCATAGTTCACCATCTTTCCCTG	1333	28	51	-2.2	NA
P815	28S_rRNA201	CCCTGCCCAAGCATAGTTCACCATCTTTCCCTGCCCAAGCATAGTTCACCATCTTTCCCT	1334	28	51	-2.2	NA
P816	28S_rRNA202	CCCTGCCCAAGCATAGTTCACCATCTTCCCTGCCCAAGCATAGTTCACCATCTTCCCTGC	1335	27	55	-2.2	NA
P817	28S_rRNA1094	CCTCAGCCAAGCACATACACCAAATGTCTCCTCAGCCAAGCACATACACCAAATGTCTCC	4272	29	50	-2.2	NA
P818	18S_rRNA65	GACCAAAGGAACCATAACTGATTTAATGAGCCATGACCAAAGGAACCATAACTGATTTAA	91	34	36	-2.2	NA
P819	28S_rRNA413	GTTTGAATATTTGCTACTACCACCAAGATCTGCGTTTGAATATTTGCTACTACCACCAAG	2098	33	38	-2.5	NA
P820	18S_rRNA494	GTCAATTCCTTTAAGTTTCAGCTTTGCAACCATACTGTCAATTCCTTTAAGTTTCAGCTT	1170	36	35	-2.5	NA
P821	18S_rRNA496	CGTCAATTCCTTTAAGTTTCAGCTTTGCAACCATACGTCAATTCCTTTAAGTTTCAGCTT	1172	35	36	-2.5	NA
P822	18S_rRNA64	GACCAAAGGAACCATAACTGATTTAATGAGCCATTGACCAAAGGAACCATAACTGATTTA	90	35	36	-2.6	NA
P823	18S_rRNA74	CGAGCGACCAAAGGAACCATAACTGATTTACGAGCGACCAAAGGAACCATAACTGATTTA	100	30	43	-2.6	NA
P824	18S_rRNA493	CAATTCCTTTAAGTTTCAGCTTTGCAACCATACTCCAATTCCTTTAAGTTTCAGCTTTGC	1169	35	36	-2.6	NA
P825	18S_rRNA495	GTCAATTCCTTTAAGTTTCAGCTTTGCAACCATACGTCAATTCCTTTAAGTTTCAGCTTT	1171	35	35	-2.6	NA
P826	28S_rRNA416	CTCGTTTGAATATTTGCTACTACCACCAAGATCCTCGTTTGAATATTTGCTACTACCACC	2101	33	40	-2.7	NA
P827	18S_rRNA497	CGTCAATTCCTTTAAGTTTCAGCTTTGCAACCATCGTCAATTCCTTTAAGTTTCAGCTTT	1173	34	36	-2.7	NA
P828	18S_rRNA498	CGTCAATTCCTTTAAGTTTCAGCTTTGCAACCACGTCAATTCCTTTAAGTTTCAGCTTTG	1174	33	38	-2.7	NA
P829	18S_rRNA797	CACCTACGGAAACCTTGTTACGACTTTTACTCACCTACGGAAACCTTGTTACGACTTTTA	1818	31	41	-2.7	NA
P830	28S_rRNA163	TTTACCTCTTAACGGTTTCACGCCCTCTTTTTACCTCTTAACGGTTTCACGCCCTCTTTT	406	29	43	-2.8	NA
P831	28S_rRNA414	CGTTTGAATATTTGCTACTACCACCAAGATCTGCGTTTGAATATTTGCTACTACCACCAA	2099	33	38	-2.8	NA
P832	28S_rRNA524	CCTTACCTACATTGTTCCAACATGCCAGACCTTACCTACATTGTTCCAACATGCCAGACC	2570	29	46	-2.8	NA
P833	28S_rRNA896	TATCCCTGTGGTAACTTTTCTGACACCTCTATCCCTGTGGTAACTTTTCTGACACCTCTA	4018	29	43	-2.8	NA
P834	18S_rRNA66	GACCAAAGGAACCATAACTGATTTAATGAGCCAGACCAAAGGAACCATAACTGATTTAAT	92	33	36	-2.8	NA
P835	18S_rRNA499	CGTCAATTCCTTTAAGTTTCAGCTTTGCAACCCGTCAATTCCTTTAAGTTTCAGCTTTGC	1175	32	40	-2.8	NA
P836	18S_rRNA500	CCGTCAATTCCTTTAAGTTTCAGCTTTGCAACCCGTCAATTCCTTTAAGTTTCAGCTTTG	1176	32	40	-2.8	NA
P837	28S_rRNA890	TGTGGTAACTTTTCTGACACCTCCTGCTTTGTGGTAACTTTTCTGACACCTCCTGCTTTG	4012	29	45	-2.9	NA
P838	28S_rRNA891	CTGTGGTAACTTTTCTGACACCTCCTGCTCTGTGGTAACTTTTCTGACACCTCCTGCTCT	4013	29	48	-2.9	NA
P839	28S_rRNA894	CCCTGTGGTAACTTTTCTGACACCTCCTCCCTGTGGTAACTTTTCTGACACCTCCTCCCT	4016	28	51	-2.9	NA
P840	18S_rRNA796	CACCTACGGAAACCTTGTTACGACTTTTACTTCACCTACGGAAACCTTGTTACGACTTTT	1817	32	41	-2.9	NA
P841	28S_rRNA480	GACCGACTGACCCATGTTCAACTGCTGACCGACTGACCCATGTTCAACTGCTGACCGACT	2173	26	55	-3	NA
P842	18S_rRNA783	CCTTGTTACGACTTTTACTTCCTCTAGATAGTCCCTTGTTACGACTTTTACTTCCTCTAG	1804	33	40	-3.1	NA
P843	28S_rRNA1031	CAACACATCATCAGTAGGGTAAAACTAACCTGTCAACACATCATCAGTAGGGTAAAACTA	4196	33	38	-3.2	NA
P844	28S_rRNA1099	GCTCCTCAGCCAAGCACATACACCAAAGCTCCTCAGCCAAGCACATACACCAAAGCTCCT	4277	27	53	-3.2	NA
P845	18S_rRNA63	CCAAAGGAACCATAACTGATTTAATGAGCCATTCCCAAAGGAACCATAACTGATTTAATG	89	34	36	-3.2	NA
P846	18S_rRNA416	CTCCGACTTTCGTTCTTGATTAATGAAAACATTCTTGCTCCGACTTTCGTTCTTGATTAA	1007	37	36	-3.2	NA
P847	18S_rRNA561	ACCCACGGAATCGAGAAAGAGCTATCAATACCCACGGAATCGAGAAAGAGCTATCAATAC	1294	29	45	-3.2	NA
P848	18S_rRNA562	CACCCACGGAATCGAGAAAGAGCTATCAACACCCACGGAATCGAGAAAGAGCTATCAACA	1295	29	48	-3.2	NA
P849	28S_rRNA886	GTGGTAACTTTTCTGACACCTCCTGCTTAAAAGTGGTAACTTTTCTGACACCTCCTGCTT	4008	32	43	-3.3	NA
P850	28S_rRNA892	CTGTGGTAACTTTTCTGACACCTCCTGCCTGTGGTAACTTTTCTGACACCTCCTGCCTGT	4014	28	50	-3.3	NA
P851	28S_rRNA895	CCCTGTGGTAACTTTTCTGACACCTCCCCCTGTGGTAACTTTTCTGACACCTCCCCCTGT	4017	27	53	-3.3	NA
P852	28S_rRNA1100	GCTCCTCAGCCAAGCACATACACCAAGCTCCTCAGCCAAGCACATACACCAAGCTCCTCA	4278	26	55	-3.3	NA
P853	18S_rRNA72	CGAGCGACCAAAGGAACCATAACTGATTTAATCGAGCGACCAAAGGAACCATAACTGATT	98	32	43	-3.3	NA
P854	18S_rRNA509	GCCCTTCCGTCAATTCCTTTAAGTTTCAGGCCCTTCCGTCAATTCCTTTAAGTTTCAGGC	1185	29	46	-3.3	NA
P855	18S_rRNA563	CACCCACGGAATCGAGAAAGAGCTATCACACCCACGGAATCGAGAAAGAGCTATCACACC	1296	28	51	-3.3	NA
P856	18S_rRNA782	CCTTGTTACGACTTTTACTTCCTCTAGATAGTCACCTTGTTACGACTTTTACTTCCTCTA	1803	34	38	-3.3	NA
P857	28S_rRNA58	CTTCCCTGTTCACTCGCCGTTACTGACTTCCCTGTTCACTCGCCGTTACTGACTTCCCTG	81	26	55	-3.4	NA
P858	28S_rRNA538	GCTTGCCGACTTCCCTTACCTACATTGTGCTTGCCGACTTCCCTTACCTACATTGTGCTT	2584	28	50	-3.4	NA
P859	28S_rRNA632	CATAGTTACTCCCGCCGTTTACCCGCATAGTTACTCCCGCCGTTTACCCGCATAGTTACT	3395	25	51	-3.4	NA
P860	18S_rRNA637	CTGAACGCCACTTGTCCCTCTAAGAAGTCTGAACGCCACTTGTCCCTCTAAGAAGTCTGA	1438	28	50	-3.4	NA
P861	28S_rRNA529	GACTTCCCTTACCTACATTGTTCCAACATGGACTTCCCTTACCTACATTGTTCCAACATG	2575	30	43	-3.5	NA
P862	28S_rRNA557	GCCCTTAGAGCCAATCCTTATCCCGAGCCCTTAGAGCCAATCCTTATCCCGAGCCCTTAG	2625	26	55	-3.5	NA
P863	28S_rRNA893	CCTGTGGTAACTTTTCTGACACCTCCTGCCTGTGGTAACTTTTCTGACACCTCCTGCCTG	4015	28	51	-3.5	NA
P864	28S_rRNA1088	CCAAGCACATACACCAAATGTCTGAACCTCCAAGCACATACACCAAATGTCTGAACCTCC	4266	29	46	-3.5	NA
P865	28S_rRNA1089	GCCAAGCACATACACCAAATGTCTGAACCGCCAAGCACATACACCAAATGTCTGAACCGC	4267	29	50	-3.5	NA
P866	28S_rRNA1090	AGCCAAGCACATACACCAAATGTCTGAACAGCCAAGCACATACACCAAATGTCTGAACAG	4268	29	45	-3.5	NA
P867	28S_rRNA1091	CAGCCAAGCACATACACCAAATGTCTGAACAGCCAAGCACATACACCAAATGTCTGAACA	4269	29	45	-3.5	NA
P868	28S_rRNA346	GCTGTCTATATCAACCAACACCTTTTCTGGGCTGTCTATATCAACCAACACCTTTTCTGG	1737	30	43	-3.6	NA
P869	28S_rRNA553	CCCTTAGAGCCAATCCTTATCCCGAAGTTCCCTTAGAGCCAATCCTTATCCCGAAGTTCC	2621	29	50	-3.6	NA
P870	28S_rRNA889	GTGGTAACTTTTCTGACACCTCCTGCTTAGTGGTAACTTTTCTGACACCTCCTGCTTAGT	4011	29	45	-3.6	NA
P871	18S_rRNA419	CCTCCGACTTTCGTTCTTGATTAATGAAAACATTCCCTCCGACTTTCGTTCTTGATTAAT	1010	35	38	-3.6	NA
P872	28S_rRNA556	GCCCTTAGAGCCAATCCTTATCCCGAAGCCCTTAGAGCCAATCCTTATCCCGAAGCCCTT	2624	27	53	-3.7	NA
P873	28S_rRNA558	CAGCCCTTAGAGCCAATCCTTATCCCCAGCCCTTAGAGCCAATCCTTATCCCCAGCCCTT	2627	26	55	-3.7	NA
P874	18S_rRNA418	CCTCCGACTTTCGTTCTTGATTAATGAAAACATTCTCCTCCGACTTTCGTTCTTGATTAA	1009	36	38	-3.7	NA
P875	18S_rRNA491	CTTTAAGTTTCAGCTTTGCAACCATACTCCCCTTTAAGTTTCAGCTTTGCAACCATACTC	1167	31	40	-3.7	NA
P876	18S_rRNA492	CCTTTAAGTTTCAGCTTTGCAACCATACTCCCCTTTAAGTTTCAGCTTTGCAACCATACT	1168	31	40	-3.7	NA
P877	18S_rRNA778	CTTGTTACGACTTTTACTTCCTCTAGATAGTCAAGTTCTTGTTACGACTTTTACTTCCTC	1799	37	36	-3.7	NA
P878	28S_rRNA559	GACCCAGCCCTTAGAGCCAATCCTTATGACCCAGCCCTTAGAGCCAATCCTTATGACCCA	2630	27	53	-3.8	NA
P879	28S_rRNA887	GTGGTAACTTTTCTGACACCTCCTGCTTAAAGTGGTAACTTTTCTGACACCTCCTGCTTA	4009	31	43	-3.8	NA
P880	28S_rRNA888	GTGGTAACTTTTCTGACACCTCCTGCTTAAGTGGTAACTTTTCTGACACCTCCTGCTTAA	4010	30	43	-3.8	NA
P881	28S_rRNA412	GTTTGAATATTTGCTACTACCACCAAGATCTGCAGTTTGAATATTTGCTACTACCACCAA	2097	34	36	-3.9	NA
P882	18S_rRNA490	TAAGTTTCAGCTTTGCAACCATACTCCCCTAAGTTTCAGCTTTGCAACCATACTCCCCTA	1166	29	43	-3.9	NA
P883	28S_rRNA267	CAAGACCTCTAATCATTCGCTTTACCGGATAAAACAAGACCTCTAATCATTCGCTTTACC	1525	34	40	-4	NA
P884	18S_rRNA584	GGAATTAACCAGACAAATCGCTCCACCAAGGAATTAACCAGACAAATCGCTCCACCAAGG	1345	29	46	-4	NA
P885	28S_rRNA537	GCTTGCCGACTTCCCTTACCTACATTGTTGCTTGCCGACTTCCCTTACCTACATTGTTGC	2583	29	50	-4.1	NA
P886	28S_rRNA1097	CTCCTCAGCCAAGCACATACACCAAATGCTCCTCAGCCAAGCACATACACCAAATGCTCC	4275	28	51	-4.1	NA
P887	18S_rRNA588	GTTATCGGAATTAACCAGACAAATCGCTCCAGTTATCGGAATTAACCAGACAAATCGCTC	1349	31	41	-4.1	NA
P888	18S_rRNA799	GTTCACCTACGGAAACCTTGTTACGACTTTTAGTTCACCTACGGAAACCTTGTTACGACT	1820	32	43	-4.1	NA
P889	18S_rRNA794	CTACGGAAACCTTGTTACGACTTTTACTTCCCTACGGAAACCTTGTTACGACTTTTACTT	1815	31	40	-4.2	NA
P890	18S_rRNA795	CCTACGGAAACCTTGTTACGACTTTTACTTCCCTACGGAAACCTTGTTACGACTTTTACT	1816	31	41	-4.2	NA
P891	18S_rRNA801	GTTCACCTACGGAAACCTTGTTACGACTTTGTTCACCTACGGAAACCTTGTTACGACTTT	1822	30	43	-4.2	NA
P892	28S_rRNA155	CGGTTTCACGCCCTCTTGAACTCTCTCGGTTTCACGCCCTCTTGAACTCTCTCGGTTTCA	397	26	53	-4.3	NA
P893	28S_rRNA156	CTTAACGGTTTCACGCCCTCTTGAACTCTCTTAACGGTTTCACGCCCTCTTGAACTCTCT	399	29	48	-4.3	NA
P894	28S_rRNA158	CTCTTAACGGTTTCACGCCCTCTTGAACTCTCTTAACGGTTTCACGCCCTCTTGAACTCT	401	29	48	-4.3	NA
P895	28S_rRNA423	CCTTCAAAGTTCTCGTTTGAATATTTGCTACTACCACCTTCAAAGTTCTCGTTTGAATAT	2109	36	35	-4.3	NA
P896	28S_rRNA424	CCTTCAAAGTTCTCGTTTGAATATTTGCTACTACCCCTTCAAAGTTCTCGTTTGAATATT	2110	35	35	-4.3	NA
P897	18S_rRNA585	CGGAATTAACCAGACAAATCGCTCCACCACGGAATTAACCAGACAAATCGCTCCACCACG	1346	29	50	-4.3	NA
P898	18S_rRNA587	ATCGGAATTAACCAGACAAATCGCTCCACATCGGAATTAACCAGACAAATCGCTCCACAT	1348	29	43	-4.3	NA
P899	18S_rRNA781	CCTTGTTACGACTTTTACTTCCTCTAGATAGTCAACCTTGTTACGACTTTTACTTCCTCT	1802	35	38	-4.3	NA
P900	18S_rRNA417	CCTCCGACTTTCGTTCTTGATTAATGAAAACATTCTTCCTCCGACTTTCGTTCTTGATTA	1008	37	38	-4.4	NA
P901	18S_rRNA422	GAACCTCCGACTTTCGTTCTTGATTAATGAAAACAGAACCTCCGACTTTCGTTCTTGATT	1013	35	40	-4.4	NA
P902	18S_rRNA723	AATCAACGCAAGCTTATGACCCGCACTTAAATCAACGCAAGCTTATGACCCGCACTTAAA	1648	29	43	-4.4	NA
P903	18S_rRNA724	TAATCAACGCAAGCTTATGACCCGCACTTTAATCAACGCAAGCTTATGACCCGCACTTTA	1649	29	43	-4.4	NA
P904	18S_rRNA725	TTAATCAACGCAAGCTTATGACCCGCACTTTAATCAACGCAAGCTTATGACCCGCACTTT	1650	29	43	-4.4	NA
P905	18S_rRNA726	CTTAATCAACGCAAGCTTATGACCCGCACCTTAATCAACGCAAGCTTATGACCCGCACCT	1651	29	48	-4.4	NA
P906	mmu-let-7g	ACTGTACAAACTACTACCTCAACTGTACAAACTACTACCTCAACTGTACAAACTACTACC	NA	21	38	NA	NA
P907	mmu-let-7i	AGCACAAACTACTACCTCAAGCACAAACTACTACCTCAAGCACAAACTACTACCTCAAGC	NA	19	43	NA	NA
P908	mmu-miR-1d	AATACATACTTCTTTACATTCCAAATACATACTTCTTTACATTCCAAATACATACTTCTT	NA	23	25	NA	NA
P909	mmu-miR-15b	TGTAAACCATGATGTGCTGCTATGTAAACCATGATGTGCTGCTATGTAAACCATGATGTG	NA	22	40	NA	NA
P910	mmu-miR-23b	GTGGTAATCCCTGGCAATGTGATGTGGTAATCCCTGGCAATGTGATGTGGTAATCCCTGG	NA	23	50	NA	NA
P911	mmu-miR-27b	CAGAACTTAGCCACTGTGAACAGAACTTAGCCACTGTGAACAGAACTTAGCCACTGTGAA	NA	20	45	NA	NA
P912	mmu-miR-29b	ACACTGATTTCAAATGGTGCTAACACTGATTTCAAATGGTGCTAACACTGATTTCAAATG	NA	22	35	NA	NA
P913	mmu-miR-30a	GCTGCAAACATCCGACTGAAAGGCTGCAAACATCCGACTGAAAGGCTGCAAACATCCGAC	NA	22	51	NA	NA
P914	mmu-miR-30a*	GCTTCCAGTCGAGGATGTTTACAGCTTCCAGTCGAGGATGTTTACAGCTTCCAGTCGAGG	NA	23	51	NA	NA
P915	mmu-miR-30b	GCTGAGTGTAGGATGTTTACAGCTGAGTGTAGGATGTTTACAGCTGAGTGTAGGATGTTT	NA	21	43	NA	NA
P916	mmu-miR-99a	ACAAGATCGGATCTACGGGTACAAGATCGGATCTACGGGTACAAGATCGGATCTACGGGT	NA	20	50	NA	NA
P917	mmu-miR-99b	CGCAAGGTCGGTTCTACGGGTGCGCAAGGTCGGTTCTACGGGTGCGCAAGGTCGGTTCTA	NA	22	61	NA	NA
P918	mmu-miR-101	TCAGTTATCACAGTACTGTATCAGTTATCACAGTACTGTATCAGTTATCACAGTACTGTA	NA	20	35	NA	NA
P919	mmu-miR-124a	TGGCATTCACCGCGTGCCTTAATGGCATTCACCGCGTGCCTTAATGGCATTCACCGCGTG	NA	22	56	NA	NA
P920	mmu-miR-125a	CACAGGTTAAAGGGTCTCAGGGACACAGGTTAAAGGGTCTCAGGGACACAGGTTAAAGGG	NA	23	51	NA	NA
P921	mmu-miR-125b	TCACAAGTTAGGGTCTCAGGGATCACAAGTTAGGGTCTCAGGGATCACAAGTTAGGGTCT	NA	22	48	NA	NA
P922	mmu-miR-126	GCATTATTACTCACGGTACGAGCATTATTACTCACGGTACGAGCATTATTACTCACGGTA	NA	21	41	NA	NA
P923	mmu-miR-126*	CGCGTACCAAAAGTAATAATGCGCGTACCAAAAGTAATAATGCGCGTACCAAAAGTAATA	NA	21	38	NA	NA
P924	mmu-miR-127	AGCCAAGCTCAGACGGATCCGAAGCCAAGCTCAGACGGATCCGAAGCCAAGCTCAGACGG	NA	22	60	NA	NA
P925	mmu-miR-128	AAAAGAGACCGGTTCACTGTGAAAAAGAGACCGGTTCACTGTGAAAAAGAGACCGGTTCA	NA	22	45	NA	NA
P926	mmu-miR-130a	GCCCTTTTAACATTGCACTGGCCCTTTTAACATTGCACTGGCCCTTTTAACATTGCACTG	NA	20	45	NA	NA
P927	mmu-miR-9*	ACTTTCGGTTATCTAGCTTTAACTTTCGGTTATCTAGCTTTAACTTTCGGTTATCTAGCT	NA	21	35	NA	NA
P928	mmu-miR-9	TCATACAGCTAGATAACCAAAGATCATACAGCTAGATAACCAAAGATCATACAGCTAGAT	NA	23	35	NA	NA
P929	mmu-miR-132	CGACCATGGCTGTAGACTGTTACGACCATGGCTGTAGACTGTTACGACCATGGCTGTAGA	NA	22	51	NA	NA
P930	mmu-miR-133	ACAGCTGGTTGAAGGGGACCAAACAGCTGGTTGAAGGGGACCAAACAGCTGGTTGAAGGG	NA	22	55	NA	NA
P931	mmu-miR-134	CCCTCTGGTCAACCAGTCACACCCTCTGGTCAACCAGTCACACCCTCTGGTCAACCAGTC	NA	21	58	NA	NA
P932	mmu-miR-135	TCACATAGGAATAAAAAGCCATATCACATAGGAATAAAAAGCCATATCACATAGGAATAA	NA	23	30	NA	NA
P933	mmu-miR-136	TCCATCATCAAAACAAATGGAGTTCCATCATCAAAACAAATGGAGTTCCATCATCAAAAC	NA	23	35	NA	NA
P934	mmu-miR-137	CTACGCGTATTCTTAAGCAATACTACGCGTATTCTTAAGCAATACTACGCGTATTCTTAA	NA	22	36	NA	NA
P935	mmu-miR-138	GATTCACAACACCAGCTGATTCACAACACCAGCTGATTCACAACACCAGCTGATTCACAA	NA	17	45	NA	NA
P936	mmu-miR-140	CTACCATAGGGTAAAACCACTCTACCATAGGGTAAAACCACTCTACCATAGGGTAAAACC	NA	21	43	NA	NA
P937	mmu-miR-141	CCATCTTTACCAGACAGTGTTCCATCTTTACCAGACAGTGTTCCATCTTTACCAGACAGT	NA	21	43	NA	NA
P938	mmu-miR-142-3p	CCATAAAGTAGGAAACACTACACCATAAAGTAGGAAACACTACACCATAAAGTAGGAAAC	NA	22	36	NA	NA
P939	mmu-miR-142-5p	GTAGTGCTTTCTACTTTATGGTAGTGCTTTCTACTTTATGGTAGTGCTTTCTACTTTATG	NA	20	35	NA	NA
P940	mmu-miR-144	CTAGTACATCATCTATACTGTACTAGTACATCATCTATACTGTACTAGTACATCATCTAT	NA	22	31	NA	NA
P941	mmu-miR-145	AAGGGATTCCTGGGAAAACTGGACAAGGGATTCCTGGGAAAACTGGACAAGGGATTCCTG	NA	24	50	NA	NA
P942	mmu-miR-146	AACCCATGGAATTCAGTTCTCAAACCCATGGAATTCAGTTCTCAAACCCATGGAATTCAG	NA	22	41	NA	NA
P943	mmu-miR-149	GGAGTGAAGACACGGAGCCAGAGGAGTGAAGACACGGAGCCAGAGGAGTGAAGACACGGA	NA	22	58	NA	NA
P944	mmu-miR-150	CACTGGTACAAGGGTTGGGAGACACTGGTACAAGGGTTGGGAGACACTGGTACAAGGGTT	NA	22	53	NA	NA
P945	mmu-miR-151	CCTCAAGGAGCCTCAGTCTAGCCTCAAGGAGCCTCAGTCTAGCCTCAAGGAGCCTCAGTC	NA	21	58	NA	NA
P946	mmu-miR-152	CCAAGTTCTGTCATGCACTGACCAAGTTCTGTCATGCACTGACCAAGTTCTGTCATGCAC	NA	21	48	NA	NA
P947	mmu-miR-153	TCACTTTTGTGACTATGCAATCACTTTTGTGACTATGCAATCACTTTTGTGACTATGCAA	NA	20	35	NA	NA
P948	mmu-miR-154	CGAAGGCAACACGGATAACCTACGAAGGCAACACGGATAACCTACGAAGGCAACACGGAT	NA	22	51	NA	NA
P949	mmu-miR-155	CCCCTATCACAATTAGCATTAACCCCTATCACAATTAGCATTAACCCCTATCACAATTAG	NA	22	38	NA	NA
P950	mmu-miR-10b	ACACAAATTCGGTTCTACAGGGACACAAATTCGGTTCTACAGGGACACAAATTCGGTTCT	NA	22	43	NA	NA
P951	mmu-miR-129b	AGCAAGCCCAGACCGCAAAAAGAGCAAGCCCAGACCGCAAAAAGAGCAAGCCCAGACCGC	NA	22	58	NA	NA
P952	mmu-miR-181	ACTCACCGACAGCGTTGAATGTTACTCACCGACAGCGTTGAATGTTACTCACCGACAGCG	NA	23	51	NA	NA
P953	mmu-miR-182	TGTGAGTTCTACCATTGCCAAATGTGAGTTCTACCATTGCCAAATGTGAGTTCTACCATT	NA	22	40	NA	NA
P954	mmu-miR-183	CAGTGAATTCTACCAGTGCCATACAGTGAATTCTACCAGTGCCATACAGTGAATTCTACC	NA	23	43	NA	NA
P955	mmu-miR-184	ACCCTTATCAGTTCTCCGTCCAACCCTTATCAGTTCTCCGTCCAACCCTTATCAGTTCTC	NA	22	48	NA	NA
P956	mmu-miR-185	GAACTGCCTTTCTCTCCAGAACTGCCTTTCTCTCCAGAACTGCCTTTCTCTCCAGAACTG	NA	18	50	NA	NA
P957	mmu-miR-186	AAGCCCAAAAGGAGAATTCTTTGAAGCCCAAAAGGAGAATTCTTTGAAGCCCAAAAGGAG	NA	23	41	NA	NA
P958	mmu-miR-187	CCGGCTGCAACACAAGACACGACCGGCTGCAACACAAGACACGACCGGCTGCAACACAAG	NA	22	60	NA	NA
P959	mmu-miR-188	ACCCTCCACCATGCAAGGGATGACCCTCCACCATGCAAGGGATGACCCTCCACCATGCAA	NA	22	58	NA	NA
P960	mmu-miR-24	CTGTTCCTGCTGAACTGAGCCACTGTTCCTGCTGAACTGAGCCACTGTTCCTGCTGAACT	NA	22	53	NA	NA
P961	mmu-miR-189	ACTGATATCAGCTCAGTAGGCACACTGATATCAGCTCAGTAGGCACACTGATATCAGCTC	NA	23	46	NA	NA
P962	mmu-miR-190	ACCTAATATATCAAACATATCAACCTAATATATCAAACATATCAACCTAATATATCAAAC	NA	22	23	NA	NA
P963	mmu-miR-191	AGCTGCTTTTGGGATTCCGTTGAGCTGCTTTTGGGATTCCGTTGAGCTGCTTTTGGGATT	NA	22	48	NA	NA
P964	mmu-miR-193	CTGGGACTTTGTAGGCCAGTTCTGGGACTTTGTAGGCCAGTTCTGGGACTTTGTAGGCCA	NA	21	53	NA	NA
P965	mmu-miR-194	TCCACATGGAGTTGCTGTTACATCCACATGGAGTTGCTGTTACATCCACATGGAGTTGCT	NA	22	46	NA	NA
P966	mmu-miR-195	GCCAATATTTCTGTGCTGCTAGCCAATATTTCTGTGCTGCTAGCCAATATTTCTGTGCTG	NA	21	43	NA	NA
P967	mmu-miR-199-3p	AACCAATGTGCAGACTACTGTAAACCAATGTGCAGACTACTGTAAACCAATGTGCAGACT	NA	22	41	NA	NA
P968	mmu-miR-199-5p	GAACAGGTAGTCTGAACACTGGGGAACAGGTAGTCTGAACACTGGGGAACAGGTAGTCTG	NA	23	51	NA	NA
P969	mmu-miR-200b	GTCATCATTACCAGGCAGTATTAGTCATCATTACCAGGCAGTATTAGTCATCATTACCAG	NA	23	40	NA	NA
P970	mmu-miR-201	AGAACAATGCCTTACTGAGTAAGAACAATGCCTTACTGAGTAAGAACAATGCCTTACTGA	NA	21	38	NA	NA
P971	mmu-miR-202	TCTTCCCATGCGCTATACCTCTTCTTCCCATGCGCTATACCTCTTCTTCCCATGCGCTAT	NA	22	50	NA	NA
P972	mmu-miR-203	CTAGTGGTCCTAAACATTTCACTAGTGGTCCTAAACATTTCACTAGTGGTCCTAAACATT	NA	21	38	NA	NA
P973	mmu-miR-204	CAGGCATAGGATGACAAAGGGAACAGGCATAGGATGACAAAGGGAACAGGCATAGGATGA	NA	23	48	NA	NA
P974	mmu-miR-205	CAGACTCCGGTGGAATGAAGGACAGACTCCGGTGGAATGAAGGACAGACTCCGGTGGAAT	NA	22	55	NA	NA
P975	mmu-miR-206	CCACACACTTCCTTACATTCCACCACACACTTCCTTACATTCCACCACACACTTCCTTAC	NA	22	46	NA	NA
P976	mmu-miR-207	GAGGGAGGAGAGCCAGGAGAAGCGAGGGAGGAGAGCCAGGAGAAGCGAGGGAGGAGAGCC	NA	23	66	NA	NA
P977	mmu-miR-122a	ACAAACACCATTGTCACACTCCAACAAACACCATTGTCACACTCCAACAAACACCATTGT	NA	23	41	NA	NA
P978	mmu-miR-143	TGAGCTACAGTGCTTCATCTCATGAGCTACAGTGCTTCATCTCATGAGCTACAGTGCTTC	NA	22	46	NA	NA
P979	mmu-miR-30e	TCCAGTCAAGGATGTTTACATCCAGTCAAGGATGTTTACATCCAGTCAAGGATGTTTACA	NA	20	40	NA	NA
P980	mmu-miR-290	AAAAAGTGCCCCCATAGTTTGAGAAAAAGTGCCCCCATAGTTTGAGAAAAAGTGCCCCCA	NA	23	45	NA	NA
P981	mmu-miR-291-3p	GGCACACAAAGTGGAAGCACTTTGGCACACAAAGTGGAAGCACTTTGGCACACAAAGTGG	NA	23	50	NA	NA
P982	mmu-miR-291-5p	AGAGAGGGCCTCCACTTTGATGAGAGAGGGCCTCCACTTTGATGAGAGAGGGCCTCCACT	NA	22	56	NA	NA
P983	mmu-miR-292-3p	ACACTCAAAACCTGGCGGCACTTACACTCAAAACCTGGCGGCACTTACACTCAAAACCTG	NA	23	50	NA	NA
P984	mmu-miR-292-5p	CAAAAGAGCCCCCAGTTTGAGTCAAAAGAGCCCCCAGTTTGAGTCAAAAGAGCCCCCAGT	NA	22	51	NA	NA
P985	mmu-miR-293	ACACTACAAACTCTGCGGCACTACACTACAAACTCTGCGGCACTACACTACAAACTCTGC	NA	22	48	NA	NA
P986	mmu-miR-294	ACACACAAAAGGGAAGCACTTTACACACAAAAGGGAAGCACTTTACACACAAAAGGGAAG	NA	22	41	NA	NA
P987	mmu-miR-295	AGACTCAAAAGTAGTAGCACTTTAGACTCAAAAGTAGTAGCACTTTAGACTCAAAAGTAG	NA	23	35	NA	NA
P988	mmu-miR-296	ACAGGATTGAGGGGGGGCCCTACAGGATTGAGGGGGGGCCCTACAGGATTGAGGGGGGGC	NA	21	66	NA	NA
P989	mmu-miR-297	CATGCACATGCACACATACATCATGCACATGCACACATACATCATGCACATGCACACATA	NA	21	43	NA	NA
P990	mmu-miR-298	GGAAGAACAGCCCTCCTCTGCCGGAAGAACAGCCCTCCTCTGCCGGAAGAACAGCCCTCC	NA	22	63	NA	NA
P991	mmu-miR-299	ATGTATGTGGGACGGTAAACCAATGTATGTGGGACGGTAAACCAATGTATGTGGGACGGT	NA	22	46	NA	NA
P992	mmu-miR-300	GAAGAGAGCTTGCCCTTGCATAGAAGAGAGCTTGCCCTTGCATAGAAGAGAGCTTGCCCT	NA	22	51	NA	NA
P993	mmu-miR-301	GCTTTGACAATACTATTGCACTGGCTTTGACAATACTATTGCACTGGCTTTGACAATACT	NA	23	38	NA	NA
P994	mmu-miR-302	TCACCAAAACATGGAAGCACTTATCACCAAAACATGGAAGCACTTATCACCAAAACATGG	NA	23	40	NA	NA
P995	mmu-miR-34a	GCAATCAGCTAACTACACTGCCTGCAATCAGCTAACTACACTGCCTGCAATCAGCTAACT	NA	23	46	NA	NA
P996	mmu-miR-34b	CAATCAGCTAATTACACTGCCTACAATCAGCTAATTACACTGCCTACAATCAGCTAATTA	NA	23	36	NA	NA
P997	mmu-let-7d*	AGAAAGGCAGCAGGTCGTATAGAGAAAGGCAGCAGGTCGTATAGAGAAAGGCAGCAGGTC	NA	22	51	NA	NA
P998	mmu-let-7d	ACTATGCAACCTACTACCTCTACTATGCAACCTACTACCTCTACTATGCAACCTACTACC	NA	21	43	NA	NA
P999	mmu-miR-106a	TACCTGCACTGTTAGCACTTTGTACCTGCACTGTTAGCACTTTGTACCTGCACTGTTAGC	NA	22	46	NA	NA
P1000	mmu-miR-106b	ATCTGCACTGTCAGCACTTTAATCTGCACTGTCAGCACTTTAATCTGCACTGTCAGCACT	NA	21	45	NA	NA
P1001	mmu-miR-130b	ATGCCCTTTCATCATTGCACTGATGCCCTTTCATCATTGCACTGATGCCCTTTCATCATT	NA	22	43	NA	NA
P1002	mmu-miR-19b	TCAGTTTTGCATGGATTTGCACATCAGTTTTGCATGGATTTGCACATCAGTTTTGCATGG	NA	23	40	NA	NA
P1003	mmu-miR-30c	GCTGAGAGTGTAGGATGTTTACAGCTGAGAGTGTAGGATGTTTACAGCTGAGAGTGTAGG	NA	23	46	NA	NA
P1004	mmu-miR-30d	CTTCCAGTCGGGGATGTTTACACTTCCAGTCGGGGATGTTTACACTTCCAGTCGGGGATG	NA	22	53	NA	NA
P1005	mmu-miR-148	ACAAAGTTCTGTAGTGCACTGAACAAAGTTCTGTAGTGCACTGAACAAAGTTCTGTAGTG	NA	22	40	NA	NA
P1006	mmu-miR-192	TGTCAATTCATAGGTCAGTGTCAATTCATAGGTCAGTGTCAATTCATAGGTCAGTGTCAA	NA	18	38	NA	NA
P1007	mmu-miR-196	CCAACAACATGAAACTACCTACCAACAACATGAAACTACCTACCAACAACATGAAACTAC	NA	21	38	NA	NA
P1008	mmu-miR-200a	ACATCGTTACCAGACAGTGTTAACATCGTTACCAGACAGTGTTAACATCGTTACCAGACA	NA	22	41	NA	NA
P1009	mmu-miR-208	ACAAGCTTTTTGCTCGTCTTATACAAGCTTTTTGCTCGTCTTATACAAGCTTTTTGCTCG	NA	22	38	NA	NA
P1010	mmu-let-7a	AACTATACAACCTACTACCTCAAACTATACAACCTACTACCTCAAACTATACAACCTACT	NA	22	35	NA	NA
P1011	mmu-let-7b	AACCACACAACCTACTACCTCAAACCACACAACCTACTACCTCAAACCACACAACCTACT	NA	22	45	NA	NA
P1012	mmu-let-7c	AACCATACAACCTACTACCTCAAACCATACAACCTACTACCTCAAACCATACAACCTACT	NA	22	40	NA	NA
P1013	mmu-let-7e	ACTATACAACCTCCTACCTCAACTATACAACCTCCTACCTCAACTATACAACCTCCTACC	NA	21	43	NA	NA
P1014	mmu-let-7f	AACTATACAATCTACTACCTCAAACTATACAATCTACTACCTCAAACTATACAATCTACT	NA	22	30	NA	NA
P1015	mmu-miR-15a	CACAAACCATTATGTGCTGCTACACAAACCATTATGTGCTGCTACACAAACCATTATGTG	NA	22	40	NA	NA
P1016	mmu-miR-16	CGCCAATATTTACGTGCTGCTACGCCAATATTTACGTGCTGCTACGCCAATATTTACGTG	NA	22	45	NA	NA
P1017	mmu-miR-18	TATCTGCACTAGATGCACCTTATATCTGCACTAGATGCACCTTATATCTGCACTAGATGC	NA	22	41	NA	NA
P1018	mmu-miR-20	CTACCTGCACTATAAGCACTTTACTACCTGCACTATAAGCACTTTACTACCTGCACTATA	NA	23	40	NA	NA
P1019	mmu-miR-21	TCAACATCAGTCTGATAAGCTATCAACATCAGTCTGATAAGCTATCAACATCAGTCTGAT	NA	22	36	NA	NA
P1020	mmu-miR-22	ACAGTTCTTCAACTGGCAGCTTACAGTTCTTCAACTGGCAGCTTACAGTTCTTCAACTGG	NA	22	45	NA	NA
P1021	mmu-miR-23a	GGAAATCCCTGGCAATGTGATGGAAATCCCTGGCAATGTGATGGAAATCCCTGGCAATGT	NA	21	48	NA	NA
P1022	mmu-miR-26a	AGCCTATCCTGGATTACTTGAAAGCCTATCCTGGATTACTTGAAAGCCTATCCTGGATTA	NA	22	41	NA	NA
P1023	mmu-miR-26b	AACCTATCCTGAATTACTTGAAAACCTATCCTGAATTACTTGAAAACCTATCCTGAATTA	NA	22	31	NA	NA
P1024	mmu-miR-29a	AACCGATTTCAGATGGTGCTAGAACCGATTTCAGATGGTGCTAGAACCGATTTCAGATGG	NA	22	45	NA	NA
P1025	mmu-miR-29c	TAACCGATTTCAAATGGTGCTATAACCGATTTCAAATGGTGCTATAACCGATTTCAAATG	NA	22	35	NA	NA
P1026	mmu-miR-27a	GCGGAACTTAGCCACTGTGAAGCGGAACTTAGCCACTGTGAAGCGGAACTTAGCCACTGT	NA	21	53	NA	NA
P1027	mmu-miR-31	CAGCTATGCCAGCATCTTGCCTCAGCTATGCCAGCATCTTGCCTCAGCTATGCCAGCATC	NA	22	55	NA	NA
P1028	mmu-miR-92	CAGGCCGGGACAAGTGCAATACAGGCCGGGACAAGTGCAATACAGGCCGGGACAAGTGCA	NA	21	60	NA	NA
P1029	mmu-miR-93	CTACCTGCACGAACAGCACTTTGCTACCTGCACGAACAGCACTTTGCTACCTGCACGAAC	NA	23	53	NA	NA
P1030	mmu-miR-96	AGCAAAAATGTGCTAGTGCCAAAAGCAAAAATGTGCTAGTGCCAAAAGCAAAAATGTGCT	NA	23	38	NA	NA
P1031	mmu-miR-172	AACAACCAGCTAAGACACTGCCAAACAACCAGCTAAGACACTGCCAAACAACCAGCTAAG	NA	23	46	NA	NA
P1032	ISABEL1|CFTR_JP_1-(209>355)	GCCTTTGTAATACATTTTCTTTGCAAACCAGCCGCCTTTGTAATACATTTTCTTTGCAAA	2	33	35	-6.7	NA
P1033	ISABEL1|CFTR_JP_1-(209>355)	GCTCTTAACACACTTAGCAGCCTTTGTAATACATGCTCTTAACACACTTAGCAGCCTTTG	20	34	41	-5.1	NA
P1034	ISABEL1|CFTR_JP_1-(209>355)	GGAGAACAGAAATGAGTATGCTCTTAACACACTTAGGAGAACAGAAATGAGTATGCTCTT	38	35	38	-12.8	NA
P1035	ISABEL1|CFTR_JP_1-(209>355).RT	GGCTGGTTTGCAAAGAAAATGTATTACAAAGGCGGCTGGTTTGCAAAGAAAATGTATTAC	2	33	35	-6.7	NA
P1036	ISABEL1|CFTR_JP_1-(209>355).RT	ATGTATTACAAAGGCTGCTAAGTGTGTTAAGAGCATGTATTACAAAGGCTGCTAAGTGTG	20	34	41	-5.1	NA
P1037	ISABEL1|CFTR_JP_1-(209>355).RT	TAAGTGTGTTAAGAGCATACTCATTTCTGTTCTCCTAAGTGTGTTAAGAGCATACTCATT	38	35	38	-12.8	NA
P1038	ISABEL2|CFTR_JP_7-(47>190)	CAATCTTGGAAGAACTTTCTAGAGCCTCACTACAATCTTGGAAGAACTTTCTAGAGCCTC	2	32	41	-11.9	NA
P1039	ISABEL2|CFTR_JP_7-(47>190)	GAGTTTGTATTGACAGAAAACTCTTCTCAGATTGCATGAGTTTGTATTGACAGAAAACTC	34	37	35	-9.5	NA
P1040	ISABEL2|CFTR_JP_7-(47>190)	CAGTCACTTGATCTTTACTGGAACCCAAAACAACAGTCACTTGATCTTTACTGGAACCCA	106	33	41	-9	NA
P1041	ISABEL2|CFTR_JP_7-(47>190).RT	TAGTGAGGCTCTAGAAAGTTCTTCCAAGATTGTAGTGAGGCTCTAGAAAGTTCTTCCAAG	2	32	41	-11.9	NA
P1042	ISABEL2|CFTR_JP_7-(47>190).RT	ATGCAATCTGAGAAGAGTTTTCTGTCAATACAAACTCATGCAATCTGAGAAGAGTTTTCT	34	37	35	-9.5	NA
P1043	ISABEL2|CFTR_JP_7-(47>190).RT	TTGTTTTGGGTTCCAGTAAAGATCAAGTGACTGTTGTTTTGGGTTCCAGTAAAGATCAAG	106	33	41	-9	NA
P1044	TB1093a	CCCCAACTGCACATCAAAATCACCCCACCCCAACTGCACATCAAAATCACCCCACCCCAA	113	27	53	<15	G_selected
P1045	TB1093b	CCGCTCACCCCAATTAAATCAGACTCAGCCGCTCACCCCAATTAAATCAGACTCAGCCGC	54	28	53	<15	G_selected
P1046	TB1093c	CTTCCCAGGTGCTTCCAATGTGCAGTCTTCCCAGGTGCTTCCAATGTGCAGTCTTCCCAG	12	26	55	<15	G_selected
P1047	TB1093a.RT	TGGGGTGATTTTGATGTGCAGTTGGGGTGGGGTGATTTTGATGTGCAGTTGGGGTGGGGT	113	27	53	<15	G_selected
P1048	TB1093b.RT	CTGAGTCTGATTTAATTGGGGTGAGCGGCTGAGTCTGATTTAATTGGGGTGAGCGGCTGA	54	28	53	<15	G_selected
P1049	TB1093c.RT	ACTGCACATTGGAAGCACCTGGGAAGACTGCACATTGGAAGCACCTGGGAAGACTGCACA	12	26	55	<15	G_selected
P1050	TB1098a	AAATTGACAGGATGCCAAAGCCCAACCATAAATTGACAGGATGCCAAAGCCCAACCATAA	105	29	43	<15	G_selected
P1051	TB1098b	CCCCAGTGTCTGTATCAGGTGATCCATCCCCAGTGTCTGTATCAGGTGATCCATCCCCAG	35	27	55	<15	G_selected
P1052	TB1098c	CCCTGTTTTGAGCCAATCCCAGCGTTTCCCTGTTTTGAGCCAATCCCAGCGTTTCCCTGT	65	27	53	<15	G_selected
P1053	TB1098a.RT	ATGGTTGGGCTTTGGCATCCTGTCAATTTATGGTTGGGCTTTGGCATCCTGTCAATTTAT	105	29	43	<15	G_selected
P1054	TB1098b.RT	ATGGATCACCTGATACAGACACTGGGGATGGATCACCTGATACAGACACTGGGGATGGAT	35	27	55	<15	G_selected
P1055	TB1098c.RT	AAACGCTGGGATTGGCTCAAAACAGGGAAACGCTGGGATTGGCTCAAAACAGGGAAACGC	65	27	53	<15	G_selected
P1056	TB1118a	CAGCCTCTTAGCCTTCCTGTGTTCCCAGCCTCTTAGCCTTCCTGTGTTCCCAGCCTCTTA	101	25	55	<15	G_selected
P1057	TB1118b	CTCTGTTCATGGCCTGTAAACACGTTCCCTCTGTTCATGGCCTGTAAACACGTTCCCTCT	56	28	50	<15	G_selected
P1058	TB1118c	CACAGCTGCCCGTCAAAAGCACTGTACACAGCTGCCCGTCAAAAGCACTGTACACAGCTG	3	26	55	<15	G_selected
P1059	TB1118a.RT	GGAACACAGGAAGGCTAAGAGGCTGGGAACACAGGAAGGCTAAGAGGCTGGGAACACAGG	101	25	55	<15	G_selected
P1060	TB1118b.RT	GGAACGTGTTTACAGGCCATGAACAGAGGGAACGTGTTTACAGGCCATGAACAGAGGGAA	56	28	50	<15	G_selected
P1061	TB1118c.RT	TACAGTGCTTTTGACGGGCAGCTGTGTACAGTGCTTTTGACGGGCAGCTGTGTACAGTGC	3	26	55	<15	G_selected
P1062	TB1160a	CACAAATTAACAGCATAGACATTGCCCACGCACAAATTAACAGCATAGACATTGCCCACG	116	30	43	<15	G_selected
P1063	TB1160b	GCCAAAATCTCATTATAAGCCATTACGGTAATTGAGGCCAAAATCTCATTATAAGCCATT	44	36	35	<15	G_selected
P1064	TB1160c	CCAAGACTGTGGATATTACACTCCCTGTGCCAAGACTGTGGATATTACACTCCCTGTGCC	13	29	50	<15	G_selected
P1065	TB1160a.RT	CGTGGGCAATGTCTATGCTGTTAATTTGTGCGTGGGCAATGTCTATGCTGTTAATTTGTG	116	30	43	<15	G_selected
P1066	TB1160b.RT	CTCAATTACCGTAATGGCTTATAATGAGATTTTGGCCTCAATTACCGTAATGGCTTATAA	44	36	35	<15	G_selected
P1067	TB1160c.RT	CACAGGGAGTGTAATATCCACAGTCTTGGCACAGGGAGTGTAATATCCACAGTCTTGGCA	13	29	50	<15	G_selected
P1068	TB1194a	CCACCTGCCACTAGATTCCTCATTAATATTAAGTCCACCTGCCACTAGATTCCTCATTAA	100	34	41	<15	G_selected
P1069	TB1194b	CTGAGTGGGTGAATAATGAAAAGCGGTTGACTGAGTGGGTGAATAATGAAAAGCGGTTGA	60	30	43	<15	G_selected
P1070	TB1194c	CTAGTCCTCTGACTTACCAGTCCGTTCCTAGTCCTCTGACTTACCAGTCCGTTCCTAGTC	1	27	51	<15	G_selected
P1071	TB1194a.RT	ACTTAATATTAATGAGGAATCTAGTGGCAGGTGGACTTAATATTAATGAGGAATCTAGTG	100	34	41	<15	G_selected
P1072	TB1194b.RT	TCAACCGCTTTTCATTATTCACCCACTCAGTCAACCGCTTTTCATTATTCACCCACTCAG	60	30	43	<15	G_selected
P1073	TB1194c.RT	GAACGGACTGGTAAGTCAGAGGACTAGGAACGGACTGGTAAGTCAGAGGACTAGGAACGG	1	27	51	<15	G_selected
P1074	TB1198a	CCCTATGCCTGTGACCTTTGCTCCAAACCCTATGCCTGTGACCTTTGCTCCAAACCCTAT	114	27	51	<15	G_selected
P1075	TB1198b	GAAAAGCCTTTCCCCTGCCTTGAGTGTGAAAAGCCTTTCCCCTGCCTTGAGTGTGAAAAG	36	27	50	<15	G_selected
P1076	TB1198c	CCACTTGTCTCAGCACCAGCTTCTGCCACTTGTCTCAGCACCAGCTTCTGCCACTTGTCT	72	25	55	<15	G_selected
P1077	TB1198a.RT	TTTGGAGCAAAGGTCACAGGCATAGGGTTTGGAGCAAAGGTCACAGGCATAGGGTTTGGA	114	27	51	<15	G_selected
P1078	TB1198b.RT	ACACTCAAGGCAGGGGAAAGGCTTTTCACACTCAAGGCAGGGGAAAGGCTTTTCACACTC	36	27	50	<15	G_selected
P1079	TB1198c.RT	CAGAAGCTGGTGCTGAGACAAGTGGCAGAAGCTGGTGCTGAGACAAGTGGCAGAAGCTGG	72	25	55	<15	G_selected
P1080	TB1222a	CCAGATTATATCTATTAGTTACTGCTGTGCACCATCCAGATTATATCTATTAGTTACTGC	107	35	35	<15	G_selected
P1081	TB1222b	CTCTGGGCAATAATAAAGCTGAATGCAATTACCTCTCTGGGCAATAATAAAGCTGAATGC	3	34	40	<15	G_selected
P1082	TB1222c	CCTGGGAAATGAGAAAATCATTTCAGACTTCAATAACCCTGGGAAATGAGAAAATCATTT	53	37	35	<15	G_selected
P1083	TB1222a.RT	ATGGTGCACAGCAGTAACTAATAGATATAATCTGGATGGTGCACAGCAGTAACTAATAGA	107	35	35	<15	G_selected
P1084	TB1222b.RT	AGGTAATTGCATTCAGCTTTATTATTGCCCAGAGAGGTAATTGCATTCAGCTTTATTATT	3	34	40	<15	G_selected
P1085	TB1222c.RT	GTTATTGAAGTCTGAAATGATTTTCTCATTTCCCAGGGTTATTGAAGTCTGAAATGATTT	53	37	35	<15	G_selected
P1086	TB1263a	CACAGGATTAGCCAACAATTATATGCTCTGAACTCACAGGATTAGCCAACAATTATATGC	113	34	38	<15	G_selected
P1087	TB1263b	GCAAAGTAAATTGATCCTTCAGAACAAAGGTTTCTGGCAAAGTAAATTGATCCTTCAGAA	54	36	35	<15	G_selected
P1088	TB1263c	TACCTGAGAAAGCAGCATGCCTGTGTAAATACCTGAGAAAGCAGCATGCCTGTGTAAATA	13	29	43	<15	G_selected
P1089	TB1263a.RT	AGTTCAGAGCATATAATTGTTGGCTAATCCTGTGAGTTCAGAGCATATAATTGTTGGCTA	113	34	38	<15	G_selected
P1090	TB1263b.RT	CAGAAACCTTTGTTCTGAAGGATCAATTTACTTTGCCAGAAACCTTTGTTCTGAAGGATC	54	36	35	<15	G_selected
P1091	TB1263c.RT	TTTACACAGGCATGCTGCTTTCTCAGGTATTTACACAGGCATGCTGCTTTCTCAGGTATT	13	29	43	<15	G_selected
P1092	TB1269a	CCCATCCGCCTCTACATTTTGAAACACACCCCATCCGCCTCTACATTTTGAAACACACCC	104	29	50	<15	G_selected
P1093	TB1269b	CTCTCCACAGATGTAATCAGGGCTCCACTCTCCACAGATGTAATCAGGGCTCCACTCTCC	26	27	53	<15	G_selected
P1094	TB1269c	CTGATCGATAGGCTCGCTCATCTGTGCTGATCGATAGGCTCGCTCATCTGTGCTGATCGA	65	26	53	<15	G_selected
P1095	TB1269a.RT	GTGTGTTTCAAAATGTAGAGGCGGATGGGGTGTGTTTCAAAATGTAGAGGCGGATGGGGT	104	29	50	<15	G_selected
P1096	TB1269b.RT	TGGAGCCCTGATTACATCTGTGGAGAGTGGAGCCCTGATTACATCTGTGGAGAGTGGAGC	26	27	53	<15	G_selected
P1097	TB1269c.RT	CACAGATGAGCGAGCCTATCGATCAGCACAGATGAGCGAGCCTATCGATCAGCACAGATG	65	26	53	<15	G_selected
P1098	TB1271a	CCTCTTCCCGCTTTAATCCCAGACCTCCTCTTCCCGCTTTAATCCCAGACCTCCTCTTCC	109	26	55	<15	G_selected
P1099	TB1271b	CAACCCGACAAGCCTATCAAATCACCGCAACCCGACAAGCCTATCAAATCACCGCAACCC	37	27	53	<15	G_selected
P1100	TB1271c	CCCTTGGAGGCAAGAAGTCAACACCATCCCTTGGAGGCAAGAAGTCAACACCATCCCTTG	66	27	53	<15	G_selected
P1101	TB1271a.RT	AGGTCTGGGATTAAAGCGGGAAGAGGAGGTCTGGGATTAAAGCGGGAAGAGGAGGTCTGG	109	26	55	<15	G_selected
P1102	TB1271b.RT	CGGTGATTTGATAGGCTTGTCGGGTTGCGGTGATTTGATAGGCTTGTCGGGTTGCGGTGA	37	27	53	<15	G_selected
P1103	TB1271c.RT	ATGGTGTTGACTTCTTGCCTCCAAGGGATGGTGTTGACTTCTTGCCTCCAAGGGATGGTG	66	27	53	<15	G_selected
P1104	TB1280a	CTGCTTCCTGACCTTGACTCTGACCACTGCTTCCTGACCTTGACTCTGACCACTGCTTCC	110	26	55	<15	G_selected
P1105	TB1280b	GGCTTTCCTTTGTGCTTGATCTAACCATGTGGCTTTCCTTTGTGCTTGATCTAACCATGT	70	30	43	<15	G_selected
P1106	TB1280c	GTTCTGTCAAGCACCGCGGAAAGCAGTTCTGTCAAGCACCGCGGAAAGCAGTTCTGTCAA	20	25	53	<15	G_selected
P1107	TB1280a.RT	TGGTCAGAGTCAAGGTCAGGAAGCAGTGGTCAGAGTCAAGGTCAGGAAGCAGTGGTCAGA	110	26	55	<15	G_selected
P1108	TB1280b.RT	ACATGGTTAGATCAAGCACAAAGGAAAGCCACATGGTTAGATCAAGCACAAAGGAAAGCC	70	30	43	<15	G_selected
P1109	TB1280c.RT	TGCTTTCCGCGGTGCTTGACAGAACTGCTTTCCGCGGTGCTTGACAGAACTGCTTTCCGC	20	25	53	<15	G_selected
P1110	TB1298a	CATTCTGTCCTCCCCTCTTGGACCTTACATTCTGTCCTCCCCTCTTGGACCTTACATTCT	113	27	50	<15	G_selected
P1111	TB1298b	TAGTGTAATTACCTGACCTACTGCTGAGCTAGTGTAATTACCTGACCTACTGCTGAGCTA	51	29	43	<15	G_selected
P1112	TB1298c	CAACCTCTGATAGTGGCCCTAGCTGCAACCTCTGATAGTGGCCCTAGCTGCAACCTCTGA	1	25	55	<15	G_selected
P1113	TB1298a.RT	TAAGGTCCAAGAGGGGAGGACAGAATGTAAGGTCCAAGAGGGGAGGACAGAATGTAAGGT	113	27	50	<15	G_selected
P1114	TB1298b.RT	GCTCAGCAGTAGGTCAGGTAATTACACTAGCTCAGCAGTAGGTCAGGTAATTACACTAGC	51	29	43	<15	G_selected
P1115	TB1298c.RT	CAGCTAGGGCCACTATCAGAGGTTGCAGCTAGGGCCACTATCAGAGGTTGCAGCTAGGGC	1	25	55	<15	G_selected
P1116	TB1302a	GATGTTCTTTTCAGCCTATTCAGTGACCATTCGATGTTCTTTTCAGCCTATTCAGTGACC	117	32	41	<15	G_selected
P1117	TB1302b	GTGACCTTCATTTCCATAGCAGCAGAGCGTGACCTTCATTTCCATAGCAGCAGAGCGTGA	64	28	50	<15	G_selected
P1118	TB1302c	GCTGTTTCTCAGAGGGAAATGAATTTAGTTATAAAGGGCTGTTTCTCAGAGGGAAATGAA	26	37	38	<15	G_selected
P1119	TB1302a.RT	GAATGGTCACTGAATAGGCTGAAAAGAACATCGAATGGTCACTGAATAGGCTGAAAAGAA	117	32	41	<15	G_selected
P1120	TB1302b.RT	GCTCTGCTGCTATGGAAATGAAGGTCACGCTCTGCTGCTATGGAAATGAAGGTCACGCTC	64	28	50	<15	G_selected
P1121	TB1302c.RT	CCTTTATAACTAAATTCATTTCCCTCTGAGAAACAGCCCTTTATAACTAAATTCATTTCC	26	37	38	<15	G_selected
P1122	TB1345a	GTTGCTCTGGCTCCAATTTAGACTGCCTGTTGCTCTGGCTCCAATTTAGACTGCCTGTTG	106	28	50	<15	G_selected
P1123	TB1345b	CCTCCAGAAAGAACTGTTCGCAGGCCCTCCAGAAAGAACTGTTCGCAGGCCCTCCAGAAA	20	25	55	<15	G_selected
P1124	TB1345c	GGGTTAACAGTGGCAGCTAAAGGTCCGGGTTAACAGTGGCAGCTAAAGGTCCGGGTTAAC	78	26	53	<15	G_selected
P1125	TB1345a.RT	AGGCAGTCTAAATTGGAGCCAGAGCAACAGGCAGTCTAAATTGGAGCCAGAGCAACAGGC	106	28	50	<15	G_selected
P1126	TB1345b.RT	GCCTGCGAACAGTTCTTTCTGGAGGGCCTGCGAACAGTTCTTTCTGGAGGGCCTGCGAAC	20	25	55	<15	G_selected
P1127	TB1345c.RT	GGACCTTTAGCTGCCACTGTTAACCCGGACCTTTAGCTGCCACTGTTAACCCGGACCTTT	78	26	53	<15	G_selected
P1128	TB1406a	CACTGAGTGAGGGAAGCATTTACAATGGTCACTGAGTGAGGGAAGCATTTACAATGGTCA	113	29	45	<15	G_selected
P1129	TB1406b	GTGTGAGTAAGACTGCAGGGTCAGCGTGTGAGTAAGACTGCAGGGTCAGCGTGTGAGTAA	8	25	53	<15	G_selected
P1130	TB1406c	GTGCCCTTGGGTTTCAGATGGAAATGCGTGCCCTTGGGTTTCAGATGGAAATGCGTGCCC	73	27	55	<15	G_selected
P1131	TB1406a.RT	ACCATTGTAAATGCTTCCCTCACTCAGTGACCATTGTAAATGCTTCCCTCACTCAGTGAC	113	29	45	<15	G_selected
P1132	TB1406b.RT	GCTGACCCTGCAGTCTTACTCACACGCTGACCCTGCAGTCTTACTCACACGCTGACCCTG	8	25	53	<15	G_selected
P1133	TB1406c.RT	GCATTTCCATCTGAAACCCAAGGGCACGCATTTCCATCTGAAACCCAAGGGCACGCATTT	73	27	55	<15	G_selected
P1134	TB1427a	GAAAAGAGAAGTCATCACTGAAGCCCATTTCGAAAAGAGAAGTCATCACTGAAGCCCATT	100	31	41	<15	G_selected
P1135	TB1427b	CAGACTGCAAAGAAAATGACTTAGTAGACTCTACTCAGACTGCAAAGAAAATGACTTAGT	42	35	36	<15	G_selected
P1136	TB1427c	GATGGAGTGCTAGGTGAACTGTCTGGGATGGAGTGCTAGGTGAACTGTCTGGGATGGAGT	13	26	53	<15	G_selected
P1137	TB1427a.RT	GAAATGGGCTTCAGTGATGACTTCTCTTTTCGAAATGGGCTTCAGTGATGACTTCTCTTT	100	31	41	<15	G_selected
P1138	TB1427b.RT	AGTAGAGTCTACTAAGTCATTTTCTTTGCAGTCTGAGTAGAGTCTACTAAGTCATTTTCT	42	35	36	<15	G_selected
P1139	TB1427c.RT	CCAGACAGTTCACCTAGCACTCCATCCCAGACAGTTCACCTAGCACTCCATCCCAGACAG	13	26	53	<15	G_selected
P1140	TB1472a	TCACACTTCTGACCATACTGTACAAATATTCCATATTTCACACTTCTGACCATACTGTAC	105	37	36	<15	G_selected
P1141	TB1472b	GCGTAGCAGAGTAAACAGTCTTATAAACAGATGGCGTAGCAGAGTAAACAGTCTTATAAA	5	33	38	<15	G_selected
P1142	TB1472c	CTACATCAGGCAGTCGTTACCAAGGCACTACATCAGGCAGTCGTTACCAAGGCACTACAT	55	27	50	<15	G_selected
P1143	TB1472a.RT	AATATGGAATATTTGTACAGTATGGTCAGAAGTGTGAAATATGGAATATTTGTACAGTAT	105	37	36	<15	G_selected
P1144	TB1472b.RT	CATCTGTTTATAAGACTGTTTACTCTGCTACGCCATCTGTTTATAAGACTGTTTACTCTG	5	33	38	<15	G_selected
P1145	TB1472c.RT	TGCCTTGGTAACGACTGCCTGATGTAGTGCCTTGGTAACGACTGCCTGATGTAGTGCCTT	55	27	50	<15	G_selected
P1146	TB1500a	CTAACAAGCTTCGCCCAGCCCAAATGTCTAACAAGCTTCGCCCAGCCCAAATGTCTAACA	106	27	50	<15	G_selected
P1147	TB1500b	GAACTTTCCTTATGAAAATACAGCAACTTGGGGGAACTTTCCTTATGAAAATACAGCAAC	11	33	36	<15	G_selected
P1148	TB1500c	CTGATATAGGCCAAGCTTATTAAGCCTGAATGAAAACTGATATAGGCCAAGCTTATTAAG	45	36	36	<15	G_selected
P1149	TB1500a.RT	ACATTTGGGCTGGGCGAAGCTTGTTAGACATTTGGGCTGGGCGAAGCTTGTTAGACATTT	106	27	50	<15	G_selected
P1150	TB1500b.RT	CCCCAAGTTGCTGTATTTTCATAAGGAAAGTTCCCCCAAGTTGCTGTATTTTCATAAGGA	11	33	36	<15	G_selected
P1151	TB1500c.RT	TTTTCATTCAGGCTTAATAAGCTTGGCCTATATCAGTTTTCATTCAGGCTTAATAAGCTT	45	36	36	<15	G_selected
P1152	TB1508a	GAATAGGCCCTCAGCTAATTACCCCAGAGAATAGGCCCTCAGCTAATTACCCCAGAGAAT	112	28	48	<15	G_selected
P1153	TB1508b	CCAGATTAAGCACATAATGAGCAATTATCAGCCCCAGATTAAGCACATAATGAGCAATTA	9	33	36	<15	G_selected
P1154	TB1508c	CTTTCTGCTCCTTTGAAGAGCTTGCTTTGATCTTTCTGCTCCTTTGAAGAGCTTGCTTTG	75	31	43	<15	G_selected
P1155	TB1508a.RT	TCTGGGGTAATTAGCTGAGGGCCTATTCTCTGGGGTAATTAGCTGAGGGCCTATTCTCTG	112	28	48	<15	G_selected
P1156	TB1508b.RT	GGCTGATAATTGCTCATTATGTGCTTAATCTGGGGCTGATAATTGCTCATTATGTGCTTA	9	33	36	<15	G_selected
P1157	TB1508c.RT	ATCAAAGCAAGCTCTTCAAAGGAGCAGAAAGATCAAAGCAAGCTCTTCAAAGGAGCAGAA	75	31	43	<15	G_selected
P1158	TB1520a	GCTTTCTCGTTTGCCTTTCCACCTCGTGCTTTCTCGTTTGCCTTTCCACCTCGTGCTTTC	121	27	51	<15	G_selected
P1159	TB1520b	AAATGCTTTCAACGTCCACGAACATCTCCAAATGCTTTCAACGTCCACGAACATCTCCAA	38	29	43	<15	G_selected
P1160	TB1520c	GAAAGAATAAGCTCATGCCTTCAGGACAAAGGAAAGAATAAGCTCATGCCTTCAGGACAA	88	31	41	<15	G_selected
P1161	TB1520a.RT	ACGAGGTGGAAAGGCAAACGAGAAAGCACGAGGTGGAAAGGCAAACGAGAAAGCACGAGG	121	27	51	<15	G_selected
P1162	TB1520b.RT	GGAGATGTTCGTGGACGTTGAAAGCATTTGGAGATGTTCGTGGACGTTGAAAGCATTTGG	38	29	43	<15	G_selected
P1163	TB1520c.RT	CTTTGTCCTGAAGGCATGAGCTTATTCTTTCCTTTGTCCTGAAGGCATGAGCTTATTCTT	88	31	41	<15	G_selected
P1164	TB1569a	CTTTCTAAATAGCCTCATTATTGGTCCCAGCTCTTTCTAAATAGCCTCATTATTGGTCCC	115	32	40	<15	G_selected
P1165	TB1569b	CTCCTGTTCCATGATGCCAGCAAAAGCCTCCTGTTCCATGATGCCAGCAAAAGCCTCCTG	80	27	53	<15	G_selected
P1166	TB1569c	ACGGTTTCCTGTAAGCATATCTGCAATGGACGGTTTCCTGTAAGCATATCTGCAATGGAC	10	29	45	<15	G_selected
P1167	TB1569a.RT	AGCTGGGACCAATAATGAGGCTATTTAGAAAGAGCTGGGACCAATAATGAGGCTATTTAG	115	32	40	<15	G_selected
P1168	TB1569b.RT	GCTTTTGCTGGCATCATGGAACAGGAGGCTTTTGCTGGCATCATGGAACAGGAGGCTTTT	80	27	53	<15	G_selected
P1169	TB1569c.RT	CCATTGCAGATATGCTTACAGGAAACCGTCCATTGCAGATATGCTTACAGGAAACCGTCC	10	29	45	<15	G_selected
P1170	TB1589a	TCCTGCCAGCCTTGTTTTAGAGAGTTTGATCCTGCCAGCCTTGTTTTAGAGAGTTTGATC	110	29	45	<15	G_selected
P1171	TB1589b	CGCATGGGTGAATAAAGTAATTAAATGATCCTTTGGCGCATGGGTGAATAAAGTAATTAA	12	36	35	<15	G_selected
P1172	TB1589c	TAAAAGGAGGCTGCCAGATGTATTGCTGTTAAAAGGAGGCTGCCAGATGTATTGCTGTTA	63	29	43	<15	G_selected
P1173	TB1589a.RT	TCAAACTCTCTAAAACAAGGCTGGCAGGATCAAACTCTCTAAAACAAGGCTGGCAGGATC	110	29	45	<15	G_selected
P1174	TB1589b.RT	CCAAAGGATCATTTAATTACTTTATTCACCCATGCGCCAAAGGATCATTTAATTACTTTA	12	36	35	<15	G_selected
P1175	TB1589c.RT	ACAGCAATACATCTGGCAGCCTCCTTTTAACAGCAATACATCTGGCAGCCTCCTTTTAAC	63	29	43	<15	G_selected
P1176	TB1592a	CTCATCAAGCAAACAGACTTAGAGGTATTCTCTCTCATCAAGCAAACAGACTTAGAGGTA	102	33	40	<15	G_selected
P1177	TB1592b	CTCCCACAGCTCCCATTAAGGCTAATAGACTCCCACAGCTCCCATTAAGGCTAATAGACT	63	29	48	<15	G_selected
P1178	TB1592c	CATGTGTACTGAGGAGAGCATAATACAGGCATGTGTACTGAGGAGAGCATAATACAGGCA	27	29	45	<15	G_selected
P1179	TB1592a.RT	AGAGAATACCTCTAAGTCTGTTTGCTTGATGAGAGAGAATACCTCTAAGTCTGTTTGCTT	102	33	40	<15	G_selected
P1180	TB1592b.RT	TCTATTAGCCTTAATGGGAGCTGTGGGAGTCTATTAGCCTTAATGGGAGCTGTGGGAGTC	63	29	48	<15	G_selected
P1181	TB1592c.RT	CCTGTATTATGCTCTCCTCAGTACACATGCCTGTATTATGCTCTCCTCAGTACACATGCC	27	29	45	<15	G_selected
P1182	TB1599a	AAATTCCATTCCAAACACATGCCCCTGCTAAATTCCATTCCAAACACATGCCCCTGCTAA	115	29	43	<15	G_selected
P1183	TB1599b	GATGCTCTAGTCCCTGAAAACAAAGAATGGAAGATGCTCTAGTCCCTGAAAACAAAGAAT	12	32	40	<15	G_selected
P1184	TB1599c	CACTAACAAGAGCGAAGGCACCAGCACACTAACAAGAGCGAAGGCACCAGCACACTAACA	85	26	51	<15	G_selected
P1185	TB1599a.RT	AGCAGGGGCATGTGTTTGGAATGGAATTTAGCAGGGGCATGTGTTTGGAATGGAATTTAG	115	29	43	<15	G_selected
P1186	TB1599b.RT	TTCCATTCTTTGTTTTCAGGGACTAGAGCATCTTCCATTCTTTGTTTTCAGGGACTAGAG	12	32	40	<15	G_selected
P1187	TB1599c.RT	TGCTGGTGCCTTCGCTCTTGTTAGTGTGCTGGTGCCTTCGCTCTTGTTAGTGTGCTGGTG	85	26	51	<15	G_selected
P1188	TB1645a	CTCCTGCCAAAAGTTCAGCCTCCATGTCTCCTGCCAAAAGTTCAGCCTCCATGTCTCCTG	101	27	53	<15	G_selected
P1189	TB1645b	CAATTTCTGAGGAAGGTAAAGAGGCGTGGCAATTTCTGAGGAAGGTAAAGAGGCGTGGCA	9	29	48	<15	G_selected
P1190	TB1645c	GAGTTCTCTCACAGTGCGGTTTACCCGAGTTCTCTCACAGTGCGGTTTACCCGAGTTCTC	55	26	53	<15	G_selected
P1191	TB1645a.RT	ACATGGAGGCTGAACTTTTGGCAGGAGACATGGAGGCTGAACTTTTGGCAGGAGACATGG	101	27	53	<15	G_selected
P1192	TB1645b.RT	CCACGCCTCTTTACCTTCCTCAGAAATTGCCACGCCTCTTTACCTTCCTCAGAAATTGCC	9	29	48	<15	G_selected
P1193	TB1645c.RT	GGGTAAACCGCACTGTGAGAGAACTCGGGTAAACCGCACTGTGAGAGAACTCGGGTAAAC	55	26	53	<15	G_selected
P1194	TB1676a	CACCTTGCTCCTCGCTTCTCTTATCGACACCTTGCTCCTCGCTTCTCTTATCGACACCTT	109	27	51	<15	G_selected
P1195	TB1676b	CTCAGATTAGTATACATCTTCCTAAGTGGTGCTCTCAGATTAGTATACATCTTCCTAAGT	17	33	36	<15	G_selected
P1196	TB1676c	ATCTTGTAAAGCTGAGGGTGGCAGATTTGATCTTGTAAAGCTGAGGGTGGCAGATTTGAT	52	29	43	<15	G_selected
P1197	TB1676a.RT	TCGATAAGAGAAGCGAGGAGCAAGGTGTCGATAAGAGAAGCGAGGAGCAAGGTGTCGATA	109	27	51	<15	G_selected
P1198	TB1676b.RT	AGCACCACTTAGGAAGATGTATACTAATCTGAGAGCACCACTTAGGAAGATGTATACTAA	17	33	36	<15	G_selected
P1199	TB1676c.RT	CAAATCTGCCACCCTCAGCTTTACAAGATCAAATCTGCCACCCTCAGCTTTACAAGATCA	52	29	43	<15	G_selected
P1200	TB1688a	CATAACGATCACTCACTCCGTGCCCACATAACGATCACTCACTCCGTGCCCACATAACGA	109	26	51	<15	G_selected
P1201	TB1688b	CATTAATTTGAAGAGGGTGTAAAATCCACGGAGACATTAATTTGAAGAGGGTGTAAAATC	56	34	35	<15	G_selected
P1202	TB1688c	CACACATGAAGATAAACTGTCTTCAGCTTCCAATATCACACATGAAGATAAACTGTCTTC	2	36	36	<15	G_selected
P1203	TB1688a.RT	TGGGCACGGAGTGAGTGATCGTTATGTGGGCACGGAGTGAGTGATCGTTATGTGGGCACG	109	26	51	<15	G_selected
P1204	TB1688b.RT	TCTCCGTGGATTTTACACCCTCTTCAAATTAATGTCTCCGTGGATTTTACACCCTCTTCA	56	34	35	<15	G_selected
P1205	TB1688c.RT	ATATTGGAAGCTGAAGACAGTTTATCTTCATGTGTGATATTGGAAGCTGAAGACAGTTTA	2	36	36	<15	G_selected
P1206	TB1747a	GAGCAGACTAAACAAACCTGACCCGCAGAGCAGACTAAACAAACCTGACCCGCAGAGCAG	102	27	53	<15	G_selected
P1207	TB1747b	CCGACCCTCCAAGGATCCCAAAAGATTCCGACCCTCCAAGGATCCCAAAAGATTCCGACC	73	27	55	<15	G_selected
P1208	TB1747c	TGGTAATGGCATGCAAACGACACTCTGTTTGGTAATGGCATGCAAACGACACTCTGTTTG	4	29	45	<15	G_selected
P1209	TB1747a.RT	TGCGGGTCAGGTTTGTTTAGTCTGCTCTGCGGGTCAGGTTTGTTTAGTCTGCTCTGCGGG	102	27	53	<15	G_selected
P1210	TB1747b.RT	AATCTTTTGGGATCCTTGGAGGGTCGGAATCTTTTGGGATCCTTGGAGGGTCGGAATCTT	73	27	55	<15	G_selected
P1211	TB1747c.RT	AACAGAGTGTCGTTTGCATGCCATTACCAAACAGAGTGTCGTTTGCATGCCATTACCAAA	4	29	45	<15	G_selected
P1212	TB1771a	GCAACCGCCCCAGCTCACTTTAAAATAATTGCAACCGCCCCAGCTCACTTTAAAATAATT	107	30	43	<15	G_selected
P1213	TB1771b	CTCACTTCAAGAGCTACACCCAGCGTCTCACTTCAAGAGCTACACCCAGCGTCTCACTTC	73	26	53	<15	G_selected
P1214	TB1771c	CTTTCGTAGACTGCTGCTTTAATGTAGGGACTTTCGTAGACTGCTGCTTTAATGTAGGGA	5	30	43	<15	G_selected
P1215	TB1771a.RT	AATTATTTTAAAGTGAGCTGGGGCGGTTGCAATTATTTTAAAGTGAGCTGGGGCGGTTGC	107	30	43	<15	G_selected
P1216	TB1771b.RT	ACGCTGGGTGTAGCTCTTGAAGTGAGACGCTGGGTGTAGCTCTTGAAGTGAGACGCTGGG	73	26	53	<15	G_selected
P1217	TB1771c.RT	TCCCTACATTAAAGCAGCAGTCTACGAAAGTCCCTACATTAAAGCAGCAGTCTACGAAAG	5	30	43	<15	G_selected
P1218	TB1869a	AACATCATCCCCAACAAACCCTGTTCATCAACATCATCCCCAACAAACCCTGTTCATCAA	113	29	43	<15	G_selected
P1219	TB1869b	GTGAGGCCCAGGAGCATGGTTTAATTAATAGTGAGGCCCAGGAGCATGGTTTAATTAATA	10	30	43	<15	G_selected
P1220	TB1869c	CTAGGGGCCTTGCGTTCAGTTTGTCAACTAGGGGCCTTGCGTTCAGTTTGTCAACTAGGG	68	27	53	<15	G_selected
P1221	TB1869a.RT	GATGAACAGGGTTTGTTGGGGATGATGTTGATGAACAGGGTTTGTTGGGGATGATGTTGA	113	29	43	<15	G_selected
P1222	TB1869b.RT	TATTAATTAAACCATGCTCCTGGGCCTCACTATTAATTAAACCATGCTCCTGGGCCTCAC	10	30	43	<15	G_selected
P1223	TB1869c.RT	TTGACAAACTGAACGCAAGGCCCCTAGTTGACAAACTGAACGCAAGGCCCCTAGTTGACA	68	27	53	<15	G_selected
P1224	TB1870a	CCATTTAGTCTCAATTGCTCTCCACAGCATCCATTTAGTCTCAATTGCTCTCCACAGCAT	115	30	43	<15	G_selected
P1225	TB1870b	CAATTAGAAAGGACACCAGCAGGACTGGCAATTAGAAAGGACACCAGCAGGACTGGCAAT	83	28	48	<15	G_selected
P1226	TB1870c	CTGGTGAATCTTTTGAGGGCAGGGGCTGGTGAATCTTTTGAGGGCAGGGGCTGGTGAATC	53	25	55	<15	G_selected
P1227	TB1870a.RT	ATGCTGTGGAGAGCAATTGAGACTAAATGGATGCTGTGGAGAGCAATTGAGACTAAATGG	115	30	43	<15	G_selected
P1228	TB1870b.RT	CCAGTCCTGCTGGTGTCCTTTCTAATTGCCAGTCCTGCTGGTGTCCTTTCTAATTGCCAG	83	28	48	<15	G_selected
P1229	TB1870c.RT	CCCCTGCCCTCAAAAGATTCACCAGCCCCTGCCCTCAAAAGATTCACCAGCCCCTGCCCT	53	25	55	<15	G_selected
P1230	TB1885a	CCAGTGTTTCTTCTTACTTTCAACCCTTATGGCCAGTGTTTCTTCTTACTTTCAACCCTT	111	32	40	<15	G_selected
P1231	TB1885b	CACAGAAAGCACACGGACGACAAGAAACTCACAGAAAGCACACGGACGACAAGAAACTCA	21	29	48	<15	G_selected
P1232	TB1885c	CCATCCAAATGCAAAGTTTCTTCCAAAACTGAAGCCATCCAAATGCAAAGTTTCTTCCAA	74	34	38	<15	G_selected
P1233	TB1885a.RT	CCATAAGGGTTGAAAGTAAGAAGAAACACTGGCCATAAGGGTTGAAAGTAAGAAGAAACA	111	32	40	<15	G_selected
P1234	TB1885b.RT	AGTTTCTTGTCGTCCGTGTGCTTTCTGTGAGTTTCTTGTCGTCCGTGTGCTTTCTGTGAG	21	29	48	<15	G_selected
P1235	TB1885c.RT	CTTCAGTTTTGGAAGAAACTTTGCATTTGGATGGCTTCAGTTTTGGAAGAAACTTTGCAT	74	34	38	<15	G_selected
P1236	TB1891a	TTCTCACGTCCTCTTGTTCGCATACATCATTCTCACGTCCTCTTGTTCGCATACATCATT	115	29	43	<15	G_selected
P1237	TB1891b	GTTTGAACATTGTAGACTTCATGTGGGAAGCGTTTGAACATTGTAGACTTCATGTGGGAA	19	31	40	<15	G_selected
P1238	TB1891c	TGACTTTCATCCAGCGGGAACAGCTAATTTGACTTTCATCCAGCGGGAACAGCTAATTTG	83	29	45	<15	G_selected
P1239	TB1891a.RT	TGATGTATGCGAACAAGAGGACGTGAGAATGATGTATGCGAACAAGAGGACGTGAGAATG	115	29	43	<15	G_selected
P1240	TB1891b.RT	GCTTCCCACATGAAGTCTACAATGTTCAAACGCTTCCCACATGAAGTCTACAATGTTCAA	19	31	40	<15	G_selected
P1241	TB1891c.RT	AATTAGCTGTTCCCGCTGGATGAAAGTCAAATTAGCTGTTCCCGCTGGATGAAAGTCAAA	83	29	45	<15	G_selected
P1242	TB1909a	CAAGACACTCAGGCAAATGAATCATCTAATTTATGAATAACAAGACACTCAGGCAAATGA	102	40	35	<15	G_selected
P1243	TB1909b	TATAAGAAATTCACAGCATGCTCCTGGCGTATAAGAAATTCACAGCATGCTCCTGGCGTA	71	29	43	<15	G_selected
P1244	TB1909c	GCCTCTTCCAGGTCATATGACACCAATTAGCCTCTTCCAGGTCATATGACACCAATTAGC	33	29	46	<15	G_selected
P1245	TB1909a.RT	TTATTCATAAATTAGATGATTCATTTGCCTGAGTGTCTTGTTATTCATAAATTAGATGAT	102	40	35	<15	G_selected
P1246	TB1909b.RT	CGCCAGGAGCATGCTGTGAATTTCTTATACGCCAGGAGCATGCTGTGAATTTCTTATACG	71	29	43	<15	G_selected
P1247	TB1909c.RT	TAATTGGTGTCATATGACCTGGAAGAGGCTAATTGGTGTCATATGACCTGGAAGAGGCTA	33	29	46	<15	G_selected
P1248	TB1924a	GAATGAACAAGAGGATACAGCTTTCACAGGGAATGAACAAGAGGATACAGCTTTCACAGG	109	30	43	<15	G_selected
P1249	TB1924b	CATTTGCTTGGTACGCTTATTAATTTCCAACGTGCATTTGCTTGGTACGCTTATTAATTT	72	34	35	<15	G_selected
P1250	TB1924c	CTTTCCCAGAAATGTCATCCATGACCCCCTTTCCCAGAAATGTCATCCATGACCCCCTTT	32	28	48	<15	G_selected
P1251	TB1924a.RT	CCTGTGAAAGCTGTATCCTCTTGTTCATTCCCTGTGAAAGCTGTATCCTCTTGTTCATTC	109	30	43	<15	G_selected
P1252	TB1924b.RT	CACGTTGGAAATTAATAAGCGTACCAAGCAAATGCACGTTGGAAATTAATAAGCGTACCA	72	34	35	<15	G_selected
P1253	TB1924c.RT	GGGGTCATGGATGACATTTCTGGGAAAGGGGGTCATGGATGACATTTCTGGGAAAGGGGG	32	28	48	<15	G_selected
P1254	TB1940a	CCTCGTAAATCGCAGCACAGCCTTTCTTCCTCGTAAATCGCAGCACAGCCTTTCTTCCTC	105	28	51	<15	G_selected
P1255	TB1940b	GTTTCTAGCTTGTGTCTCCATTTGTCCCAGTTTCTAGCTTGTGTCTCCATTTGTCCCAGT	7	29	45	<15	G_selected
P1256	TB1940c	GTTAATCACTTGAGCAAAGCAGGACTTCTTCGTTAATCACTTGAGCAAAGCAGGACTTCT	68	31	41	<15	G_selected
P1257	TB1940a.RT	AAGAAAGGCTGTGCTGCGATTTACGAGGAAGAAAGGCTGTGCTGCGATTTACGAGGAAGA	105	28	51	<15	G_selected
P1258	TB1940b.RT	TGGGACAAATGGAGACACAAGCTAGAAACTGGGACAAATGGAGACACAAGCTAGAAACTG	7	29	45	<15	G_selected
P1259	TB1940c.RT	GAAGAAGTCCTGCTTTGCTCAAGTGATTAACGAAGAAGTCCTGCTTTGCTCAAGTGATTA	68	31	41	<15	G_selected
P1260	TB1948a	CACTATATAACCCACAGAGATGGATTTACAAGCCACTATATAACCCACAGAGATGGATTT	113	33	38	<15	G_selected
P1261	TB1948b	GGGCATTTGTGAATAGAGGGGTAGCTTAAGGGCATTTGTGAATAGAGGGGTAGCTTAAGG	30	29	46	<15	G_selected
P1262	TB1948c	GATACAGGAACCCCAGATGGCCAGTGATACAGGAACCCCAGATGGCCAGTGATACAGGAA	66	25	53	<15	G_selected
P1263	TB1948a.RT	GCTTGTAAATCCATCTCTGTGGGTTATATAGTGGCTTGTAAATCCATCTCTGTGGGTTAT	113	33	38	<15	G_selected
P1264	TB1948b.RT	TTAAGCTACCCCTCTATTCACAAATGCCCTTAAGCTACCCCTCTATTCACAAATGCCCTT	30	29	46	<15	G_selected
P1265	TB1948c.RT	ACTGGCCATCTGGGGTTCCTGTATCACTGGCCATCTGGGGTTCCTGTATCACTGGCCATC	66	25	53	<15	G_selected
P1266	TB1958a	TCTCCATTTCTCTTAATCTTCCTCCGCCATCTCCATTTCTCTTAATCTTCCTCCGCCATC	109	29	45	<15	G_selected
P1267	TB1958b	CCACAGAGAGCTCAAGGAGATGGCAACCACAGAGAGCTCAAGGAGATGGCAACCACAGAG	6	26	55	<15	G_selected
P1268	TB1958c	GCGTCACACCTTACTGCTCTCTGAGATTGCGTCACACCTTACTGCTCTCTGAGATTGCGT	35	28	51	<15	G_selected
P1269	TB1958a.RT	TGGCGGAGGAAGATTAAGAGAAATGGAGATGGCGGAGGAAGATTAAGAGAAATGGAGATG	109	29	45	<15	G_selected
P1270	TB1958b.RT	TTGCCATCTCCTTGAGCTCTCTGTGGTTGCCATCTCCTTGAGCTCTCTGTGGTTGCCATC	6	26	55	<15	G_selected
P1271	TB1958c.RT	AATCTCAGAGAGCAGTAAGGTGTGACGCAATCTCAGAGAGCAGTAAGGTGTGACGCAATC	35	28	51	<15	G_selected
P1272	TB1974a	CCCATGCTGACTGTGAAATGCCCATGCCCATGCTGACTGTGAAATGCCCATGCCCATGCT	105	26	55	<15	G_selected
P1273	TB1974b	GCACAACCAGATGCTATTCCAGCTGACGCACAACCAGATGCTATTCCAGCTGACGCACAA	1	27	51	<15	G_selected
P1274	TB1974c	GCCAGCAGATGTTCCCGTAATGTGGAAGCCAGCAGATGTTCCCGTAATGTGGAAGCCAGC	40	27	55	<15	G_selected
P1275	TB1974a.RT	CATGGGCATTTCACAGTCAGCATGGGCATGGGCATTTCACAGTCAGCATGGGCATGGGCA	105	26	55	<15	G_selected
P1276	TB1974b.RT	GTCAGCTGGAATAGCATCTGGTTGTGCGTCAGCTGGAATAGCATCTGGTTGTGCGTCAGC	1	27	51	<15	G_selected
P1277	TB1974c.RT	TTCCACATTACGGGAACATCTGCTGGCTTCCACATTACGGGAACATCTGCTGGCTTCCAC	40	27	55	<15	G_selected
P1278	TB2000a	CCAAAGATAGATGCCTTTAATGTGCCAGCTCCAAAGATAGATGCCTTTAATGTGCCAGCT	116	30	43	<15	G_selected
P1279	TB2000b	ATGAGTACACGAGTGAGTAGTTTCTCAGGATGAGTACACGAGTGAGTAGTTTCTCAGGAT	83	29	43	<15	G_selected
P1280	TB2000c	AGTGTCCACTGAATCAAGGAGATTTGCTGAGTGTCCACTGAATCAAGGAGATTTGCTGAG	51	29	45	<15	G_selected
P1281	TB2000a.RT	AGCTGGCACATTAAAGGCATCTATCTTTGGAGCTGGCACATTAAAGGCATCTATCTTTGG	116	30	43	<15	G_selected
P1282	TB2000b.RT	CCTGAGAAACTACTCACTCGTGTACTCATCCTGAGAAACTACTCACTCGTGTACTCATCC	83	29	43	<15	G_selected
P1283	TB2000c.RT	CAGCAAATCTCCTTGATTCAGTGGACACTCAGCAAATCTCCTTGATTCAGTGGACACTCA	51	29	45	<15	G_selected
P1284	TB2001a	CACAATGTAGTAATCCTCAATTTGGCACTGCTTTAACACAATGTAGTAATCCTCAATTTG	111	36	35	<15	G_selected
P1285	TB2001b	CCACGCTGTGGTAGCCAGGAAATATTTTAATCCACGCTGTGGTAGCCAGGAAATATTTTA	1	31	43	<15	G_selected
P1286	TB2001c	GAAGTCTAAATTGAGGCCAGCTGATTTCTTACTGAAGTCTAAATTGAGGCCAGCTGATTT	71	33	40	<15	G_selected
P1287	TB2001a.RT	TTAAAGCAGTGCCAAATTGAGGATTACTACATTGTGTTAAAGCAGTGCCAAATTGAGGAT	111	36	35	<15	G_selected
P1288	TB2001b.RT	ATTAAAATATTTCCTGGCTACCACAGCGTGGATTAAAATATTTCCTGGCTACCACAGCGT	1	31	43	<15	G_selected
P1289	TB2001c.RT	AGTAAGAAATCAGCTGGCCTCAATTTAGACTTCAGTAAGAAATCAGCTGGCCTCAATTTA	71	33	40	<15	G_selected
P1290	TB2009a	AGACTCTTAAATTCCAATTACTCCGCCCCAGACTCTTAAATTCCAATTACTCCGCCCCAG	116	29	45	<15	G_selected
P1291	TB2009b	GGAATTTCACTGGTGCGAGATTAATGGAGGGAATTTCACTGGTGCGAGATTAATGGAGGG	39	29	46	<15	G_selected
P1292	TB2009c	AGTTGAGAATAACCCCAACTGGAGGGAATAGTTGAGAATAACCCCAACTGGAGGGAATAG	79	29	45	<15	G_selected
P1293	TB2009a.RT	GGGGCGGAGTAATTGGAATTTAAGAGTCTGGGGCGGAGTAATTGGAATTTAAGAGTCTGG	116	29	45	<15	G_selected
P1294	TB2009b.RT	CTCCATTAATCTCGCACCAGTGAAATTCCCTCCATTAATCTCGCACCAGTGAAATTCCCT	39	29	46	<15	G_selected
P1295	TB2009c.RT	ATTCCCTCCAGTTGGGGTTATTCTCAACTATTCCCTCCAGTTGGGGTTATTCTCAACTAT	79	29	45	<15	G_selected
P1296	TB2048a	CCTCTCAACCTCTTTGACCTACCAGACCCTCTCAACCTCTTTGACCTACCAGACCCTCTC	119	27	53	<15	G_selected
P1297	TB2048b	GCCAAGAAAACTAGATATAGCTGATTTCTCAATCAGGCCAAGAAAACTAGATATAGCTGA	14	36	36	<15	G_selected
P1298	TB2048c	GGAATACTTAACATTCCTTTCTGAAGAGTCCACGGAATACTTAACATTCCTTTCTGAAGA	51	33	36	<15	G_selected
P1299	TB2048a.RT	GTCTGGTAGGTCAAAGAGGTTGAGAGGGTCTGGTAGGTCAAAGAGGTTGAGAGGGTCTGG	119	27	53	<15	G_selected
P1300	TB2048b.RT	CTGATTGAGAAATCAGCTATATCTAGTTTTCTTGGCCTGATTGAGAAATCAGCTATATCT	14	36	36	<15	G_selected
P1301	TB2048c.RT	GTGGACTCTTCAGAAAGGAATGTTAAGTATTCCGTGGACTCTTCAGAAAGGAATGTTAAG	51	33	36	<15	G_selected
P1302	TB2049a	AACCAGGAGAAAATGCCAGTTGAATGCAGAACCAGGAGAAAATGCCAGTTGAATGCAGAA	107	29	43	<15	G_selected
P1303	TB2049b	ATTGTATCTTGTTGCCTAGCACCAGTCTGATTGTATCTTGTTGCCTAGCACCAGTCTGAT	71	29	43	<15	G_selected
P1304	TB2049c	GCTTGGTGATGCAGCAAACACTAGACAGTGCTTGGTGATGCAGCAAACACTAGACAGTGC	5	29	50	<15	G_selected
P1305	TB2049a.RT	CTGCATTCAACTGGCATTTTCTCCTGGTTCTGCATTCAACTGGCATTTTCTCCTGGTTCT	107	29	43	<15	G_selected
P1306	TB2049b.RT	CAGACTGGTGCTAGGCAACAAGATACAATCAGACTGGTGCTAGGCAACAAGATACAATCA	71	29	43	<15	G_selected
P1307	TB2049c.RT	ACTGTCTAGTGTTTGCTGCATCACCAAGCACTGTCTAGTGTTTGCTGCATCACCAAGCAC	5	29	50	<15	G_selected
P1308	TB2051a	CTCCCTTTCATGCCCAATCCCCAATGTCTCCCTTTCATGCCCAATCCCCAATGTCTCCCT	121	27	53	<15	G_selected
P1309	TB2051b	GTCAGCTCTCATTAATACCGATCCCATTTATTTAAAAGTCAGCTCTCATTAATACCGATC	45	37	36	<15	G_selected
P1310	TB2051c	CAATATTATGCCACTTTCAAATAGCCCGAGTGCAATATTATGCCACTTTCAAATAGCCCG	9	32	40	<15	G_selected
P1311	TB2051a.RT	ACATTGGGGATTGGGCATGAAAGGGAGACATTGGGGATTGGGCATGAAAGGGAGACATTG	121	27	53	<15	G_selected
P1312	TB2051b.RT	TTTTAAATAAATGGGATCGGTATTAATGAGAGCTGACTTTTAAATAAATGGGATCGGTAT	45	37	36	<15	G_selected
P1313	TB2051c.RT	CACTCGGGCTATTTGAAAGTGGCATAATATTGCACTCGGGCTATTTGAAAGTGGCATAAT	9	32	40	<15	G_selected
P1314	TB2058a	GCACTTTGATTCCTAAACCTTTCTGAGAAACCTAGCACTTTGATTCCTAAACCTTTCTGA	114	34	38	<15	G_selected
P1315	TB2058b	TTAAAACAGTCCAGTGAACCCGCAGATCATTAAAACAGTCCAGTGAACCCGCAGATCATT	36	29	43	<15	G_selected
P1316	TB2058c	CTGAAATCAAAGTCAAGTTTCCTAGATGTGGTCCTGAAATCAAAGTCAAGTTTCCTAGAT	79	33	36	<15	G_selected
P1317	TB2058a.RT	TAGGTTTCTCAGAAAGGTTTAGGAATCAAAGTGCTAGGTTTCTCAGAAAGGTTTAGGAAT	114	34	38	<15	G_selected
P1318	TB2058b.RT	TGATCTGCGGGTTCACTGGACTGTTTTAATGATCTGCGGGTTCACTGGACTGTTTTAATG	36	29	43	<15	G_selected
P1319	TB2058c.RT	GACCACATCTAGGAAACTTGACTTTGATTTCAGGACCACATCTAGGAAACTTGACTTTGA	79	33	36	<15	G_selected
P1320	TB2077a	CCAGTCACTTCAAAGGTATCCCAGCACTCCAGTCACTTCAAAGGTATCCCAGCACTCCAG	104	28	51	<15	G_selected
P1321	TB2077b	GTCCTCCTTCAAAGCTTCCACATTGCTGAGTCCTCCTTCAAAGCTTCCACATTGCTGAGT	71	29	48	<15	G_selected
P1322	TB2077c	CCTGCTTTGAAGTTTTCATGCCATTTATTGATTTCCACCTGCTTTGAAGTTTTCATGCCA	9	37	38	<15	G_selected
P1323	TB2077a.RT	AGTGCTGGGATACCTTTGAAGTGACTGGAGTGCTGGGATACCTTTGAAGTGACTGGAGTG	104	28	51	<15	G_selected
P1324	TB2077b.RT	TCAGCAATGTGGAAGCTTTGAAGGAGGACTCAGCAATGTGGAAGCTTTGAAGGAGGACTC	71	29	48	<15	G_selected
P1325	TB2077c.RT	TGGAAATCAATAAATGGCATGAAAACTTCAAAGCAGGTGGAAATCAATAAATGGCATGAA	9	37	38	<15	G_selected
P1326	TB2099a	CGTCCCCAAAATGTTTGCCCAAGAGACTACGTCCCCAAAATGTTTGCCCAAGAGACTACG	110	29	50	<15	G_selected
P1327	TB2099b	CCTGTTTACTCAAGACATTAGTCTCCTGCCCTGTTTACTCAAGACATTAGTCTCCTGCCC	8	29	46	<15	G_selected
P1328	TB2099c	CCCTTTCACTCCCTTGGGCAAACAGACCCTTTCACTCCCTTGGGCAAACAGACCCTTTCA	68	26	53	<15	G_selected
P1329	TB2099a.RT	TAGTCTCTTGGGCAAACATTTTGGGGACGTAGTCTCTTGGGCAAACATTTTGGGGACGTA	110	29	50	<15	G_selected
P1330	TB2099b.RT	GCAGGAGACTAATGTCTTGAGTAAACAGGGCAGGAGACTAATGTCTTGAGTAAACAGGGC	8	29	46	<15	G_selected
P1331	TB2099c.RT	TCTGTTTGCCCAAGGGAGTGAAAGGGTCTGTTTGCCCAAGGGAGTGAAAGGGTCTGTTTG	68	26	53	<15	G_selected
P1332	TB2124a	CCCCTGCTCTCACTTTTGACATTTTCTTCCCCCTGCTCTCACTTTTGACATTTTCTTCCC	117	29	46	<15	G_selected
P1333	TB2124b	CAACCACAAATCAAGGTGCTAGTAGGAATTAAAGCAACCACAAATCAAGGTGCTAGTAGG	7	34	41	<15	G_selected
P1334	TB2124c	CTGGAGAGACAAGATAAAGTGCTGTCATAAATGCTGGAGAGACAAGATAAAGTGCTGTCA	82	33	41	<15	G_selected
P1335	TB2124a.RT	GAAGAAAATGTCAAAAGTGAGAGCAGGGGGAAGAAAATGTCAAAAGTGAGAGCAGGGGGA	117	29	46	<15	G_selected
P1336	TB2124b.RT	CTTTAATTCCTACTAGCACCTTGATTTGTGGTTGCTTTAATTCCTACTAGCACCTTGATT	7	34	41	<15	G_selected
P1337	TB2124c.RT	CATTTATGACAGCACTTTATCTTGTCTCTCCAGCATTTATGACAGCACTTTATCTTGTCT	82	33	41	<15	G_selected
P1338	TB2143a	GATTACACTTGGCCCTGCCCTTGAACAGATTACACTTGGCCCTGCCCTTGAACAGATTAC	106	27	50	<15	G_selected
P1339	TB2143b	GAGATTCACATCCACTAAGGCTCGGCAATGAGATTCACATCCACTAAGGCTCGGCAATGA	62	29	48	<15	G_selected
P1340	TB2143c	GGCCAAACCTTACCCATTAGTCCCCAGGCCAAACCTTACCCATTAGTCCCCAGGCCAAAC	1	26	55	<15	G_selected
P1341	TB2143a.RT	TGTTCAAGGGCAGGGCCAAGTGTAATCTGTTCAAGGGCAGGGCCAAGTGTAATCTGTTCA	106	27	50	<15	G_selected
P1342	TB2143b.RT	ATTGCCGAGCCTTAGTGGATGTGAATCTCATTGCCGAGCCTTAGTGGATGTGAATCTCAT	62	29	48	<15	G_selected
P1343	TB2143c.RT	TGGGGACTAATGGGTAAGGTTTGGCCTGGGGACTAATGGGTAAGGTTTGGCCTGGGGACT	1	26	55	<15	G_selected
P1344	TB2154a	CATGAGCCAGAAAAGCCCCTTAATCAGACCATGAGCCAGAAAAGCCCCTTAATCAGACCA	105	29	48	<15	G_selected
P1345	TB2154b	CTAGGATAAAGGCCACACTGTTCCCCTCTAGGATAAAGGCCACACTGTTCCCCTCTAGGA	5	27	51	<15	G_selected
P1346	TB2154c	GACAACTCAGTCACCAGGAGCCCAAGACAACTCAGTCACCAGGAGCCCAAGACAACTCAG	78	25	55	<15	G_selected
P1347	TB2154a.RT	GTCTGATTAAGGGGCTTTTCTGGCTCATGGTCTGATTAAGGGGCTTTTCTGGCTCATGGT	105	29	48	<15	G_selected
P1348	TB2154b.RT	AGGGGAACAGTGTGGCCTTTATCCTAGAGGGGAACAGTGTGGCCTTTATCCTAGAGGGGA	5	27	51	<15	G_selected
P1349	TB2154c.RT	TTGGGCTCCTGGTGACTGAGTTGTCTTGGGCTCCTGGTGACTGAGTTGTCTTGGGCTCCT	78	25	55	<15	G_selected
P1350	TB2164a	CTCAGCCATTTGCCACTTCCTTATTAATGAAAACCTCAGCCATTTGCCACTTCCTTATTA	106	34	40	<15	G_selected
P1351	TB2164b	GTATTTGCCAATTTCTACAGGGAAGGAGCTATTGTATTTGCCAATTTCTACAGGGAAGGA	20	33	40	<15	G_selected
P1352	TB2164c	GATTATGTTTCATTTCCTTAGAGCTGTGTTTGCTAGGATTATGTTTCATTTCCTTAGAGC	69	36	35	<15	G_selected
P1353	TB2164a.RT	GTTTTCATTAATAAGGAAGTGGCAAATGGCTGAGGTTTTCATTAATAAGGAAGTGGCAAA	106	34	40	<15	G_selected
P1354	TB2164b.RT	AATAGCTCCTTCCCTGTAGAAATTGGCAAATACAATAGCTCCTTCCCTGTAGAAATTGGC	20	33	40	<15	G_selected
P1355	TB2164c.RT	CTAGCAAACACAGCTCTAAGGAAATGAAACATAATCCTAGCAAACACAGCTCTAAGGAAA	69	36	35	<15	G_selected
P1356	TB2177a	CTCTCCATTTCTTTTCCTGGCAACCATGACTCTCCATTTCTTTTCCTGGCAACCATGACT	120	29	45	<15	G_selected
P1357	TB2177b	CTAAAGCAGCTCCTGAGTCTATTACATGGTCTAAAGCAGCTCCTGAGTCTATTACATGGT	1	30	43	<15	G_selected
P1358	TB2177c	GATATTTCTTCCAATAGCAGCATCTGGCATGGATATTTCTTCCAATAGCAGCATCTGGCA	66	31	41	<15	G_selected
P1359	TB2177a.RT	TCATGGTTGCCAGGAAAAGAAATGGAGAGTCATGGTTGCCAGGAAAAGAAATGGAGAGTC	120	29	45	<15	G_selected
P1360	TB2177b.RT	ACCATGTAATAGACTCAGGAGCTGCTTTAGACCATGTAATAGACTCAGGAGCTGCTTTAG	1	30	43	<15	G_selected
P1361	TB2177c.RT	CATGCCAGATGCTGCTATTGGAAGAAATATCCATGCCAGATGCTGCTATTGGAAGAAATA	66	31	41	<15	G_selected
P1362	TB2181a	CATTTCTGTCAGTCACCTGCAAATGTCACCATTTCTGTCAGTCACCTGCAAATGTCACCA	116	29	45	<15	G_selected
P1363	TB2181b	GGGGCTTAGTTGACTCTCTGGGTAAGTAGGGGCTTAGTTGACTCTCTGGGTAAGTAGGGG	4	28	53	<15	G_selected
P1364	TB2181c	CTTCACTCTGGTGCAGTGTGACAGTCCTTCACTCTGGTGCAGTGTGACAGTCCTTCACTC	84	26	53	<15	G_selected
P1365	TB2181a.RT	GTGACATTTGCAGGTGACTGACAGAAATGGTGACATTTGCAGGTGACTGACAGAAATGGT	116	29	45	<15	G_selected
P1366	TB2181b.RT	TACTTACCCAGAGAGTCAACTAAGCCCCTACTTACCCAGAGAGTCAACTAAGCCCCTACT	4	28	53	<15	G_selected
P1367	TB2181c.RT	GACTGTCACACTGCACCAGAGTGAAGGACTGTCACACTGCACCAGAGTGAAGGACTGTCA	84	26	53	<15	G_selected
P1368	TB2182a	TACTTTCCATGTCAACCTCCCTCCAAACTTACTTTCCATGTCAACCTCCCTCCAAACTTA	110	29	43	<15	G_selected
P1369	TB2182b	CGCAATTCCTCAACTGCCACCTGTCCGCAATTCCTCAACTGCCACCTGTCCGCAATTCCT	54	25	55	<15	G_selected
P1370	TB2182c	CTGGGATAGAGCCTTCTAAGTGACAAGTTCTGGGATAGAGCCTTCTAAGTGACAAGTTCT	23	29	45	<15	G_selected
P1371	TB2182a.RT	AGTTTGGAGGGAGGTTGACATGGAAAGTAAGTTTGGAGGGAGGTTGACATGGAAAGTAAG	110	29	43	<15	G_selected
P1372	TB2182b.RT	GACAGGTGGCAGTTGAGGAATTGCGGACAGGTGGCAGTTGAGGAATTGCGGACAGGTGGC	54	25	55	<15	G_selected
P1373	TB2182c.RT	AACTTGTCACTTAGAAGGCTCTATCCCAGAACTTGTCACTTAGAAGGCTCTATCCCAGAA	23	29	45	<15	G_selected
P1374	TB2189a	CTGATAATTCCATGTAGGTTAAAGAGGGCTTTGCTGATAATTCCATGTAGGTTAAAGAGG	107	33	38	<15	G_selected
P1375	TB2189b	CTTAAGTAACACCCCATATCTCAAGATGCAAATATATCTTAAGTAACACCCCATATCTCA	24	37	35	<15	G_selected
P1376	TB2189c	GAAGTCTAGCTGTCTAAGTATATTTGGATCTTGATGAGAAGTCTAGCTGTCTAAGTATAT	68	37	35	<15	G_selected
P1377	TB2189a.RT	CAAAGCCCTCTTTAACCTACATGGAATTATCAGCAAAGCCCTCTTTAACCTACATGGAAT	107	33	38	<15	G_selected
P1378	TB2189b.RT	ATATATTTGCATCTTGAGATATGGGGTGTTACTTAAGATATATTTGCATCTTGAGATATG	24	37	35	<15	G_selected
P1379	TB2189c.RT	TCATCAAGATCCAAATATACTTAGACAGCTAGACTTCTCATCAAGATCCAAATATACTTA	68	37	35	<15	G_selected
P1380	TB2203a	CCATCCCCAACAGAAGCTTGAATAATGACCCATCCCCAACAGAAGCTTGAATAATGACCC	118	29	46	<15	G_selected
P1381	TB2203b	GGAGCATATCTTATTACACAGGCAAAAGTTCACGGAGCATATCTTATTACACAGGCAAAA	22	33	38	<15	G_selected
P1382	TB2203c	AGTGACAAAGTGTCCCGTTTAGTTATTATTCAACTATAGTGACAAAGTGTCCCGTTTAGT	79	37	36	<15	G_selected
P1383	TB2203a.RT	GTCATTATTCAAGCTTCTGTTGGGGATGGGTCATTATTCAAGCTTCTGTTGGGGATGGGT	118	29	46	<15	G_selected
P1384	TB2203b.RT	GTGAACTTTTGCCTGTGTAATAAGATATGCTCCGTGAACTTTTGCCTGTGTAATAAGATA	22	33	38	<15	G_selected
P1385	TB2203c.RT	ATAGTTGAATAATAACTAAACGGGACACTTTGTCACTATAGTTGAATAATAACTAAACGG	79	37	36	<15	G_selected
P1386	TB2231a	CGGTGTCATTTATAGGTTCTTGAAATTTGTTGCTGCGGTGTCATTTATAGGTTCTTGAAA	109	35	36	<15	G_selected
P1387	TB2231b	GTGAGGAATGTTAATAACGCAGGAGGCATGTGAGGAATGTTAATAACGCAGGAGGCATGT	48	29	45	<15	G_selected
P1388	TB2231c	GGGAGCCTTCAGCATGTTAGTGCCAATGGGAGCCTTCAGCATGTTAGTGCCAATGGGAGC	2	27	55	<15	G_selected
P1389	TB2231a.RT	CAGCAACAAATTTCAAGAACCTATAAATGACACCGCAGCAACAAATTTCAAGAACCTATA	109	35	36	<15	G_selected
P1390	TB2231b.RT	ATGCCTCCTGCGTTATTAACATTCCTCACATGCCTCCTGCGTTATTAACATTCCTCACAT	48	29	45	<15	G_selected
P1391	TB2231c.RT	ATTGGCACTAACATGCTGAAGGCTCCCATTGGCACTAACATGCTGAAGGCTCCCATTGGC	2	27	55	<15	G_selected
P1392	TB2345a	CTCTTAACCAGTAATAGGATTGATTTGCGTATCCACTCTTAACCAGTAATAGGATTGATT	100	35	35	<15	G_selected
P1393	TB2345b	CAGAGGAGCACTTATGTGGGGCAGAACAGAGGAGCACTTATGTGGGGCAGAACAGAGGAG	34	26	55	<15	G_selected
P1394	TB2345c	AAGGGTTTGGAGATGCAGTTCTGCACAAAAAGGGTTTGGAGATGCAGTTCTGCACAAAAA	68	29	43	<15	G_selected
P1395	TB2345a.RT	TGGATACGCAAATCAATCCTATTACTGGTTAAGAGTGGATACGCAAATCAATCCTATTAC	100	35	35	<15	G_selected
P1396	TB2345b.RT	TTCTGCCCCACATAAGTGCTCCTCTGTTCTGCCCCACATAAGTGCTCCTCTGTTCTGCCC	34	26	55	<15	G_selected
P1397	TB2345c.RT	TTTGTGCAGAACTGCATCTCCAAACCCTTTTTGTGCAGAACTGCATCTCCAAACCCTTTT	68	29	43	<15	G_selected
P1398	TB2361a	CTGCTGATAGAAAGACATGAAGATGCCACCTGCTGATAGAAAGACATGAAGATGCCACCT	106	29	45	<15	G_selected
P1399	TB2361b	CATTCTATTTAAAGTCACCCCAAACAGACATTGTGCATTCTATTTAAAGTCACCCCAAAC	63	35	36	<15	G_selected
P1400	TB2361c	GCATAACCATCAGGCTGGAAGCAAGCAAGCATAACCATCAGGCTGGAAGCAAGCAAGCAT	20	28	50	<15	G_selected
P1401	TB2361a.RT	GTGGCATCTTCATGTCTTTCTATCAGCAGGTGGCATCTTCATGTCTTTCTATCAGCAGGT	106	29	45	<15	G_selected
P1402	TB2361b.RT	CACAATGTCTGTTTGGGGTGACTTTAAATAGAATGCACAATGTCTGTTTGGGGTGACTTT	63	35	36	<15	G_selected
P1403	TB2361c.RT	TTGCTTGCTTCCAGCCTGATGGTTATGCTTGCTTGCTTCCAGCCTGATGGTTATGCTTGC	20	28	50	<15	G_selected
P1404	TB2366a	GCATAAAAGCTTACCTCTTCCAATTCACTGAACTTTGCATAAAAGCTTACCTCTTCCAAT	107	36	36	<15	G_selected
P1405	TB2366b	GCCATAATTCTTGCAGTTCAGAAAATTAAATAGAGGTGCCATAATTCTTGCAGTTCAGAA	67	37	35	<15	G_selected
P1406	TB2366c	GAGAGAAGGAGCAGGGCTATTAAACCCAGAGAGAAGGAGCAGGGCTATTAAACCCAGAGA	9	28	50	<15	G_selected
P1407	TB2366a.RT	AAAGTTCAGTGAATTGGAAGAGGTAAGCTTTTATGCAAAGTTCAGTGAATTGGAAGAGGT	107	36	36	<15	G_selected
P1408	TB2366b.RT	ACCTCTATTTAATTTTCTGAACTGCAAGAATTATGGCACCTCTATTTAATTTTCTGAACT	67	37	35	<15	G_selected
P1409	TB2366c.RT	TGGGTTTAATAGCCCTGCTCCTTCTCTCTGGGTTTAATAGCCCTGCTCCTTCTCTCTGGG	9	28	50	<15	G_selected
P1410	TB2395a	CATCCAAGTCATGCTAACCCCACCCTCATCCAAGTCATGCTAACCCCACCCTCATCCAAG	119	26	53	<15	G_selected
P1411	TB2395b	CCAGAGAAAATCCCTTAGGAAGTCATGCCCCAGAGAAAATCCCTTAGGAAGTCATGCCCC	32	29	50	<15	G_selected
P1412	TB2395c	GTGAGTCAGGCTTTCCTTGGGATTCTCGTGAGTCAGGCTTTCCTTGGGATTCTCGTGAGT	79	27	51	<15	G_selected
P1413	TB2395a.RT	AGGGTGGGGTTAGCATGACTTGGATGAGGGTGGGGTTAGCATGACTTGGATGAGGGTGGG	119	26	53	<15	G_selected
P1414	TB2395b.RT	GGCATGACTTCCTAAGGGATTTTCTCTGGGGCATGACTTCCTAAGGGATTTTCTCTGGGG	32	29	50	<15	G_selected
P1415	TB2395c.RT	GAGAATCCCAAGGAAAGCCTGACTCACGAGAATCCCAAGGAAAGCCTGACTCACGAGAAT	79	27	51	<15	G_selected
P1416	TB2426a	CTTTCCTGTACTTTTCTCCCCTCTGAGTTCTTTCCTGTACTTTTCTCCCCTCTGAGTTCT	112	29	45	<15	G_selected
P1417	TB2426b	CTTGAGAAGGACATTAGAGTGGAGACTGCCTTGAGAAGGACATTAGAGTGGAGACTGCCT	42	29	48	<15	G_selected
P1418	TB2426c	CACACTGGCCAGCTTTGCCTGATTGTCACACTGGCCAGCTTTGCCTGATTGTCACACTGG	6	26	55	<15	G_selected
P1419	TB2426a.RT	AACTCAGAGGGGAGAAAAGTACAGGAAAGAACTCAGAGGGGAGAAAAGTACAGGAAAGAA	112	29	45	<15	G_selected
P1420	TB2426b.RT	GCAGTCTCCACTCTAATGTCCTTCTCAAGGCAGTCTCCACTCTAATGTCCTTCTCAAGGC	42	29	48	<15	G_selected
P1421	TB2426c.RT	ACAATCAGGCAAAGCTGGCCAGTGTGACAATCAGGCAAAGCTGGCCAGTGTGACAATCAG	6	26	55	<15	G_selected
P1422	TB2451a	GAAATTACAAAGAACAAGCCCCATATGATCCTTGGAAATTACAAAGAACAAGCCCCATAT	114	34	36	<15	G_selected
P1423	TB2451b	CTCCTTTAAACAAGGCCCTAGATTAAGCAGACTCCTTTAAACAAGGCCCTAGATTAAGCA	27	31	41	<15	G_selected
P1424	TB2451c	GGATGAGATGTGTAGTCTTCCAGGGCGGATGAGATGTGTAGTCTTCCAGGGCGGATGAGA	86	26	53	<15	G_selected
P1425	TB2451a.RT	CAAGGATCATATGGGGCTTGTTCTTTGTAATTTCCAAGGATCATATGGGGCTTGTTCTTT	114	34	36	<15	G_selected
P1426	TB2451b.RT	TCTGCTTAATCTAGGGCCTTGTTTAAAGGAGTCTGCTTAATCTAGGGCCTTGTTTAAAGG	27	31	41	<15	G_selected
P1427	TB2451c.RT	GCCCTGGAAGACTACACATCTCATCCGCCCTGGAAGACTACACATCTCATCCGCCCTGGA	86	26	53	<15	G_selected
P1428	TB2455a	CAAACGCTAGTCATAACTCCAGCCTGTCCAAACGCTAGTCATAACTCCAGCCTGTCCAAA	109	28	48	<15	G_selected
P1429	TB2455b	CTAACGCCAGCTTTGAACATGATTCATCTTCACTAACGCCAGCTTTGAACATGATTCATC	12	32	41	<15	G_selected
P1430	TB2455c	CTAGTGCATTTGTCTCAAGACCAGGGTTATCTAGTGCATTTGTCTCAAGACCAGGGTTAT	59	30	43	<15	G_selected
P1431	TB2455a.RT	GACAGGCTGGAGTTATGACTAGCGTTTGGACAGGCTGGAGTTATGACTAGCGTTTGGACA	109	28	48	<15	G_selected
P1432	TB2455b.RT	TGAAGATGAATCATGTTCAAAGCTGGCGTTAGTGAAGATGAATCATGTTCAAAGCTGGCG	12	32	41	<15	G_selected
P1433	TB2455c.RT	ATAACCCTGGTCTTGAGACAAATGCACTAGATAACCCTGGTCTTGAGACAAATGCACTAG	59	30	43	<15	G_selected
P1434	TB2499a	GATGCTTCCTTTAATTAATGCAACACTGCTGCGATGCTTCCTTTAATTAATGCAACACTG	104	32	38	<15	G_selected
P1435	TB2499b	GGACATTGCCGATAAATGGGAAAGAACTGATGGACATTGCCGATAAATGGGAAAGAACTG	65	31	43	<15	G_selected
P1436	TB2499c	GTAATATCAGAAATCTTTCAACCTTGAAGCAGGGGTAATATCAGAAATCTTTCAACCTTG	24	34	35	<15	G_selected
P1437	TB2499a.RT	GCAGCAGTGTTGCATTAATTAAAGGAAGCATCGCAGCAGTGTTGCATTAATTAAAGGAAG	104	32	38	<15	G_selected
P1438	TB2499b.RT	ATCAGTTCTTTCCCATTTATCGGCAATGTCCATCAGTTCTTTCCCATTTATCGGCAATGT	65	31	43	<15	G_selected
P1439	TB2499c.RT	CCCTGCTTCAAGGTTGAAAGATTTCTGATATTACCCCTGCTTCAAGGTTGAAAGATTTCT	24	34	35	<15	G_selected
P1440	TB2514a	CTCTCGATCTAATCCCAAACTCTGCTGCCTCTCGATCTAATCCCAAACTCTGCTGCCTCT	100	28	50	<15	G_selected
P1441	TB2514b	GCCAATAATAGCTACTCCAACCCAGTGTTTAGCCAATAATAGCTACTCCAACCCAGTGTT	12	31	43	<15	G_selected
P1442	TB2514c	AATATATTAAGACCTGCCATGTGCCCTGGAATATATTAAGACCTGCCATGTGCCCTGGAA	55	29	43	<15	G_selected
P1443	TB2514a.RT	GCAGCAGAGTTTGGGATTAGATCGAGAGGCAGCAGAGTTTGGGATTAGATCGAGAGGCAG	100	28	50	<15	G_selected
P1444	TB2514b.RT	TAAACACTGGGTTGGAGTAGCTATTATTGGCTAAACACTGGGTTGGAGTAGCTATTATTG	12	31	43	<15	G_selected
P1445	TB2514c.RT	CCAGGGCACATGGCAGGTCTTAATATATTCCAGGGCACATGGCAGGTCTTAATATATTCC	55	29	43	<15	G_selected
P1446	TB2521a	GAATCATCCAACACAGACTCCATTAGTAACATCGAATCATCCAACACAGACTCCATTAGT	109	33	40	<15	G_selected
P1447	TB2521b	CAATGCTCTCTAAACATAGCCCTCCCAGACAATGCTCTCTAAACATAGCCCTCCCAGACA	79	29	48	<15	G_selected
P1448	TB2521c	GAGATGTACCCACGGAGACCATGATATTAGAGATGTACCCACGGAGACCATGATATTAGA	29	29	45	<15	G_selected
P1449	TB2521a.RT	GATGTTACTAATGGAGTCTGTGTTGGATGATTCGATGTTACTAATGGAGTCTGTGTTGGA	109	33	40	<15	G_selected
P1450	TB2521b.RT	TCTGGGAGGGCTATGTTTAGAGAGCATTGTCTGGGAGGGCTATGTTTAGAGAGCATTGTC	79	29	48	<15	G_selected
P1451	TB2521c.RT	TAATATCATGGTCTCCGTGGGTACATCTCTAATATCATGGTCTCCGTGGGTACATCTCTA	29	29	45	<15	G_selected
P1452	TB2532a	CCAACTGAACCCCAGGAAGCCTTTGACCAACTGAACCCCAGGAAGCCTTTGACCAACTGA	104	26	53	<15	G_selected
P1453	TB2532b	CATTTCAGTCATTAGTTAACCCTGCCTAGTGCATTTCAGTCATTAGTTAACCCTGCCTAG	50	31	41	<15	G_selected
P1454	TB2532c	CACCAGGCAGAAGTAAGGAGATATGTATTCAAACACCAGGCAGAAGTAAGGAGATATGTA	2	33	41	<15	G_selected
P1455	TB2532a.RT	TCAAAGGCTTCCTGGGGTTCAGTTGGTCAAAGGCTTCCTGGGGTTCAGTTGGTCAAAGGC	104	26	53	<15	G_selected
P1456	TB2532b.RT	CACTAGGCAGGGTTAACTAATGACTGAAATGCACTAGGCAGGGTTAACTAATGACTGAAA	50	31	41	<15	G_selected
P1457	TB2532c.RT	TTTGAATACATATCTCCTTACTTCTGCCTGGTGTTTGAATACATATCTCCTTACTTCTGC	2	33	41	<15	G_selected
P1458	TB2543a	GCAAGAAGCAATAAAGGTGAGTTTTATACATTCCCGCAAGAAGCAATAAAGGTGAGTTTT	111	35	36	<15	G_selected
P1459	TB2543b	GCAATAATGTTTATTGACATGTTTGAGCGGAGCGCAATAATGTTTATTGACATGTTTGAG	58	33	35	<15	G_selected
P1460	TB2543c	GCCTGTGAAAATGGGACATTTGTCAAGAAACAAAGCCTGTGAAAATGGGACATTTGTCAA	1	34	40	<15	G_selected
P1461	TB2543a.RT	GGGAATGTATAAAACTCACCTTTATTGCTTCTTGCGGGAATGTATAAAACTCACCTTTAT	111	35	36	<15	G_selected
P1462	TB2543b.RT	GCTCCGCTCAAACATGTCAATAAACATTATTGCGCTCCGCTCAAACATGTCAATAAACAT	58	33	35	<15	G_selected
P1463	TB2543c.RT	TTTGTTTCTTGACAAATGTCCCATTTTCACAGGCTTTGTTTCTTGACAAATGTCCCATTT	1	34	40	<15	G_selected
P1464	TB2547a	GATAATAGCCGAGAACTGATTTGGAGGAAGGATAATAGCCGAGAACTGATTTGGAGGAAG	118	30	43	<15	G_selected
P1465	TB2547b	CCCTGACAGCTTCTTGGCTCTTGACTCCCTGACAGCTTCTTGGCTCTTGACTCCCTGACA	1	26	55	<15	G_selected
P1466	TB2547c	CTGTGTTTACATGGGTGTGGAACTGTAGTCTGTGTTTACATGGGTGTGGAACTGTAGTCT	54	29	45	<15	G_selected
P1467	TB2547a.RT	CTTCCTCCAAATCAGTTCTCGGCTATTATCCTTCCTCCAAATCAGTTCTCGGCTATTATC	118	30	43	<15	G_selected
P1468	TB2547b.RT	AGTCAAGAGCCAAGAAGCTGTCAGGGAGTCAAGAGCCAAGAAGCTGTCAGGGAGTCAAGA	1	26	55	<15	G_selected
P1469	TB2547c.RT	ACTACAGTTCCACACCCATGTAAACACAGACTACAGTTCCACACCCATGTAAACACAGAC	54	29	45	<15	G_selected
P1470	TB2557a	CTAATTAGCTGTAAACCTGATGGATTCCTGACCTAATTAGCTGTAAACCTGATGGATTCC	105	32	40	<15	G_selected
P1471	TB2557b	ACGCAGTGTCATGCAGCAGAATTAGGTTTACGCAGTGTCATGCAGCAGAATTAGGTTTAC	47	29	45	<15	G_selected
P1472	TB2557c	GCTAGTTTGATGTAATCAAGTTGATATTACACAGTCCGCTAGTTTGATGTAATCAAGTTG	7	37	35	<15	G_selected
P1473	TB2557a.RT	GTCAGGAATCCATCAGGTTTACAGCTAATTAGGTCAGGAATCCATCAGGTTTACAGCTAA	105	32	40	<15	G_selected
P1474	TB2557b.RT	AAACCTAATTCTGCTGCATGACACTGCGTAAACCTAATTCTGCTGCATGACACTGCGTAA	47	29	45	<15	G_selected
P1475	TB2557c.RT	GGACTGTGTAATATCAACTTGATTACATCAAACTAGCGGACTGTGTAATATCAACTTGAT	7	37	35	<15	G_selected
P1476	TB2589a	AGGAGAACAAATCGTTTGTGTTGTGGCTGAGGAGAACAAATCGTTTGTGTTGTGGCTGAG	120	29	45	<15	G_selected
P1477	TB2589b	GCAACAGAGGAAATGTTTCTACTAAAACAACACCTAGCAACAGAGGAAATGTTTCTACTA	2	36	36	<15	G_selected
P1478	TB2589c	CAGCTTTGCTCTCACAAAGCCATTTGGGACAGCTTTGCTCTCACAAAGCCATTTGGGACA	51	29	48	<15	G_selected
P1479	TB2589a.RT	CAGCCACAACACAAACGATTTGTTCTCCTCAGCCACAACACAAACGATTTGTTCTCCTCA	120	29	45	<15	G_selected
P1480	TB2589b.RT	TAGGTGTTGTTTTAGTAGAAACATTTCCTCTGTTGCTAGGTGTTGTTTTAGTAGAAACAT	2	36	36	<15	G_selected
P1481	TB2589c.RT	TCCCAAATGGCTTTGTGAGAGCAAAGCTGTCCCAAATGGCTTTGTGAGAGCAAAGCTGTC	51	29	48	<15	G_selected
P1482	TB2633a	CTTTAGCCAGTAGACCATTTCAGTAAATTGCCCTTTAGCCAGTAGACCATTTCAGTAAAT	102	32	38	<15	G_selected
P1483	TB2633b	GATACCTCACTGACATTTTGACAAGTTAATGAAGCGATACCTCACTGACATTTTGACAAG	13	35	38	<15	G_selected
P1484	TB2633c	CAATGCTGAGGGATATGCTATAACACCTTTTCCAATGCTGAGGGATATGCTATAACACCT	62	32	41	<15	G_selected
P1485	TB2633a.RT	GGCAATTTACTGAAATGGTCTACTGGCTAAAGGGCAATTTACTGAAATGGTCTACTGGCT	102	32	38	<15	G_selected
P1486	TB2633b.RT	GCTTCATTAACTTGTCAAAATGTCAGTGAGGTATCGCTTCATTAACTTGTCAAAATGTCA	13	35	38	<15	G_selected
P1487	TB2633c.RT	GAAAAGGTGTTATAGCATATCCCTCAGCATTGGAAAAGGTGTTATAGCATATCCCTCAGC	62	32	41	<15	G_selected
P1488	TB2655a	AAATTCTTGACTGTGAACCACCATTGCCCAAATTCTTGACTGTGAACCACCATTGCCCAA	109	29	43	<15	G_selected
P1489	TB2655b	GAAGAGAAACAAAGATGATTGACAGGCTGGAGAAGAGAAACAAAGATGATTGACAGGCTG	36	31	41	<15	G_selected
P1490	TB2655c	GTTTCTTTGTTTCTCGGAGCCAAAATATTTCCCGTTTCTTTGTTTCTCGGAGCCAAAATA	74	33	38	<15	G_selected
P1491	TB2655a.RT	GGGCAATGGTGGTTCACAGTCAAGAATTTGGGCAATGGTGGTTCACAGTCAAGAATTTGG	109	29	43	<15	G_selected
P1492	TB2655b.RT	TCCAGCCTGTCAATCATCTTTGTTTCTCTTCTCCAGCCTGTCAATCATCTTTGTTTCTCT	36	31	41	<15	G_selected
P1493	TB2655c.RT	GGGAAATATTTTGGCTCCGAGAAACAAAGAAACGGGAAATATTTTGGCTCCGAGAAACAA	74	33	38	<15	G_selected
P1494	TB2675a	GTGGATTTGAGAACCTTGAAATGTCAAGTTTTAGCTGTGGATTTGAGAACCTTGAAATGT	113	36	36	<15	G_selected
P1495	TB2675b	GCCAAGTTGAATTTGTGAGCCCTCATACTGCCAAGTTGAATTTGTGAGCCCTCATACTGC	80	29	46	<15	G_selected
P1496	TB2675c	GTGTGCACAATTTAGTAAATGATGAATACAGTGGGGTGTGCACAATTTAGTAAATGATGA	4	35	35	<15	G_selected
P1497	TB2675a.RT	AGCTAAAACTTGACATTTCAAGGTTCTCAAATCCACAGCTAAAACTTGACATTTCAAGGT	113	36	36	<15	G_selected
P1498	TB2675b.RT	AGTATGAGGGCTCACAAATTCAACTTGGCAGTATGAGGGCTCACAAATTCAACTTGGCAG	80	29	46	<15	G_selected
P1499	TB2675c.RT	CCCACTGTATTCATCATTTACTAAATTGTGCACACCCCACTGTATTCATCATTTACTAAA	4	35	35	<15	G_selected
P1500	TB2679a	GATTTCTGAAACTTTGGGATGTTGTCGGACAAAGATTTCTGAAACTTTGGGATGTTGTCG	108	33	40	<15	G_selected
P1501	TB2679b	CAGAGCGCTGGGGAGATTAGAATTGACACAGAGCGCTGGGGAGATTAGAATTGACACAGA	63	28	50	<15	G_selected
P1502	TB2679c	CACATTCCTGGCTGGGCAGAAATCCCACATTCCTGGCTGGGCAGAAATCCCACATTCCTG	29	25	55	<15	G_selected
P1503	TB2679a.RT	TTTGTCCGACAACATCCCAAAGTTTCAGAAATCTTTGTCCGACAACATCCCAAAGTTTCA	108	33	40	<15	G_selected
P1504	TB2679b.RT	TGTCAATTCTAATCTCCCCAGCGCTCTGTGTCAATTCTAATCTCCCCAGCGCTCTGTGTC	63	28	50	<15	G_selected
P1505	TB2679c.RT	GGATTTCTGCCCAGCCAGGAATGTGGGATTTCTGCCCAGCCAGGAATGTGGGATTTCTGC	29	25	55	<15	G_selected
P1506	TB2722a	ATCTATTTATACCCGCACATCCTCCAAGCATCTATTTATACCCGCACATCCTCCAAGCAT	120	29	43	<15	G_selected
P1507	TB2722b	CTGTTACTTCCACACTCTTGCAAAATGGCTATCTGTTACTTCCACACTCTTGCAAAATGG	85	32	41	<15	G_selected
P1508	TB2722c	GGAAGGGGTGCAGAATTCGACATGTGAGGAAGGGGTGCAGAATTCGACATGTGAGGAAGG	29	27	53	<15	G_selected
P1509	TB2722a.RT	GCTTGGAGGATGTGCGGGTATAAATAGATGCTTGGAGGATGTGCGGGTATAAATAGATGC	120	29	43	<15	G_selected
P1510	TB2722b.RT	ATAGCCATTTTGCAAGAGTGTGGAAGTAACAGATAGCCATTTTGCAAGAGTGTGGAAGTA	85	32	41	<15	G_selected
P1511	TB2722c.RT	TCACATGTCGAATTCTGCACCCCTTCCTCACATGTCGAATTCTGCACCCCTTCCTCACAT	29	27	53	<15	G_selected
P1512	TB2762a	CATGTTGTTAATTTATGCACGCGGTGGACTCATGTTGTTAATTTATGCACGCGGTGGACT	115	30	43	<15	G_selected
P1513	TB2762b	GAAAAGCACCGAGCACTTGTGGGGAGAAAAGCACCGAGCACTTGTGGGGAGAAAAGCACC	87	25	55	<15	G_selected
P1514	TB2762c	GTGATTGAGAGTCCTTGCCTGGTGCTGTGATTGAGAGTCCTTGCCTGGTGCTGTGATTGA	27	26	51	<15	G_selected
P1515	TB2762a.RT	AGTCCACCGCGTGCATAAATTAACAACATGAGTCCACCGCGTGCATAAATTAACAACATG	115	30	43	<15	G_selected
P1516	TB2762b.RT	TCCCCACAAGTGCTCGGTGCTTTTCTCCCCACAAGTGCTCGGTGCTTTTCTCCCCACAAG	87	25	55	<15	G_selected
P1517	TB2762c.RT	AGCACCAGGCAAGGACTCTCAATCACAGCACCAGGCAAGGACTCTCAATCACAGCACCAG	27	26	51	<15	G_selected
P1518	TB2766a	CAGTAAAATCTCCACAGTTTCTCTTCCATCCTCAGTAAAATCTCCACAGTTTCTCTTCCA	108	32	40	<15	G_selected
P1519	TB2766b	GTATTTCCCACGGCCAAGCCAGACTGTATTTCCCACGGCCAAGCCAGACTGTATTTCCCA	46	25	53	<15	G_selected
P1520	TB2766c	GGGTCTGTGGCTTGGACAATGGTTCTTATGGGTCTGTGGCTTGGACAATGGTTCTTATGG	5	29	50	<15	G_selected
P1521	TB2766a.RT	AGGATGGAAGAGAAACTGTGGAGATTTTACTGAGGATGGAAGAGAAACTGTGGAGATTTT	108	32	40	<15	G_selected
P1522	TB2766b.RT	AGTCTGGCTTGGCCGTGGGAAATACAGTCTGGCTTGGCCGTGGGAAATACAGTCTGGCTT	46	25	53	<15	G_selected
P1523	TB2766c.RT	ATAAGAACCATTGTCCAAGCCACAGACCCATAAGAACCATTGTCCAAGCCACAGACCCAT	5	29	50	<15	G_selected
P1524	TB2809a	CTAACTACCAGATCCAGCCACCTCCCTAACTACCAGATCCAGCCACCTCCCTAACTACCA	118	25	53	<15	G_selected
P1525	TB2809b	GAAGAGGACACTGACCCCTAGCAGAGAAGAGGACACTGACCCCTAGCAGAGAAGAGGACA	54	25	55	<15	G_selected
P1526	TB2809c	CAGGAGGAGTGATGGGTGACTGTAGAACAGGAGGAGTGATGGGTGACTGTAGAACAGGAG	18	27	53	<15	G_selected
P1527	TB2809a.RT	GGAGGTGGCTGGATCTGGTAGTTAGGGAGGTGGCTGGATCTGGTAGTTAGGGAGGTGGCT	118	25	53	<15	G_selected
P1528	TB2809b.RT	TCTGCTAGGGGTCAGTGTCCTCTTCTCTGCTAGGGGTCAGTGTCCTCTTCTCTGCTAGGG	54	25	55	<15	G_selected
P1529	TB2809c.RT	TTCTACAGTCACCCATCACTCCTCCTGTTCTACAGTCACCCATCACTCCTCCTGTTCTAC	18	27	53	<15	G_selected
P1530	TB2846a	AAAAGCTAAGTGGGGAGAGGAAATCGTCTAAAAGCTAAGTGGGGAGAGGAAATCGTCTAA	113	29	43	<15	G_selected
P1531	TB2846b	ATGTGCTAAAGGCCATGATTTTCCAGAGGATGTGCTAAAGGCCATGATTTTCCAGAGGAT	20	29	43	<15	G_selected
P1532	TB2846c	CCCTGTTCCCTGGTTGATGTCATCCTCCCTGTTCCCTGGTTGATGTCATCCTCCCTGTTC	54	26	55	<15	G_selected
P1533	TB2846a.RT	AGACGATTTCCTCTCCCCACTTAGCTTTTAGACGATTTCCTCTCCCCACTTAGCTTTTAG	113	29	43	<15	G_selected
P1534	TB2846b.RT	CCTCTGGAAAATCATGGCCTTTAGCACATCCTCTGGAAAATCATGGCCTTTAGCACATCC	20	29	43	<15	G_selected
P1535	TB2846c.RT	AGGATGACATCAACCAGGGAACAGGGAGGATGACATCAACCAGGGAACAGGGAGGATGAC	54	26	55	<15	G_selected
P1536	TB2875a	CTTGTCTTCTGTGTGATCCAACCATGTTCCTTGTCTTCTGTGTGATCCAACCATGTTCCT	117	29	45	<15	G_selected
P1537	TB2875b	GACTGGAGTCCCTGAGACTGTATATAACTGACTGGAGTCCCTGAGACTGTATATAACTGA	6	29	45	<15	G_selected
P1538	TB2875c	GAGCCACTTCACGGTGACATAGAATTTCGGAGCCACTTCACGGTGACATAGAATTTCGGA	50	29	48	<15	G_selected
P1539	TB2875a.RT	GAACATGGTTGGATCACACAGAAGACAAGGAACATGGTTGGATCACACAGAAGACAAGGA	117	29	45	<15	G_selected
P1540	TB2875b.RT	AGTTATATACAGTCTCAGGGACTCCAGTCAGTTATATACAGTCTCAGGGACTCCAGTCAG	6	29	45	<15	G_selected
P1541	TB2875c.RT	CGAAATTCTATGTCACCGTGAAGTGGCTCCGAAATTCTATGTCACCGTGAAGTGGCTCCG	50	29	48	<15	G_selected
P1542	TB2884a	GAATGATTGCTCTGCCCATGCCTCCGAATGATTGCTCTGCCCATGCCTCCGAATGATTGC	106	25	53	<15	G_selected
P1543	TB2884b	GGGAACTGGACACCTAACACCAGAGTGGGAACTGGACACCTAACACCAGAGTGGGAACTG	61	26	55	<15	G_selected
P1544	TB2884c	GAACCTGTCCCTAAATGAGCCAGCTCGAACCTGTCCCTAAATGAGCCAGCTCGAACCTGT	27	26	53	<15	G_selected
P1545	TB2884a.RT	GGAGGCATGGGCAGAGCAATCATTCGGAGGCATGGGCAGAGCAATCATTCGGAGGCATGG	106	25	53	<15	G_selected
P1546	TB2884b.RT	ACTCTGGTGTTAGGTGTCCAGTTCCCACTCTGGTGTTAGGTGTCCAGTTCCCACTCTGGT	61	26	55	<15	G_selected
P1547	TB2884c.RT	GAGCTGGCTCATTTAGGGACAGGTTCGAGCTGGCTCATTTAGGGACAGGTTCGAGCTGGC	27	26	53	<15	G_selected
P1548	TB2886a	ACAGGGATGAAGAATGGGTGCTATTGATGACAGGGATGAAGAATGGGTGCTATTGATGAC	105	29	45	<15	G_selected
P1549	TB2886b	GTCTGGTGCTGCCATCTGTGGTCTTTTGTCTGGTGCTGCCATCTGTGGTCTTTTGTCTGG	18	27	53	<15	G_selected
P1550	TB2886c	CAGAAGACCTTTCTAGGCAGGGCATCCAGAAGACCTTTCTAGGCAGGGCATCCAGAAGAC	53	26	53	<15	G_selected
P1551	TB2886a.RT	CATCAATAGCACCCATTCTTCATCCCTGTCATCAATAGCACCCATTCTTCATCCCTGTCA	105	29	45	<15	G_selected
P1552	TB2886b.RT	AAAAGACCACAGATGGCAGCACCAGACAAAAGACCACAGATGGCAGCACCAGACAAAAGA	18	27	53	<15	G_selected
P1553	TB2886c.RT	GATGCCCTGCCTAGAAAGGTCTTCTGGATGCCCTGCCTAGAAAGGTCTTCTGGATGCCCT	53	26	53	<15	G_selected
P1554	TB2901a	GGGAGAGCCTATTATGGTCTTAGTTTAGCAATGGGAGAGCCTATTATGGTCTTAGTTTAG	109	32	41	<15	G_selected
P1555	TB2901b	CTAGAATGGATTATCACTTGATCCTTCCTTAAGCATTCTAGAATGGATTATCACTTGATC	32	37	35	<15	G_selected
P1556	TB2901c	GAAATACAACATTTGTTGAAGGGCTAGGCCTTGAAATACAACATTTGTTGAAGGGCTAGG	74	32	40	<15	G_selected
P1557	TB2901a.RT	ATTGCTAAACTAAGACCATAATAGGCTCTCCCATTGCTAAACTAAGACCATAATAGGCTC	109	32	41	<15	G_selected
P1558	TB2901b.RT	AATGCTTAAGGAAGGATCAAGTGATAATCCATTCTAGAATGCTTAAGGAAGGATCAAGTG	32	37	35	<15	G_selected
P1559	TB2901c.RT	AAGGCCTAGCCCTTCAACAAATGTTGTATTTCAAGGCCTAGCCCTTCAACAAATGTTGTA	74	32	40	<15	G_selected
P1560	TB2912a	GGGAAGAGTTAAGGCATTGGGAAGGCGGGAAGAGTTAAGGCATTGGGAAGGCGGGAAGAG	105	26	55	<15	G_selected
P1561	TB2912b	AAATCTCCATTTCCTCCTGCAGCTTGAACAAATCTCCATTTCCTCCTGCAGCTTGAACAA	62	29	43	<15	G_selected
P1562	TB2912c	GAGAACTCTATGGACAGAAGCTGAGTGGGAGAACTCTATGGACAGAAGCTGAGTGGGAGA	32	28	50	<15	G_selected
P1563	TB2912a.RT	GCCTTCCCAATGCCTTAACTCTTCCCGCCTTCCCAATGCCTTAACTCTTCCCGCCTTCCC	105	26	55	<15	G_selected
P1564	TB2912b.RT	GTTCAAGCTGCAGGAGGAAATGGAGATTTGTTCAAGCTGCAGGAGGAAATGGAGATTTGT	62	29	43	<15	G_selected
P1565	TB2912c.RT	CCACTCAGCTTCTGTCCATAGAGTTCTCCCACTCAGCTTCTGTCCATAGAGTTCTCCCAC	32	28	50	<15	G_selected
P1566	TB2942a	CTTCTTCCCAGTCTCGGTTCCTGTTCTCTTCTTCCCAGTCTCGGTTCCTGTTCTCTTCTT	106	27	50	<15	G_selected
P1567	TB2942b	CCCTGCTCTCTGCAGTGTTCTATTGTGCCCTGCTCTCTGCAGTGTTCTATTGTGCCCTGC	52	27	55	<15	G_selected
P1568	TB2942c	GTGCTGGCAGGCTACTACTGGTAAGAATGTGCTGGCAGGCTACTACTGGTAAGAATGTGC	14	28	51	<15	G_selected
P1569	TB2942a.RT	AGAACAGGAACCGAGACTGGGAAGAAGAGAACAGGAACCGAGACTGGGAAGAAGAGAACA	106	27	50	<15	G_selected
P1570	TB2942b.RT	CACAATAGAACACTGCAGAGAGCAGGGCACAATAGAACACTGCAGAGAGCAGGGCACAAT	52	27	55	<15	G_selected
P1571	TB2942c.RT	ATTCTTACCAGTAGTAGCCTGCCAGCACATTCTTACCAGTAGTAGCCTGCCAGCACATTC	14	28	51	<15	G_selected
P1572	TB2946a	CATCCATACTAATGCAAAGCTAATGTTGAAGACCACATCCATACTAATGCAAAGCTAATG	105	35	36	<15	G_selected
P1573	TB2946b	CCCTTGACAGCTTGAGAAACCCTCCACCCTTGACAGCTTGAGAAACCCTCCACCCTTGAC	47	26	55	<15	G_selected
P1574	TB2946c	CTACACTGGGCAGCTTGTGCTCTAAGCTACACTGGGCAGCTTGTGCTCTAAGCTACACTG	20	26	53	<15	G_selected
P1575	TB2946a.RT	TGGTCTTCAACATTAGCTTTGCATTAGTATGGATGTGGTCTTCAACATTAGCTTTGCATT	105	35	36	<15	G_selected
P1576	TB2946b.RT	TGGAGGGTTTCTCAAGCTGTCAAGGGTGGAGGGTTTCTCAAGCTGTCAAGGGTGGAGGGT	47	26	55	<15	G_selected
P1577	TB2946c.RT	CTTAGAGCACAAGCTGCCCAGTGTAGCTTAGAGCACAAGCTGCCCAGTGTAGCTTAGAGC	20	26	53	<15	G_selected
P1578	TB3007a	TCAAATTGGTGGAGTTTCCTTATCGCTGCTCAAATTGGTGGAGTTTCCTTATCGCTGCTC	103	29	45	<15	G_selected
P1579	TB3007b	GTGGCTCCTGAACTGTTTTGCTTGGCTGTGGCTCCTGAACTGTTTTGCTTGGCTGTGGCT	6	27	53	<15	G_selected
P1580	TB3007c	CACAGAGTAATGGCCTGTCACTGCCCACAGAGTAATGGCCTGTCACTGCCCACAGAGTAA	67	25	53	<15	G_selected
P1581	TB3007a.RT	GCAGCGATAAGGAAACTCCACCAATTTGAGCAGCGATAAGGAAACTCCACCAATTTGAGC	103	29	45	<15	G_selected
P1582	TB3007b.RT	AGCCAAGCAAAACAGTTCAGGAGCCACAGCCAAGCAAAACAGTTCAGGAGCCACAGCCAA	6	27	53	<15	G_selected
P1583	TB3007c.RT	GGCAGTGACAGGCCATTACTCTGTGGGCAGTGACAGGCCATTACTCTGTGGGCAGTGACA	67	25	53	<15	G_selected
P1584	TB3028a	GCTAAACTGTGTGACTTTTCCATTTATGGGCTGCTAAACTGTGTGACTTTTCCATTTATG	113	32	38	<15	G_selected
P1585	TB3028b	CAGCAGAAGTTTAAGCATATGTCATAATGATGGCCAGCAGAAGTTTAAGCATATGTCATA	21	34	36	<15	G_selected
P1586	TB3028c	CTGGGATAAACAGCAGGCATCTCAAGAAATTTTACTGGGATAAACAGCAGGCATCTCAAG	64	34	43	<15	G_selected
P1587	TB3028a.RT	AGCCCATAAATGGAAAAGTCACACAGTTTAGCAGCCCATAAATGGAAAAGTCACACAGTT	113	32	38	<15	G_selected
P1588	TB3028b.RT	GCCATCATTATGACATATGCTTAAACTTCTGCTGGCCATCATTATGACATATGCTTAAAC	21	34	36	<15	G_selected
P1589	TB3028c.RT	TAAAATTTCTTGAGATGCCTGCTGTTTATCCCAGTAAAATTTCTTGAGATGCCTGCTGTT	64	34	43	<15	G_selected
P1590	TB3032a	GAGTGGTTTGGAAGAGGATTAGGACGGTGAGTGGTTTGGAAGAGGATTAGGACGGTGAGT	106	28	50	<15	G_selected
P1591	TB3032b	CTCTTCCAAGTTGACTTTCCAGGCAGGCTCTTCCAAGTTGACTTTCCAGGCAGGCTCTTC	74	27	51	<15	G_selected
P1592	TB3032c	GCCAGAGCTCCAAGAAGCTGCAAGTTTTGCCAGAGCTCCAAGAAGCTGCAAGTTTTGCCA	12	28	51	<15	G_selected
P1593	TB3032a.RT	ACCGTCCTAATCCTCTTCCAAACCACTCACCGTCCTAATCCTCTTCCAAACCACTCACCG	106	28	50	<15	G_selected
P1594	TB3032b.RT	CCTGCCTGGAAAGTCAACTTGGAAGAGCCTGCCTGGAAAGTCAACTTGGAAGAGCCTGCC	74	27	51	<15	G_selected
P1595	TB3032c.RT	AAAACTTGCAGCTTCTTGGAGCTCTGGCAAAACTTGCAGCTTCTTGGAGCTCTGGCAAAA	12	28	51	<15	G_selected
P1596	TB3075a	GTACTTGTTTCTCCTTCATGTAAGATACATACTTCACGTACTTGTTTCTCCTTCATGTAA	106	37	35	<15	G_selected
P1597	TB3075b	AGGTACAGCCAGTTAGTGGAATCTTTGTGAGGTACAGCCAGTTAGTGGAATCTTTGTGAG	23	29	45	<15	G_selected
P1598	TB3075c	CACACTGAGAGTTATGGTAATGAAGGAGCTCACACTGAGAGTTATGGTAATGAAGGAGCT	57	30	43	<15	G_selected
P1599	TB3075a.RT	GTGAAGTATGTATCTTACATGAAGGAGAAACAAGTACGTGAAGTATGTATCTTACATGAA	106	37	35	<15	G_selected
P1600	TB3075b.RT	CACAAAGATTCCACTAACTGGCTGTACCTCACAAAGATTCCACTAACTGGCTGTACCTCA	23	29	45	<15	G_selected
P1601	TB3075c.RT	AGCTCCTTCATTACCATAACTCTCAGTGTGAGCTCCTTCATTACCATAACTCTCAGTGTG	57	30	43	<15	G_selected
P1602	TB3081a	CCAAATAGCCCGTGACATAAAGAGACCTTTCCAAATAGCCCGTGACATAAAGAGACCTTT	105	30	43	<15	G_selected
P1603	TB3081b	CCTCAAAGAGACCTTGACATAATTAAGCCTAATGCCTCAAAGAGACCTTGACATAATTAA	13	34	36	<15	G_selected
P1604	TB3081c	CGAAGGAGCTATTAGACTTTATTATCTCACGAATCTTCGAAGGAGCTATTAGACTTTATT	61	37	35	<15	G_selected
P1605	TB3081a.RT	AAAGGTCTCTTTATGTCACGGGCTATTTGGAAAGGTCTCTTTATGTCACGGGCTATTTGG	105	30	43	<15	G_selected
P1606	TB3081b.RT	CATTAGGCTTAATTATGTCAAGGTCTCTTTGAGGCATTAGGCTTAATTATGTCAAGGTCT	13	34	36	<15	G_selected
P1607	TB3081c.RT	AAGATTCGTGAGATAATAAAGTCTAATAGCTCCTTCGAAGATTCGTGAGATAATAAAGTC	61	37	35	<15	G_selected
P1608	TB3118a	ACTGCTGCTTTCGACCAATTAATCTCGCTACTGCTGCTTTCGACCAATTAATCTCGCTAC	105	29	45	<15	G_selected
P1609	TB3118b	CACAAAAGGTTGGATCATAAACTCCGCAAGCACAAAAGGTTGGATCATAAACTCCGCAAG	12	30	43	<15	G_selected
P1610	TB3118c	GTACATTCTTTGCAAAACCACCCCTGCGTGTACATTCTTTGCAAAACCACCCCTGCGTGT	59	29	48	<15	G_selected
P1611	TB3118a.RT	AGCGAGATTAATTGGTCGAAAGCAGCAGTAGCGAGATTAATTGGTCGAAAGCAGCAGTAG	105	29	45	<15	G_selected
P1612	TB3118b.RT	CTTGCGGAGTTTATGATCCAACCTTTTGTGCTTGCGGAGTTTATGATCCAACCTTTTGTG	12	30	43	<15	G_selected
P1613	TB3118c.RT	ACGCAGGGGTGGTTTTGCAAAGAATGTACACGCAGGGGTGGTTTTGCAAAGAATGTACAC	59	29	48	<15	G_selected
P1614	TB3123a	TAAGGGTATTTTGGTGGTCAAGGCATGGTTAAGGGTATTTTGGTGGTCAAGGCATGGTTA	117	29	43	<15	G_selected
P1615	TB3123b	CAACATGTCATCTCTGAAGGGTTAAGATTAGCAACAACATGTCATCTCTGAAGGGTTAAG	74	34	40	<15	G_selected
P1616	TB3123c	GGCTCCTGTTACCACTCTCTGCTGATTGGCTCCTGTTACCACTCTCTGCTGATTGGCTCC	1	27	55	<15	G_selected
P1617	TB3123a.RT	ACCATGCCTTGACCACCAAAATACCCTTAACCATGCCTTGACCACCAAAATACCCTTAAC	117	29	43	<15	G_selected
P1618	TB3123b.RT	TTGCTAATCTTAACCCTTCAGAGATGACATGTTGTTGCTAATCTTAACCCTTCAGAGATG	74	34	40	<15	G_selected
P1619	TB3123c.RT	AATCAGCAGAGAGTGGTAACAGGAGCCAATCAGCAGAGAGTGGTAACAGGAGCCAATCAG	1	27	55	<15	G_selected
P1620	TB3129a	CGCAAAGAACAGACGCTGCCATCCAACGCAAAGAACAGACGCTGCCATCCAACGCAAAGA	120	26	53	<15	G_selected
P1621	TB3129b	CAGCATCCTAAAGAGCTTGTATAAAGCCATCTCAGCATCCTAAAGAGCTTGTATAAAGCC	25	32	41	<15	G_selected
P1622	TB3129c	GTTCAATGATCTGAGCTGAAACCAGGGCGTTCAATGATCTGAGCTGAAACCAGGGCGTTC	59	28	50	<15	G_selected
P1623	TB3129a.RT	TTGGATGGCAGCGTCTGTTCTTTGCGTTGGATGGCAGCGTCTGTTCTTTGCGTTGGATGG	120	26	53	<15	G_selected
P1624	TB3129b.RT	AGATGGCTTTATACAAGCTCTTTAGGATGCTGAGATGGCTTTATACAAGCTCTTTAGGAT	25	32	41	<15	G_selected
P1625	TB3129c.RT	GCCCTGGTTTCAGCTCAGATCATTGAACGCCCTGGTTTCAGCTCAGATCATTGAACGCCC	59	28	50	<15	G_selected
P1626	TB3138a	CGAATCCCCTACCAGATAAAACATCCAGCCGAATCCCCTACCAGATAAAACATCCAGCCG	110	29	50	<15	G_selected
P1627	TB3138b	GAAATCTAGCCCAATATTCTCTGTTCTTACCAAGGAAATCTAGCCCAATATTCTCTGTTC	41	34	38	<15	G_selected
P1628	TB3138c	GAATCGGATTCCACACTTCTCAAGGGCGAATCGGATTCCACACTTCTCAAGGGCGAATCG	77	27	51	<15	G_selected
P1629	TB3138a.RT	GCTGGATGTTTTATCTGGTAGGGGATTCGGCTGGATGTTTTATCTGGTAGGGGATTCGGC	110	29	50	<15	G_selected
P1630	TB3138b.RT	CTTGGTAAGAACAGAGAATATTGGGCTAGATTTCCTTGGTAAGAACAGAGAATATTGGGC	41	34	38	<15	G_selected
P1631	TB3138c.RT	GCCCTTGAGAAGTGTGGAATCCGATTCGCCCTTGAGAAGTGTGGAATCCGATTCGCCCTT	77	27	51	<15	G_selected
P1632	TB3150a	CTCTCAAATCAATAAGTGTATTGTGTTTCTGCCGACTCTCAAATCAATAAGTGTATTGTG	110	35	35	<15	G_selected
P1633	TB3150b	AACCTGAAACCGTTTTGCCTTTCAACCAGAACCTGAAACCGTTTTGCCTTTCAACCAGAA	7	29	43	<15	G_selected
P1634	TB3150c	CAGCTCACATGTCTAATGACCACAGCAGCAGCTCACATGTCTAATGACCACAGCAGCAGC	39	28	51	<15	G_selected
P1635	TB3150a.RT	TCGGCAGAAACACAATACACTTATTGATTTGAGAGTCGGCAGAAACACAATACACTTATT	110	35	35	<15	G_selected
P1636	TB3150b.RT	CTGGTTGAAAGGCAAAACGGTTTCAGGTTCTGGTTGAAAGGCAAAACGGTTTCAGGTTCT	7	29	43	<15	G_selected
P1637	TB3150c.RT	CTGCTGTGGTCATTAGACATGTGAGCTGCTGCTGTGGTCATTAGACATGTGAGCTGCTGC	39	28	51	<15	G_selected
P1638	TB3153a	CTTTAATCTGCTTTAACTATCTGGATGAATTGCCCTCTTTAATCTGCTTTAACTATCTGG	108	36	35	<15	G_selected
P1639	TB3153b	GTTCTGGCCTTTTGCATTCCCCTTAGCGTTCTGGCCTTTTGCATTCCCCTTAGCGTTCTG	4	27	51	<15	G_selected
P1640	TB3153c	GGTTAAGGAGTCAGAGCTATTTGATTGGATCGGTTAAGGAGTCAGAGCTATTTGATTGGA	55	31	41	<15	G_selected
P1641	TB3153a.RT	AGGGCAATTCATCCAGATAGTTAAAGCAGATTAAAGAGGGCAATTCATCCAGATAGTTAA	108	36	35	<15	G_selected
P1642	TB3153b.RT	GCTAAGGGGAATGCAAAAGGCCAGAACGCTAAGGGGAATGCAAAAGGCCAGAACGCTAAG	4	27	51	<15	G_selected
P1643	TB3153c.RT	GATCCAATCAAATAGCTCTGACTCCTTAACCGATCCAATCAAATAGCTCTGACTCCTTAA	55	31	41	<15	G_selected
P1644	TB3156a	CCAAATGACCTTGAACAAATCACATTCTGCTATTCCCAAATGACCTTGAACAAATCACAT	106	35	36	<15	G_selected
P1645	TB3156b	CCTCCTCTGTAAAATGGGCATCATAATGTCACCTCCTCTGTAAAATGGGCATCATAATGT	62	31	41	<15	G_selected
P1646	TB3156c	GTGAGAACCAAAGGAGGCAATGCAAAGCAGTGAGAACCAAAGGAGGCAATGCAAAGCAGT	9	29	48	<15	G_selected
P1647	TB3156a.RT	GAATAGCAGAATGTGATTTGTTCAAGGTCATTTGGGAATAGCAGAATGTGATTTGTTCAA	106	35	36	<15	G_selected
P1648	TB3156b.RT	TGACATTATGATGCCCATTTTACAGAGGAGGTGACATTATGATGCCCATTTTACAGAGGA	62	31	41	<15	G_selected
P1649	TB3156c.RT	TGCTTTGCATTGCCTCCTTTGGTTCTCACTGCTTTGCATTGCCTCCTTTGGTTCTCACTG	9	29	48	<15	G_selected
P1650	TB3161a	CCCTCTTTCTGCAGCATCCTTGTGGCCCTCTTTCTGCAGCATCCTTGTGGCCCTCTTTCT	123	25	55	<15	G_selected
P1651	TB3161b	CCTGGTGGATTAAAATCAATTTCCTGAGCTCCCTGGTGGATTAAAATCAATTTCCTGAGC	46	31	41	<15	G_selected
P1652	TB3161c	GAGAGAAGATGGAATGCAGATGCCTTGGGAGAGAAGATGGAATGCAGATGCCTTGGGAGA	3	28	50	<15	G_selected
P1653	TB3161a.RT	CCACAAGGATGCTGCAGAAAGAGGGCCACAAGGATGCTGCAGAAAGAGGGCCACAAGGAT	123	25	55	<15	G_selected
P1654	TB3161b.RT	GAGCTCAGGAAATTGATTTTAATCCACCAGGGAGCTCAGGAAATTGATTTTAATCCACCA	46	31	41	<15	G_selected
P1655	TB3161c.RT	CCAAGGCATCTGCATTCCATCTTCTCTCCCAAGGCATCTGCATTCCATCTTCTCTCCCAA	3	28	50	<15	G_selected
P1656	TB3162a	GTATTAGGTGTCAATTAAATCAAGCTTCCCCGAGTATTAGGTGTCAATTAAATCAAGCTT	113	33	35	<15	G_selected
P1657	TB3162b	CTCCACAATGTACTGACACATTTCAAGTAGCCTCCACAATGTACTGACACATTTCAAGTA	72	31	40	<15	G_selected
P1658	TB3162c	CACTTCACCCATGCATATGAACAAGCACATTTCACTTCACCCATGCATATGAACAAGCAC	35	32	43	<15	G_selected
P1659	TB3162a.RT	TCGGGGAAGCTTGATTTAATTGACACCTAATACTCGGGGAAGCTTGATTTAATTGACACC	113	33	35	<15	G_selected
P1660	TB3162b.RT	GCTACTTGAAATGTGTCAGTACATTGTGGAGGCTACTTGAAATGTGTCAGTACATTGTGG	72	31	40	<15	G_selected
P1661	TB3162c.RT	AAATGTGCTTGTTCATATGCATGGGTGAAGTGAAATGTGCTTGTTCATATGCATGGGTGA	35	32	43	<15	G_selected
P1662	TB3195a	GGATTCAAATGTCTTCATTTTATAGGCTGCAGCGGATTCAAATGTCTTCATTTTATAGGC	107	33	36	<15	G_selected
P1663	TB3195b	CAAAGCGGGAGGATAAGTGACTTCATAGGCAAAGCGGGAGGATAAGTGACTTCATAGGCA	18	29	48	<15	G_selected
P1664	TB3195c	CAGCACTTTGAGCTCCAGAAGTTTTAGTTCACAGCACTTTGAGCTCCAGAAGTTTTAGTT	52	31	41	<15	G_selected
P1665	TB3195a.RT	GCTGCAGCCTATAAAATGAAGACATTTGAATCCGCTGCAGCCTATAAAATGAAGACATTT	107	33	36	<15	G_selected
P1666	TB3195b.RT	CCTATGAAGTCACTTATCCTCCCGCTTTGCCTATGAAGTCACTTATCCTCCCGCTTTGCC	18	29	48	<15	G_selected
P1667	TB3195c.RT	TGAACTAAAACTTCTGGAGCTCAAAGTGCTGTGAACTAAAACTTCTGGAGCTCAAAGTGC	52	31	41	<15	G_selected
P1668	TB3294a	CTGCTTCCAATCCTGTGTCTCTCCCCTGCTTCCAATCCTGTGTCTCTCCCCTGCTTCCAA	118	25	55	<15	G_selected
P1669	TB3294b	CTACAGACAAGCCTTTACCCTGCAAACAAAATCTACAGACAAGCCTTTACCCTGCAAACA	48	32	43	<15	G_selected
P1670	TB3294c	GAGCCTGTGCAATTACCCACACTCCAGAGCCTGTGCAATTACCCACACTCCAGAGCCTGT	85	26	55	<15	G_selected
P1671	TB3294a.RT	GGGAGAGACACAGGATTGGAAGCAGGGGAGAGACACAGGATTGGAAGCAGGGGAGAGACA	118	25	55	<15	G_selected
P1672	TB3294b.RT	ATTTTGTTTGCAGGGTAAAGGCTTGTCTGTAGATTTTGTTTGCAGGGTAAAGGCTTGTCT	48	32	43	<15	G_selected
P1673	TB3294c.RT	TGGAGTGTGGGTAATTGCACAGGCTCTGGAGTGTGGGTAATTGCACAGGCTCTGGAGTGT	85	26	55	<15	G_selected
P1674	TB3314a	GAAACAGGGTGACTGGAGGGTTGGTGAAACAGGGTGACTGGAGGGTTGGTGAAACAGGGT	111	25	55	<15	G_selected
P1675	TB3314b	GTGTGGATTTGATGAACCCTCAAAGTCTTTGGTGTGGATTTGATGAACCCTCAAAGTCTT	57	31	41	<15	G_selected
P1676	TB3314c	GATTTTGTGGTCAAGATTAGGCAGACACATGGATTTTGTGGTCAAGATTAGGCAGACACA	17	31	41	<15	G_selected
P1677	TB3314a.RT	ACCAACCCTCCAGTCACCCTGTTTCACCAACCCTCCAGTCACCCTGTTTCACCAACCCTC	111	25	55	<15	G_selected
P1678	TB3314b.RT	CAAAGACTTTGAGGGTTCATCAAATCCACACCAAAGACTTTGAGGGTTCATCAAATCCAC	57	31	41	<15	G_selected
P1679	TB3314c.RT	CATGTGTCTGCCTAATCTTGACCACAAAATCCATGTGTCTGCCTAATCTTGACCACAAAA	17	31	41	<15	G_selected
P1680	TB3341a	CACAATCCGCTGTTCCCAACGACCTTCACAATCCGCTGTTCCCAACGACCTTCACAATCC	123	26	53	<15	G_selected
P1681	TB3341b	CCACCAAATCTGGCTCCTCCACACACCACCAAATCTGGCTCCTCCACACACCACCAAATC	1	25	55	<15	G_selected
P1682	TB3341c	CAGAACTGCCTTCATTTGGAAAGAAACATCCCAGAACTGCCTTCATTTGGAAAGAAACAT	91	31	40	<15	G_selected
P1683	TB3341a.RT	AAGGTCGTTGGGAACAGCGGATTGTGAAGGTCGTTGGGAACAGCGGATTGTGAAGGTCGT	123	26	53	<15	G_selected
P1684	TB3341b.RT	TGTGTGGAGGAGCCAGATTTGGTGGTGTGTGGAGGAGCCAGATTTGGTGGTGTGTGGAGG	1	25	55	<15	G_selected
P1685	TB3341c.RT	GGATGTTTCTTTCCAAATGAAGGCAGTTCTGGGATGTTTCTTTCCAAATGAAGGCAGTTC	91	31	40	<15	G_selected
P1686	TB3342a	GAAAGGGAAGAGAGCACCAAGACTCAAGGAAAGGGAAGAGAGCACCAAGACTCAAGGAAA	100	28	48	<15	G_selected
P1687	TB3342b	CCCTGTTCCAAGCCCAAGAGTCTTTCCCCTGTTCCAAGCCCAAGAGTCTTTCCCCTGTTC	72	26	55	<15	G_selected
P1688	TB3342c	CACCCCAATGCACCACTTCAGATGTGACACCCCAATGCACCACTTCAGATGTGACACCCC	24	27	55	<15	G_selected
P1689	TB3342a.RT	CTTGAGTCTTGGTGCTCTCTTCCCTTTCCTTGAGTCTTGGTGCTCTCTTCCCTTTCCTTG	100	28	48	<15	G_selected
P1690	TB3342b.RT	GAAAGACTCTTGGGCTTGGAACAGGGGAAAGACTCTTGGGCTTGGAACAGGGGAAAGACT	72	26	55	<15	G_selected
P1691	TB3342c.RT	TCACATCTGAAGTGGTGCATTGGGGTGTCACATCTGAAGTGGTGCATTGGGGTGTCACAT	24	27	55	<15	G_selected
P1692	TB3360a	CACATAGCCTAAGCATCTCCCGTAATTTGTCACATAGCCTAAGCATCTCCCGTAATTTGT	116	30	43	<15	G_selected
P1693	TB3360b	GAAAATAGCATATTCTCCTCCCTATGAATAGTCAAATGAAAATAGCATATTCTCCTCCCT	50	37	35	<15	G_selected
P1694	TB3360c	AATGTAACAGTGCAACTGCTAATGGCTGGAATGTAACAGTGCAACTGCTAATGGCTGGAA	12	29	43	<15	G_selected
P1695	TB3360a.RT	ACAAATTACGGGAGATGCTTAGGCTATGTGACAAATTACGGGAGATGCTTAGGCTATGTG	116	30	43	<15	G_selected
P1696	TB3360b.RT	ATTTGACTATTCATAGGGAGGAGAATATGCTATTTTCATTTGACTATTCATAGGGAGGAG	50	37	35	<15	G_selected
P1697	TB3360c.RT	CCAGCCATTAGCAGTTGCACTGTTACATTCCAGCCATTAGCAGTTGCACTGTTACATTCC	12	29	43	<15	G_selected
P1698	TB3366a	CCACTTAAGCACACTCATTATTATGGCTATTGCTACCACTTAAGCACACTCATTATTATG	113	35	36	<15	G_selected
P1699	TB3366b	CAAGCTGCAATTCAAATATCAGTGGCCATGAAAACAAGCTGCAATTCAAATATCAGTGGC	6	34	40	<15	G_selected
P1700	TB3366c	CACTGGAGACTTTATAATTTAGTCAGCATTATGCAGCACTGGAGACTTTATAATTTAGTC	69	36	35	<15	G_selected
P1701	TB3366a.RT	TAGCAATAGCCATAATAATGAGTGTGCTTAAGTGGTAGCAATAGCCATAATAATGAGTGT	113	35	36	<15	G_selected
P1702	TB3366b.RT	TTTTCATGGCCACTGATATTTGAATTGCAGCTTGTTTTCATGGCCACTGATATTTGAATT	6	34	40	<15	G_selected
P1703	TB3366c.RT	CTGCATAATGCTGACTAAATTATAAAGTCTCCAGTGCTGCATAATGCTGACTAAATTATA	69	36	35	<15	G_selected
P1704	TB3400a	CACATCCATCTTCCCCACACAGGCTCACATCCATCTTCCCCACACAGGCTCACATCCATC	104	25	55	<15	G_selected
P1705	TB3400b	GCAGCTTGTTCCTCCCTCACTAATGCAGCAGCTTGTTCCTCCCTCACTAATGCAGCAGCT	55	27	53	<15	G_selected
P1706	TB3400c	CTGTGGCAAACAAGGACCAATTATTGAGTGTACTGTGGCAAACAAGGACCAATTATTGAG	8	32	41	<15	G_selected
P1707	TB3400a.RT	AGCCTGTGTGGGGAAGATGGATGTGAGCCTGTGTGGGGAAGATGGATGTGAGCCTGTGTG	104	25	55	<15	G_selected
P1708	TB3400b.RT	TGCATTAGTGAGGGAGGAACAAGCTGCTGCATTAGTGAGGGAGGAACAAGCTGCTGCATT	55	27	53	<15	G_selected
P1709	TB3400c.RT	TACACTCAATAATTGGTCCTTGTTTGCCACAGTACACTCAATAATTGGTCCTTGTTTGCC	8	32	41	<15	G_selected
P1710	TB3409a	GCAGAATCAATTAAGAACCACACTAATCACCATCGCAGAATCAATTAAGAACCACACTAA	111	34	36	<15	G_selected
P1711	TB3409b	GCTATAAAACCCCACACCTAGGGGCGCTATAAAACCCCACACCTAGGGGCGCTATAAAAC	80	25	51	<15	G_selected
P1712	TB3409c	GGCCTGGCTCCAGTCTCTTTCATCTAAGGCCTGGCTCCAGTCTCTTTCATCTAAGGCCTG	1	27	55	<15	G_selected
P1713	TB3409a.RT	GATGGTGATTAGTGTGGTTCTTAATTGATTCTGCGATGGTGATTAGTGTGGTTCTTAATT	111	34	36	<15	G_selected
P1714	TB3409b.RT	GCCCCTAGGTGTGGGGTTTTATAGCGCCCCTAGGTGTGGGGTTTTATAGCGCCCCTAGGT	80	25	51	<15	G_selected
P1715	TB3409c.RT	TTAGATGAAAGAGACTGGAGCCAGGCCTTAGATGAAAGAGACTGGAGCCAGGCCTTAGAT	1	27	55	<15	G_selected
P1716	TB3454a	CACAGCATTAAGAGCCGAGACCCTGCACAGCATTAAGAGCCGAGACCCTGCACAGCATTA	103	25	53	<15	G_selected
P1717	TB3454b	CAACTTCAGTTTCAAGTAATGGCTTAACAGCATCAACAACTTCAGTTTCAAGTAATGGCT	17	36	36	<15	G_selected
P1718	TB3454c	CTCACTTCTCAAGCAGTTATTAGTGACTGAAGTCTCACTTCTCAAGCAGTTATTAGTGAC	68	33	40	<15	G_selected
P1719	TB3454a.RT	CAGGGTCTCGGCTCTTAATGCTGTGCAGGGTCTCGGCTCTTAATGCTGTGCAGGGTCTCG	103	25	53	<15	G_selected
P1720	TB3454b.RT	TTGATGCTGTTAAGCCATTACTTGAAACTGAAGTTGTTGATGCTGTTAAGCCATTACTTG	17	36	36	<15	G_selected
P1721	TB3454c.RT	ACTTCAGTCACTAATAACTGCTTGAGAAGTGAGACTTCAGTCACTAATAACTGCTTGAGA	68	33	40	<15	G_selected
P1722	TB3459a	CGTTTGATAAGAAAATGGATCAAGTTTAATGGCGCACGTTTGATAAGAAAATGGATCAAG	101	36	35	<15	G_selected
P1723	TB3459b	AGCATCTACATGCTTTGTGTTTCTGTGCCAGCATCTACATGCTTTGTGTTTCTGTGCCAG	1	29	45	<15	G_selected
P1724	TB3459c	CAAAGCGGGAACTGTGTGGCATTACAGCAAAGCGGGAACTGTGTGGCATTACAGCAAAGC	32	27	51	<15	G_selected
P1725	TB3459a.RT	TGCGCCATTAAACTTGATCCATTTTCTTATCAAACGTGCGCCATTAAACTTGATCCATTT	101	36	35	<15	G_selected
P1726	TB3459b.RT	GGCACAGAAACACAAAGCATGTAGATGCTGGCACAGAAACACAAAGCATGTAGATGCTGG	1	29	45	<15	G_selected
P1727	TB3459c.RT	CTGTAATGCCACACAGTTCCCGCTTTGCTGTAATGCCACACAGTTCCCGCTTTGCTGTAA	32	27	51	<15	G_selected
P1728	TB3466a	GGAGAAAGGAAGCTGATGCCCAGTAACGGAGAAAGGAAGCTGATGCCCAGTAACGGAGAA	104	27	51	<15	G_selected
P1729	TB3466b	CAACTACTCACTTGCTAAGAACAGGGCACCAACTACTCACTTGCTAAGAACAGGGCACCA	71	29	48	<15	G_selected
P1730	TB3466c	GATTTCTTTCACACTGTTCCTTATTGGAACATTCCGATTTCTTTCACACTGTTCCTTATT	8	35	35	<15	G_selected
P1731	TB3466a.RT	GTTACTGGGCATCAGCTTCCTTTCTCCGTTACTGGGCATCAGCTTCCTTTCTCCGTTACT	104	27	51	<15	G_selected
P1732	TB3466b.RT	GTGCCCTGTTCTTAGCAAGTGAGTAGTTGGTGCCCTGTTCTTAGCAAGTGAGTAGTTGGT	71	29	48	<15	G_selected
P1733	TB3466c.RT	GGAATGTTCCAATAAGGAACAGTGTGAAAGAAATCGGAATGTTCCAATAAGGAACAGTGT	8	35	35	<15	G_selected
P1734	TB3496a	GAAATTCCCCAAACGCTGCCCTGTGAAAGAAATTCCCCAAACGCTGCCCTGTGAAAGAAA	102	28	48	<15	G_selected
P1735	TB3496b	GAGAGACCACCTTTGGGATAGAGAAAGACGAGAGACCACCTTTGGGATAGAGAAAGACGA	33	29	48	<15	G_selected
P1736	TB3496c	GTAGTTCAGCTGGCACTCCACCCTAGTAGTTCAGCTGGCACTCCACCCTAGTAGTTCAGC	1	25	55	<15	G_selected
P1737	TB3496a.RT	TTTCACAGGGCAGCGTTTGGGGAATTTCTTTCACAGGGCAGCGTTTGGGGAATTTCTTTC	102	28	48	<15	G_selected
P1738	TB3496b.RT	GTCTTTCTCTATCCCAAAGGTGGTCTCTCGTCTTTCTCTATCCCAAAGGTGGTCTCTCGT	33	29	48	<15	G_selected
P1739	TB3496c.RT	TAGGGTGGAGTGCCAGCTGAACTACTAGGGTGGAGTGCCAGCTGAACTACTAGGGTGGAG	1	25	55	<15	G_selected
P1740	TB3497a	GGAAACTCTGCGTCACAGTAAATCTCAGATGGAAACTCTGCGTCACAGTAAATCTCAGAT	117	30	43	<15	G_selected
P1741	TB3497b	CTTCTGGCACTGGCTCACTATTGACAGCTTCTGGCACTGGCTCACTATTGACAGCTTCTG	46	27	51	<15	G_selected
P1742	TB3497c	AGTTATTCTGCAACTGTAGTAGCCTTGGGAGTTATTCTGCAACTGTAGTAGCCTTGGGAG	74	29	45	<15	G_selected
P1743	TB3497a.RT	ATCTGAGATTTACTGTGACGCAGAGTTTCCATCTGAGATTTACTGTGACGCAGAGTTTCC	117	30	43	<15	G_selected
P1744	TB3497b.RT	CTGTCAATAGTGAGCCAGTGCCAGAAGCTGTCAATAGTGAGCCAGTGCCAGAAGCTGTCA	46	27	51	<15	G_selected
P1745	TB3497c.RT	CCCAAGGCTACTACAGTTGCAGAATAACTCCCAAGGCTACTACAGTTGCAGAATAACTCC	74	29	45	<15	G_selected
P1746	TB3573a	CACATGCACTAGAGACAGCTGAAAAGTCCCACATGCACTAGAGACAGCTGAAAAGTCCCA	116	29	48	<15	G_selected
P1747	TB3573b	AGGGAATCAAGGAACGCTTCATTGCAGTTAGGGAATCAAGGAACGCTTCATTGCAGTTAG	43	29	45	<15	G_selected
P1748	TB3573c	GAATTGTAGGATTGCTCTGCACTTTTCTGCTTGAATTGTAGGATTGCTCTGCACTTTTCT	7	32	40	<15	G_selected
P1749	TB3573a.RT	GGACTTTTCAGCTGTCTCTAGTGCATGTGGGACTTTTCAGCTGTCTCTAGTGCATGTGGG	116	29	48	<15	G_selected
P1750	TB3573b.RT	AACTGCAATGAAGCGTTCCTTGATTCCCTAACTGCAATGAAGCGTTCCTTGATTCCCTAA	43	29	45	<15	G_selected
P1751	TB3573c.RT	AAGCAGAAAAGTGCAGAGCAATCCTACAATTCAAGCAGAAAAGTGCAGAGCAATCCTACA	7	32	40	<15	G_selected
P1752	TB3634a	CGTTGCTAAAGAACTTCCTATTCACAAAGTGCTCGTTGCTAAAGAACTTCCTATTCACAA	100	33	38	<15	G_selected
P1753	TB3634b	GGCTCATCTATTATTCACGCACTAATGAGAATACGGCTCATCTATTATTCACGCACTAAT	63	34	38	<15	G_selected
P1754	TB3634c	GCTCAAAGCACTTTGTAAATGTTAACTCATTCACCGCTCAAAGCACTTTGTAAATGTTAA	3	35	35	<15	G_selected
P1755	TB3634a.RT	AGCACTTTGTGAATAGGAAGTTCTTTAGCAACGAGCACTTTGTGAATAGGAAGTTCTTTA	100	33	38	<15	G_selected
P1756	TB3634b.RT	GTATTCTCATTAGTGCGTGAATAATAGATGAGCCGTATTCTCATTAGTGCGTGAATAATA	63	34	38	<15	G_selected
P1757	TB3634c.RT	GGTGAATGAGTTAACATTTACAAAGTGCTTTGAGCGGTGAATGAGTTAACATTTACAAAG	3	35	35	<15	G_selected
P1758	TB3635a	GATTCCTGCACCCCAAACCTCCTTGTGATTCCTGCACCCCAAACCTCCTTGTGATTCCTG	106	26	53	<15	G_selected
P1759	TB3635b	GTCACGAGCAATAACAGGGTCAGGAGGTCACGAGCAATAACAGGGTCAGGAGGTCACGAG	7	26	55	<15	G_selected
P1760	TB3635c	TTTGACACTATTTCAACCCCGGCAAGAAGTTTGACACTATTTCAACCCCGGCAAGAAGTT	76	29	43	<15	G_selected
P1761	TB3635a.RT	ACAAGGAGGTTTGGGGTGCAGGAATCACAAGGAGGTTTGGGGTGCAGGAATCACAAGGAG	106	26	53	<15	G_selected
P1762	TB3635b.RT	CTCCTGACCCTGTTATTGCTCGTGACCTCCTGACCCTGTTATTGCTCGTGACCTCCTGAC	7	26	55	<15	G_selected
P1763	TB3635c.RT	CTTCTTGCCGGGGTTGAAATAGTGTCAAACTTCTTGCCGGGGTTGAAATAGTGTCAAACT	76	29	43	<15	G_selected
P1764	TB3652a	CATCCATTTCAGGTAATGATAGAACATTCTAACTGTGCATCCATTTCAGGTAATGATAGA	106	37	35	<15	G_selected
P1765	TB3652b	GAATTTTCCCCAGAAATTAGTGCATTCAACTGCGAATTTTCCCCAGAAATTAGTGCATTC	32	33	38	<15	G_selected
P1766	TB3652c	GATTAGCCACAGCTCATCAGCAGCTTCAGATTAGCCACAGCTCATCAGCAGCTTCAGATT	76	28	48	<15	G_selected
P1767	TB3652a.RT	CACAGTTAGAATGTTCTATCATTACCTGAAATGGATGCACAGTTAGAATGTTCTATCATT	106	37	35	<15	G_selected
P1768	TB3652b.RT	GCAGTTGAATGCACTAATTTCTGGGGAAAATTCGCAGTTGAATGCACTAATTTCTGGGGA	32	33	38	<15	G_selected
P1769	TB3652c.RT	TGAAGCTGCTGATGAGCTGTGGCTAATCTGAAGCTGCTGATGAGCTGTGGCTAATCTGAA	76	28	48	<15	G_selected
P1770	TB3664a	GGCTGAGTGCTTGTTTTGAACTGTGACCTGGCTGAGTGCTTGTTTTGAACTGTGACCTGG	102	29	50	<15	G_selected
P1771	TB3664b	CATGCCTCATCAGCCACTGTCATAGCCATGCCTCATCAGCCACTGTCATAGCCATGCCTC	50	26	55	<15	G_selected
P1772	TB3664c	CTTCCAGCAGGGAGTCAGCTCCATATCTTCCAGCAGGGAGTCAGCTCCATATCTTCCAGC	10	26	55	<15	G_selected
P1773	TB3664a.RT	AGGTCACAGTTCAAAACAAGCACTCAGCCAGGTCACAGTTCAAAACAAGCACTCAGCCAG	102	29	50	<15	G_selected
P1774	TB3664b.RT	GCTATGACAGTGGCTGATGAGGCATGGCTATGACAGTGGCTGATGAGGCATGGCTATGAC	50	26	55	<15	G_selected
P1775	TB3664c.RT	ATATGGAGCTGACTCCCTGCTGGAAGATATGGAGCTGACTCCCTGCTGGAAGATATGGAG	10	26	55	<15	G_selected
P1776	TB3666a	AATGGACACACTAATATGGTGGCTGGTTGAATGGACACACTAATATGGTGGCTGGTTGAA	117	29	43	<15	G_selected
P1777	TB3666b	GTGAGCTATGTATTGTGGGTGCTGTCAGGTGAGCTATGTATTGTGGGTGCTGTCAGGTGA	37	28	50	<15	G_selected
P1778	TB3666c	GGACCCTGGAAGATGGTGATTGTTTGCGGACCCTGGAAGATGGTGATTGTTTGCGGACCC	2	27	55	<15	G_selected
P1779	TB3666a.RT	CAACCAGCCACCATATTAGTGTGTCCATTCAACCAGCCACCATATTAGTGTGTCCATTCA	117	29	43	<15	G_selected
P1780	TB3666b.RT	CTGACAGCACCCACAATACATAGCTCACCTGACAGCACCCACAATACATAGCTCACCTGA	37	28	50	<15	G_selected
P1781	TB3666c.RT	GCAAACAATCACCATCTTCCAGGGTCCGCAAACAATCACCATCTTCCAGGGTCCGCAAAC	2	27	55	<15	G_selected
P1782	TB3690a	GGCTGCATTCACACAACATTAAGCATTTCCAGGCTGCATTCACACAACATTAAGCATTTC	100	31	41	<15	G_selected
P1783	TB3690b	ACCTAAAATAATTAGGCGGCAGGAGACACACCTAAAATAATTAGGCGGCAGGAGACACAC	69	29	45	<15	G_selected
P1784	TB3690c	CTGTCCGGATGCTAAATTAATGGGGCTGCTGTCCGGATGCTAAATTAATGGGGCTGCTGT	23	28	50	<15	G_selected
P1785	TB3690a.RT	TGGAAATGCTTAATGTTGTGTGAATGCAGCCTGGAAATGCTTAATGTTGTGTGAATGCAG	100	31	41	<15	G_selected
P1786	TB3690b.RT	GTGTCTCCTGCCGCCTAATTATTTTAGGTGTGTCTCCTGCCGCCTAATTATTTTAGGTGT	69	29	45	<15	G_selected
P1787	TB3690c.RT	CAGCCCCATTAATTTAGCATCCGGACAGCAGCCCCATTAATTTAGCATCCGGACAGCAGC	23	28	50	<15	G_selected
P1788	TB3753a	TCCCTGCCACCATTACTGACTATATGACATCCCTGCCACCATTACTGACTATATGACATC	103	29	45	<15	G_selected
P1789	TB3753b	CTTCATAATTTAAGCCTACAAACCAGGACAGTGACTTCATAATTTAAGCCTACAAACCAG	23	34	36	<15	G_selected
P1790	TB3753c	CAAACAGACTGGACAGTTTTATGTGCTGTATATTAATCAAACAGACTGGACAGTTTTATG	59	37	35	<15	G_selected
P1791	TB3753a.RT	TGTCATATAGTCAGTAATGGTGGCAGGGATGTCATATAGTCAGTAATGGTGGCAGGGATG	103	29	45	<15	G_selected
P1792	TB3753b.RT	TCACTGTCCTGGTTTGTAGGCTTAAATTATGAAGTCACTGTCCTGGTTTGTAGGCTTAAA	23	34	36	<15	G_selected
P1793	TB3753c.RT	ATTAATATACAGCACATAAAACTGTCCAGTCTGTTTGATTAATATACAGCACATAAAACT	59	37	35	<15	G_selected
P1794	TB3756a	CCCGATGGCACGCACACAGACATAAAACCCGATGGCACGCACACAGACATAAAACCCGAT	102	27	53	<15	G_selected
P1795	TB3756b	GCAAACACCATCAGTAACCTGTCGCCGCAAACACCATCAGTAACCTGTCGCCGCAAACAC	75	26	53	<15	G_selected
P1796	TB3756c	GCAGCAATGTATCTCTCCCGGCACTAGCAGCAATGTATCTCTCCCGGCACTAGCAGCAAT	2	26	53	<15	G_selected
P1797	TB3756a.RT	TTTTATGTCTGTGTGCGTGCCATCGGGTTTTATGTCTGTGTGCGTGCCATCGGGTTTTAT	102	27	53	<15	G_selected
P1798	TB3756b.RT	GGCGACAGGTTACTGATGGTGTTTGCGGCGACAGGTTACTGATGGTGTTTGCGGCGACAG	75	26	53	<15	G_selected
P1799	TB3756c.RT	TAGTGCCGGGAGAGATACATTGCTGCTAGTGCCGGGAGAGATACATTGCTGCTAGTGCCG	2	26	53	<15	G_selected
P1800	TB3769a	CCTAAGAAATTAATTGTATTCCAGCCAGACTTGCCCTAAGAAATTAATTGTATTCCAGCC	110	34	36	<15	G_selected
P1801	TB3769b	CTCTAAATTAACCATGCTCCATACTTGAAGCATACCTCTAAATTAACCATGCTCCATACT	2	35	36	<15	G_selected
P1802	TB3769c	GTCAGCAATCCATTAAGATGCCATTAGATAATCTAATTGTCAGCAATCCATTAAGATGCC	48	38	36	<15	G_selected
P1803	TB3769a.RT	GCAAGTCTGGCTGGAATACAATTAATTTCTTAGGGCAAGTCTGGCTGGAATACAATTAAT	110	34	36	<15	G_selected
P1804	TB3769b.RT	GTATGCTTCAAGTATGGAGCATGGTTAATTTAGAGGTATGCTTCAAGTATGGAGCATGGT	2	35	36	<15	G_selected
P1805	TB3769c.RT	AATTAGATTATCTAATGGCATCTTAATGGATTGCTGACAATTAGATTATCTAATGGCATC	48	38	36	<15	G_selected
P1806	TB3771a	TATTGATCTGAAAAGGACGTGGTGGGATGTATTGATCTGAAAAGGACGTGGTGGGATGTA	112	29	43	<15	G_selected
P1807	TB3771b	ATATGTACCTCAGTAGGAAAAGGGCTTGGATATGTACCTCAGTAGGAAAAGGGCTTGGAT	34	29	43	<15	G_selected
P1808	TB3771c	CCCCATTGTAGATGCAAATAGTTGTTCTGAGCCCCATTGTAGATGCAAATAGTTGTTCTG	80	31	41	<15	G_selected
P1809	TB3771a.RT	CATCCCACCACGTCCTTTTCAGATCAATACATCCCACCACGTCCTTTTCAGATCAATACA	112	29	43	<15	G_selected
P1810	TB3771b.RT	CCAAGCCCTTTTCCTACTGAGGTACATATCCAAGCCCTTTTCCTACTGAGGTACATATCC	34	29	43	<15	G_selected
P1811	TB3771c.RT	CTCAGAACAACTATTTGCATCTACAATGGGGCTCAGAACAACTATTTGCATCTACAATGG	80	31	41	<15	G_selected
P1812	TB3791a	CATCCTCAATTAAAACAATGCCCCTGATAGCCATCCTCAATTAAAACAATGCCCCTGATA	111	31	40	<15	G_selected
P1813	TB3791b	GGGCGTGTAATATCCTTTCCATTGAGTTTCGGGCGTGTAATATCCTTTCCATTGAGTTTC	1	30	43	<15	G_selected
P1814	TB3791c	CTCATGAGCAAAATAACAAGTTACTCAGGCCTCTCATGAGCAAAATAACAAGTTACTCAG	52	32	38	<15	G_selected
P1815	TB3791a.RT	GCTATCAGGGGCATTGTTTTAATTGAGGATGGCTATCAGGGGCATTGTTTTAATTGAGGA	111	31	40	<15	G_selected
P1816	TB3791b.RT	GAAACTCAATGGAAAGGATATTACACGCCCGAAACTCAATGGAAAGGATATTACACGCCC	1	30	43	<15	G_selected
P1817	TB3791c.RT	AGGCCTGAGTAACTTGTTATTTTGCTCATGAGAGGCCTGAGTAACTTGTTATTTTGCTCA	52	32	38	<15	G_selected
P1818	TB3805a	CTTTGTTCTTCCCGCTCCCCTTCTCAACTTTGTTCTTCCCGCTCCCCTTCTCAACTTTGT	116	27	50	<15	G_selected
P1819	TB3805b	TCCATTCATTACTGCCGAGAAAGTCATCGTCCATTCATTACTGCCGAGAAAGTCATCGTC	69	29	45	<15	G_selected
P1820	TB3805c	GAGATGGCTTAGTGGGAGAAATGTTTGCTTGAGATGGCTTAGTGGGAGAAATGTTTGCTT	19	30	43	<15	G_selected
P1821	TB3805a.RT	TTGAGAAGGGGAGCGGGAAGAACAAAGTTGAGAAGGGGAGCGGGAAGAACAAAGTTGAGA	116	27	50	<15	G_selected
P1822	TB3805b.RT	CGATGACTTTCTCGGCAGTAATGAATGGACGATGACTTTCTCGGCAGTAATGAATGGACG	69	29	45	<15	G_selected
P1823	TB3805c.RT	AAGCAAACATTTCTCCCACTAAGCCATCTCAAGCAAACATTTCTCCCACTAAGCCATCTC	19	30	43	<15	G_selected
P1824	TB3821a	CTGATACGGAAACAATAATGACCCTGGAACACTGATACGGAAACAATAATGACCCTGGAA	116	31	41	<15	G_selected
P1825	TB3821b	CCTCAGACAGTCATTAAGGCCCAGGAAACCTCAGACAGTCATTAAGGCCCAGGAAACCTC	18	28	51	<15	G_selected
P1826	TB3821c	GTACTTCCTGGAGATTAATGACCAACTAGGAGTACTTCCTGGAGATTAATGACCAACTAG	83	31	41	<15	G_selected
P1827	TB3821a.RT	TGTTCCAGGGTCATTATTGTTTCCGTATCAGTGTTCCAGGGTCATTATTGTTTCCGTATC	116	31	41	<15	G_selected
P1828	TB3821b.RT	TTTCCTGGGCCTTAATGACTGTCTGAGGTTTCCTGGGCCTTAATGACTGTCTGAGGTTTC	18	28	51	<15	G_selected
P1829	TB3821c.RT	TCCTAGTTGGTCATTAATCTCCAGGAAGTACTCCTAGTTGGTCATTAATCTCCAGGAAGT	83	31	41	<15	G_selected
P1830	TB3851a	CCATATCATTGTTTAAGAACAGGTCCCTTCTAAGCCATATCATTGTTTAAGAACAGGTCC	108	34	38	<15	G_selected
P1831	TB3851b	CCAAAGAACAGCTTTTGGTGAATAAAAGATATTCTCATTTCCAAAGAACAGCTTTTGGTG	26	40	35	<15	G_selected
P1832	TB3851c	GAGGGAGAGTTCTTTATTCTTTTGCTAAATTGGTCGAGGGAGAGTTCTTTATTCTTTTGC	68	35	38	<15	G_selected
P1833	TB3851a.RT	CTTAGAAGGGACCTGTTCTTAAACAATGATATGGCTTAGAAGGGACCTGTTCTTAAACAA	108	34	38	<15	G_selected
P1834	TB3851b.RT	AAATGAGAATATCTTTTATTCACCAAAAGCTGTTCTTTGGAAATGAGAATATCTTTTATT	26	40	35	<15	G_selected
P1835	TB3851c.RT	GACCAATTTAGCAAAAGAATAAAGAACTCTCCCTCGACCAATTTAGCAAAAGAATAAAGA	68	35	38	<15	G_selected
P1836	TB3853a	TGATGTAAGTAAATGCCTTCCCCTCCTTGTGATGTAAGTAAATGCCTTCCCCTCCTTGTG	104	29	45	<15	G_selected
P1837	TB3853b	GTGACAAAATGAGAGACAGGAGGATAAGTCAGTGACAAAATGAGAGACAGGAGGATAAGT	46	31	41	<15	G_selected
P1838	TB3853c	GAGAAAATTGATTGGTCCTGATTCAAAGAGAATCTCGAGAAAATTGATTGGTCCTGATTC	4	36	36	<15	G_selected
P1839	TB3853a.RT	CAAGGAGGGGAAGGCATTTACTTACATCACAAGGAGGGGAAGGCATTTACTTACATCACA	104	29	45	<15	G_selected
P1840	TB3853b.RT	TGACTTATCCTCCTGTCTCTCATTTTGTCACTGACTTATCCTCCTGTCTCTCATTTTGTC	46	31	41	<15	G_selected
P1841	TB3853c.RT	GAGATTCTCTTTGAATCAGGACCAATCAATTTTCTCGAGATTCTCTTTGAATCAGGACCA	4	36	36	<15	G_selected
P1842	TB3908a	CTCCTCCTGTTTCCACTACATCCCCACTCCTCCTGTTTCCACTACATCCCCACTCCTCCT	112	26	55	<15	G_selected
P1843	TB3908b	CAGACAATATTTTGGCTCAACTTCAGTCCATTTGCAGACAATATTTTGGCTCAACTTCAG	3	34	38	<15	G_selected
P1844	TB3908c	GGATTCATACTGTGAATGCTCTGAAAATCAATTATTGTGGATTCATACTGTGAATGCTCT	59	38	35	<15	G_selected
P1845	TB3908a.RT	TGGGGATGTAGTGGAAACAGGAGGAGTGGGGATGTAGTGGAAACAGGAGGAGTGGGGATG	112	26	55	<15	G_selected
P1846	TB3908b.RT	CAAATGGACTGAAGTTGAGCCAAAATATTGTCTGCAAATGGACTGAAGTTGAGCCAAAAT	3	34	38	<15	G_selected
P1847	TB3908c.RT	ACAATAATTGATTTTCAGAGCATTCACAGTATGAATCCACAATAATTGATTTTCAGAGCA	59	38	35	<15	G_selected
P1848	TB3921a	GTCTTCCCAAATCAGAAAGGTCTCCAAGTGTCTTCCCAAATCAGAAAGGTCTCCAAGTGT	103	29	45	<15	G_selected
P1849	TB3921b	GGCATCAAAATTTGATTTGTGGAAGAAACCTCCTTGGCATCAAAATTTGATTTGTGGAAG	32	35	36	<15	G_selected
P1850	TB3921c	TGTTGGAAACACAACAGTGTGTCTGGGAATGTTGGAAACACAACAGTGTGTCTGGGAATG	1	29	45	<15	G_selected
P1851	TB3921a.RT	ACTTGGAGACCTTTCTGATTTGGGAAGACACTTGGAGACCTTTCTGATTTGGGAAGACAC	103	29	45	<15	G_selected
P1852	TB3921b.RT	AAGGAGGTTTCTTCCACAAATCAAATTTTGATGCCAAGGAGGTTTCTTCCACAAATCAAA	32	35	36	<15	G_selected
P1853	TB3921c.RT	TTCCCAGACACACTGTTGTGTTTCCAACATTCCCAGACACACTGTTGTGTTTCCAACATT	1	29	45	<15	G_selected
P1854	TB3922a	CCCGTTTTCTCAGTGTTGTCTCCGGCCCGTTTTCTCAGTGTTGTCTCCGGCCCGTTTTCT	117	25	55	<15	G_selected
P1855	TB3922b	GTGGTCAAATGCTTGTTAATGAGATATAGCAGCTGTGGTCAAATGCTTGTTAATGAGATA	1	34	36	<15	G_selected
P1856	TB3922c	CCTTTCAAGTGTCAACACTCCCAGGCCCTTTCAAGTGTCAACACTCCCAGGCCCTTTCAA	43	26	51	<15	G_selected
P1857	TB3922a.RT	CCGGAGACAACACTGAGAAAACGGGCCGGAGACAACACTGAGAAAACGGGCCGGAGACAA	117	25	55	<15	G_selected
P1858	TB3922b.RT	AGCTGCTATATCTCATTAACAAGCATTTGACCACAGCTGCTATATCTCATTAACAAGCAT	1	34	36	<15	G_selected
P1859	TB3922c.RT	GCCTGGGAGTGTTGACACTTGAAAGGGCCTGGGAGTGTTGACACTTGAAAGGGCCTGGGA	43	26	51	<15	G_selected
P1860	TB3954a	CTCTTGCTTTCCCTCACCTACTATTTCTGTTATTCTCTTGCTTTCCCTCACCTACTATTT	114	34	40	<15	G_selected
P1861	TB3954b	GTCAACAAAGAACTCTAGGCTGCATATCGAAAAGTCAACAAAGAACTCTAGGCTGCATAT	14	33	40	<15	G_selected
P1862	TB3954c	GACAGAGAAAACAGAAGGCCGATGCATTCGACAGAGAAAACAGAAGGCCGATGCATTCGA	52	29	48	<15	G_selected
P1863	TB3954a.RT	AATAACAGAAATAGTAGGTGAGGGAAAGCAAGAGAATAACAGAAATAGTAGGTGAGGGAA	114	34	40	<15	G_selected
P1864	TB3954b.RT	TTTTCGATATGCAGCCTAGAGTTCTTTGTTGACTTTTCGATATGCAGCCTAGAGTTCTTT	14	33	40	<15	G_selected
P1865	TB3954c.RT	GAATGCATCGGCCTTCTGTTTTCTCTGTCGAATGCATCGGCCTTCTGTTTTCTCTGTCGA	52	29	48	<15	G_selected
P1866	TB3980a	CAATTTTCTGCAGTGTTCCTTCAGACAGTGTTAATATCAATTTTCTGCAGTGTTCCTTCA	111	37	36	<15	G_selected
P1867	TB3980b	GGATAGAAACAACTGAGACTGTTGCTAGTCAGGATAGAAACAACTGAGACTGTTGCTAGT	7	31	41	<15	G_selected
P1868	TB3980c	CTTAGAGGCTAATGATTCTGTGGTGTTGCTCTTAGAGGCTAATGATTCTGTGGTGTTGCT	40	30	43	<15	G_selected
P1869	TB3980a.RT	ATATTAACACTGTCTGAAGGAACACTGCAGAAAATTGATATTAACACTGTCTGAAGGAAC	111	37	36	<15	G_selected
P1870	TB3980b.RT	TGACTAGCAACAGTCTCAGTTGTTTCTATCCTGACTAGCAACAGTCTCAGTTGTTTCTAT	7	31	41	<15	G_selected
P1871	TB3980c.RT	AGCAACACCACAGAATCATTAGCCTCTAAGAGCAACACCACAGAATCATTAGCCTCTAAG	40	30	43	<15	G_selected
P1872	TB3983a	CCCGACTCCTCATCTACTGTGCTTACACCCGACTCCTCATCTACTGTGCTTACACCCGAC	116	27	55	<15	G_selected
P1873	TB3983b	ATGCAAATTAGCCCTCCCACCACTGAATTATGCAAATTAGCCCTCCCACCACTGAATTAT	9	29	43	<15	G_selected
P1874	TB3983c	TAAGTTGACGAGGTGGGCATGACTAAGTTTAAGTTGACGAGGTGGGCATGACTAAGTTTA	39	29	43	<15	G_selected
P1875	TB3983a.RT	TGTAAGCACAGTAGATGAGGAGTCGGGTGTAAGCACAGTAGATGAGGAGTCGGGTGTAAG	116	27	55	<15	G_selected
P1876	TB3983b.RT	AATTCAGTGGTGGGAGGGCTAATTTGCATAATTCAGTGGTGGGAGGGCTAATTTGCATAA	9	29	43	<15	G_selected
P1877	TB3983c.RT	AACTTAGTCATGCCCACCTCGTCAACTTAAACTTAGTCATGCCCACCTCGTCAACTTAAA	39	29	43	<15	G_selected
P1878	TB3987a	CCAAATACCAGGCAGCAAGTGACAAAATCCCAAATACCAGGCAGCAAGTGACAAAATCCC	114	29	46	<15	G_selected
P1879	TB3987b	CTCCAGATGCATGGCACTGTGTAGACCTCCAGATGCATGGCACTGTGTAGACCTCCAGAT	69	26	53	<15	G_selected
P1880	TB3987c	CTTTCCATCTGGGTGCGTGACATGGCTTTCCATCTGGGTGCGTGACATGGCTTTCCATCT	12	25	53	<15	G_selected
P1881	TB3987a.RT	GATTTTGTCACTTGCTGCCTGGTATTTGGGATTTTGTCACTTGCTGCCTGGTATTTGGGA	114	29	46	<15	G_selected
P1882	TB3987b.RT	GTCTACACAGTGCCATGCATCTGGAGGTCTACACAGTGCCATGCATCTGGAGGTCTACAC	69	26	53	<15	G_selected
P1883	TB3987c.RT	CCATGTCACGCACCCAGATGGAAAGCCATGTCACGCACCCAGATGGAAAGCCATGTCACG	12	25	53	<15	G_selected
P1884	TB4003a	CTGATTTATCTCCTGATGCACTCTTTGCCCTGATTTATCTCCTGATGCACTCTTTGCCCT	116	29	45	<15	G_selected
P1885	TB4003b	TGCTTTCAGCACAAGATAAGTGGTTCCCATGCTTTCAGCACAAGATAAGTGGTTCCCATG	73	29	45	<15	G_selected
P1886	TB4003c	GAGTTTGCAGAATTTATGATAAGGCAGAGAATTGTCGAGTTTGCAGAATTTATGATAAGG	3	36	35	<15	G_selected
P1887	TB4003a.RT	GGCAAAGAGTGCATCAGGAGATAAATCAGGGCAAAGAGTGCATCAGGAGATAAATCAGGG	116	29	45	<15	G_selected
P1888	TB4003b.RT	TGGGAACCACTTATCTTGTGCTGAAAGCATGGGAACCACTTATCTTGTGCTGAAAGCATG	73	29	45	<15	G_selected
P1889	TB4003c.RT	GACAATTCTCTGCCTTATCATAAATTCTGCAAACTCGACAATTCTCTGCCTTATCATAAA	3	36	35	<15	G_selected
P1890	TB4031a	TATACACAGGGATAAATATGCGCATACAAATGCATTTTATACACAGGGATAAATATGCGC	101	37	35	<15	G_selected
P1891	TB4031b	GTATCAGAGCAGTAATTGCAGAAATCGTCCGTATCAGAGCAGTAATTGCAGAAATCGTCC	54	30	43	<15	G_selected
P1892	TB4031c	CTGTTTCAGCATTTCATGGTCTCTGTGCACTGTTTCAGCATTTCATGGTCTCTGTGCACT	7	29	45	<15	G_selected
P1893	TB4031a.RT	AAATGCATTTGTATGCGCATATTTATCCCTGTGTATAAAATGCATTTGTATGCGCATATT	101	37	35	<15	G_selected
P1894	TB4031b.RT	GGACGATTTCTGCAATTACTGCTCTGATACGGACGATTTCTGCAATTACTGCTCTGATAC	54	30	43	<15	G_selected
P1895	TB4031c.RT	TGCACAGAGACCATGAAATGCTGAAACAGTGCACAGAGACCATGAAATGCTGAAACAGTG	7	29	45	<15	G_selected
P1896	TB4038a	CACCTACTTCCACAACAGAATTAAGTACCCATTAACACCTACTTCCACAACAGAATTAAG	110	35	38	<15	G_selected
P1897	TB4038b	AAAATGCCCCATTACTCCCATCGAAGTCAAAAATGCCCCATTACTCCCATCGAAGTCAAA	9	29	43	<15	G_selected
P1898	TB4038c	GTGGGATTTGTTTAGTAGGAGTTTGTTAAATAGCCGTGGGATTTGTTTAGTAGGAGTTTG	64	35	38	<15	G_selected
P1899	TB4038a.RT	TTAATGGGTACTTAATTCTGTTGTGGAAGTAGGTGTTAATGGGTACTTAATTCTGTTGTG	110	35	38	<15	G_selected
P1900	TB4038b.RT	TGACTTCGATGGGAGTAATGGGGCATTTTTGACTTCGATGGGAGTAATGGGGCATTTTTG	9	29	43	<15	G_selected
P1901	TB4038c.RT	GGCTATTTAACAAACTCCTACTAAACAAATCCCACGGCTATTTAACAAACTCCTACTAAA	64	35	38	<15	G_selected
P1902	TB4055a	GACCTAAATATGGCTAAAAGACACAACATGTGACGACCTAAATATGGCTAAAAGACACAA	113	34	36	<15	G_selected
P1903	TB4055b	CCAACATATTGTCCAGAGATGACCCATGTATAACCAACATATTGTCCAGAGATGACCCAT	1	33	41	<15	G_selected
P1904	TB4055c	CTCGCTATTAGAGGCACTGGCACAGCTCGCTATTAGAGGCACTGGCACAGCTCGCTATTA	48	25	53	<15	G_selected
P1905	TB4055a.RT	GTCACATGTTGTGTCTTTTAGCCATATTTAGGTCGTCACATGTTGTGTCTTTTAGCCATA	113	34	36	<15	G_selected
P1906	TB4055b.RT	TTATACATGGGTCATCTCTGGACAATATGTTGGTTATACATGGGTCATCTCTGGACAATA	1	33	41	<15	G_selected
P1907	TB4055c.RT	CTGTGCCAGTGCCTCTAATAGCGAGCTGTGCCAGTGCCTCTAATAGCGAGCTGTGCCAGT	48	25	53	<15	G_selected
P1908	TB4062a	GAAAGGTAGAGGTGGCAGGGAAAGGAGAAAGGTAGAGGTGGCAGGGAAAGGAGAAAGGTA	120	26	51	<15	G_selected
P1909	TB4062b	GACTCTTCCCCTCAGTATACACTCTTTCTAAGACTCTTCCCCTCAGTATACACTCTTTCT	77	31	43	<15	G_selected
P1910	TB4062c	CACAAAATGCTAAGCCAGAAGAGGGTCTCCACAAAATGCTAAGCCAGAAGAGGGTCTCCA	22	29	48	<15	G_selected
P1911	TB4062a.RT	TCCTTTCCCTGCCACCTCTACCTTTCTCCTTTCCCTGCCACCTCTACCTTTCTCCTTTCC	120	26	51	<15	G_selected
P1912	TB4062b.RT	TTAGAAAGAGTGTATACTGAGGGGAAGAGTCTTAGAAAGAGTGTATACTGAGGGGAAGAG	77	31	43	<15	G_selected
P1913	TB4062c.RT	GAGACCCTCTTCTGGCTTAGCATTTTGTGGAGACCCTCTTCTGGCTTAGCATTTTGTGGA	22	29	48	<15	G_selected
P1914	TB4072a	GAACCGACTTTCCCATCACAGCCTCAGAACCGACTTTCCCATCACAGCCTCAGAACCGAC	104	26	55	<15	G_selected
P1915	TB4072b	CTGACATCAGATCAGCCCCGAGACACTGACATCAGATCAGCCCCGAGACACTGACATCAG	14	25	55	<15	G_selected
P1916	TB4072c	GCTGCCTACAGAGCACCACATGATCTGCTGCCTACAGAGCACCACATGATCTGCTGCCTA	42	26	55	<15	G_selected
P1917	TB4072a.RT	TGAGGCTGTGATGGGAAAGTCGGTTCTGAGGCTGTGATGGGAAAGTCGGTTCTGAGGCTG	104	26	55	<15	G_selected
P1918	TB4072b.RT	TGTCTCGGGGCTGATCTGATGTCAGTGTCTCGGGGCTGATCTGATGTCAGTGTCTCGGGG	14	25	55	<15	G_selected
P1919	TB4072c.RT	AGATCATGTGGTGCTCTGTAGGCAGCAGATCATGTGGTGCTCTGTAGGCAGCAGATCATG	42	26	55	<15	G_selected
P1920	TB4079a	CCCAAGAGTAATTGTGAGTTATGAGGTCATGCCCAAGAGTAATTGTGAGTTATGAGGTCA	115	31	41	<15	G_selected
P1921	TB4079b	GATTGAAGACTACAGTGTGAGTTAGACGGAGATTGAAGACTACAGTGTGAGTTAGACGGA	19	30	43	<15	G_selected
P1922	TB4079c	CCTCATTGCAAACTATTTGCAAAACTTAATTGGGGCCTCATTGCAAACTATTTGCAAAAC	76	35	36	<15	G_selected
P1923	TB4079a.RT	CATGACCTCATAACTCACAATTACTCTTGGGCATGACCTCATAACTCACAATTACTCTTG	115	31	41	<15	G_selected
P1924	TB4079b.RT	TCCGTCTAACTCACACTGTAGTCTTCAATCTCCGTCTAACTCACACTGTAGTCTTCAATC	19	30	43	<15	G_selected
P1925	TB4079c.RT	CCCCAATTAAGTTTTGCAAATAGTTTGCAATGAGGCCCCAATTAAGTTTTGCAAATAGTT	76	35	36	<15	G_selected
P1926	TB4094a	CCATCATACTGCCAACCCTGATTAGCCCCATCATACTGCCAACCCTGATTAGCCCCATCA	118	27	51	<15	G_selected
P1927	TB4094b	CTCTGTGTGGTGCTTTCTGCTGGCTTCTCTGTGTGGTGCTTTCTGCTGGCTTCTCTGTGT	44	26	53	<15	G_selected
P1928	TB4094c	CTTGAAGCGTGACAGATGGTGCCACATAACTTGAAGCGTGACAGATGGTGCCACATAACT	74	29	48	<15	G_selected
P1929	TB4094a.RT	GGCTAATCAGGGTTGGCAGTATGATGGGGCTAATCAGGGTTGGCAGTATGATGGGGCTAA	118	27	51	<15	G_selected
P1930	TB4094b.RT	AAGCCAGCAGAAAGCACCACACAGAGAAGCCAGCAGAAAGCACCACACAGAGAAGCCAGC	44	26	53	<15	G_selected
P1931	TB4094c.RT	TTATGTGGCACCATCTGTCACGCTTCAAGTTATGTGGCACCATCTGTCACGCTTCAAGTT	74	29	48	<15	G_selected
P1932	TB4150a	CTTGAGATACAATAGGCTCTGCTTTTGGAAATTCCTTGAGATACAATAGGCTCTGCTTTT	109	34	38	<15	G_selected
P1933	TB4150b	ATTCGAAAGAGCCCAATGTACACATCTGCATTCGAAAGAGCCCAATGTACACATCTGCAT	79	29	43	<15	G_selected
P1934	TB4150c	TGCAAATGTGTAGGGTCTGTTCCTTAAGGTGCAAATGTGTAGGGTCTGTTCCTTAAGGTG	2	29	45	<15	G_selected
P1935	TB4150a.RT	GAATTTCCAAAAGCAGAGCCTATTGTATCTCAAGGAATTTCCAAAAGCAGAGCCTATTGT	109	34	38	<15	G_selected
P1936	TB4150b.RT	GCAGATGTGTACATTGGGCTCTTTCGAATGCAGATGTGTACATTGGGCTCTTTCGAATGC	79	29	43	<15	G_selected
P1937	TB4150c.RT	CCTTAAGGAACAGACCCTACACATTTGCACCTTAAGGAACAGACCCTACACATTTGCACC	2	29	45	<15	G_selected
P1938	TB4177a	GTGACATTTGGAATGAGTTGAAACTGATCTAAGAGAGTGACATTTGGAATGAGTTGAAAC	104	36	36	<15	G_selected
P1939	TB4177b	GTTCAAAGACTTCGGCCATGAGGACGGTTCAAAGACTTCGGCCATGAGGACGGTTCAAAG	16	26	51	<15	G_selected
P1940	TB4177c	CAAAAGATATCTGATAGGATGTGTCGATGGGCAAAAGATATCTGATAGGATGTGTCGATG	64	31	40	<15	G_selected
P1941	TB4177a.RT	TCTCTTAGATCAGTTTCAACTCATTCCAAATGTCACTCTCTTAGATCAGTTTCAACTCAT	104	36	36	<15	G_selected
P1942	TB4177b.RT	CGTCCTCATGGCCGAAGTCTTTGAACCGTCCTCATGGCCGAAGTCTTTGAACCGTCCTCA	16	26	51	<15	G_selected
P1943	TB4177c.RT	CCCATCGACACATCCTATCAGATATCTTTTGCCCATCGACACATCCTATCAGATATCTTT	64	31	40	<15	G_selected
P1944	TB4182a	GAAATAAACTATGCAAATGTGGAGAATGGCTTTAGCGAAATAAACTATGCAAATGTGGAG	111	36	35	<15	G_selected
P1945	TB4182b	CTAAAACGCAGGCAGTAATGTGGTAATTTATCCCTAAAACGCAGGCAGTAATGTGGTAAT	77	33	40	<15	G_selected
P1946	TB4182c	CTTTCTTTCAGAGGAGCTGGGCATCAATAACTTTCTTTCAGAGGAGCTGGGCATCAATAA	5	30	43	<15	G_selected
P1947	TB4182a.RT	GCTAAAGCCATTCTCCACATTTGCATAGTTTATTTCGCTAAAGCCATTCTCCACATTTGC	111	36	35	<15	G_selected
P1948	TB4182b.RT	GGATAAATTACCACATTACTGCCTGCGTTTTAGGGATAAATTACCACATTACTGCCTGCG	77	33	40	<15	G_selected
P1949	TB4182c.RT	TTATTGATGCCCAGCTCCTCTGAAAGAAAGTTATTGATGCCCAGCTCCTCTGAAAGAAAG	5	30	43	<15	G_selected
P1950	TB4245a	CAACACTGTTCAAGCCAAACACCGCAGCAACACTGTTCAAGCCAAACACCGCAGCAACAC	112	27	51	<15	G_selected
P1951	TB4245b	CTACGGCCAGTACTTCTGGGAAAGCAAACTACGGCCAGTACTTCTGGGAAAGCAAACTAC	19	28	50	<15	G_selected
P1952	TB4245c	CATTTCTGGCTGAGGAGAAGGCTCAAACCATTTCTGGCTGAGGAGAAGGCTCAAACCATT	69	28	48	<15	G_selected
P1953	TB4245a.RT	CTGCGGTGTTTGGCTTGAACAGTGTTGCTGCGGTGTTTGGCTTGAACAGTGTTGCTGCGG	112	27	51	<15	G_selected
P1954	TB4245b.RT	TTTGCTTTCCCAGAAGTACTGGCCGTAGTTTGCTTTCCCAGAAGTACTGGCCGTAGTTTG	19	28	50	<15	G_selected
P1955	TB4245c.RT	GTTTGAGCCTTCTCCTCAGCCAGAAATGGTTTGAGCCTTCTCCTCAGCCAGAAATGGTTT	69	28	48	<15	G_selected
P1956	TB4246a	GTCTTTTATCTGTTCTTAATGTCGCCAGCCATGTCTTTTATCTGTTCTTAATGTCGCCAG	102	32	40	<15	G_selected
P1957	TB4246b	CAGGATATGGCCTCTAAGAACACCCGTCAGGATATGGCCTCTAAGAACACCCGTCAGGAT	5	27	51	<15	G_selected
P1958	TB4246c	TATTGAAATCGATGGGGAGGTTCACTGTGTATTGAAATCGATGGGGAGGTTCACTGTGTA	43	29	43	<15	G_selected
P1959	TB4246a.RT	ATGGCTGGCGACATTAAGAACAGATAAAAGACATGGCTGGCGACATTAAGAACAGATAAA	102	32	40	<15	G_selected
P1960	TB4246b.RT	ACGGGTGTTCTTAGAGGCCATATCCTGACGGGTGTTCTTAGAGGCCATATCCTGACGGGT	5	27	51	<15	G_selected
P1961	TB4246c.RT	CACAGTGAACCTCCCCATCGATTTCAATACACAGTGAACCTCCCCATCGATTTCAATACA	43	29	43	<15	G_selected
P1962	TB4265a	CCTTCCGAAAGCTTCATTTTCAAAAGCAGCCCTTCCGAAAGCTTCATTTTCAAAAGCAGC	102	30	43	<15	G_selected
P1963	TB4265b	GACTGGCCAAATAAATGACAATTCATTCTCTGTTTACGACTGGCCAAATAAATGACAATT	61	37	35	<15	G_selected
P1964	TB4265c	GTAGACAGAAAATGCATTGCTGAGCACTCGTAGACAGAAAATGCATTGCTGAGCACTCGT	27	29	45	<15	G_selected
P1965	TB4265a.RT	GCTGCTTTTGAAAATGAAGCTTTCGGAAGGGCTGCTTTTGAAAATGAAGCTTTCGGAAGG	102	30	43	<15	G_selected
P1966	TB4265b.RT	GTAAACAGAGAATGAATTGTCATTTATTTGGCCAGTCGTAAACAGAGAATGAATTGTCAT	61	37	35	<15	G_selected
P1967	TB4265c.RT	GAGTGCTCAGCAATGCATTTTCTGTCTACGAGTGCTCAGCAATGCATTTTCTGTCTACGA	27	29	45	<15	G_selected
P1968	TB4304a	CATAACAAGAAACACCTTATCCCTACAGGAAATCCATAACAAGAAACACCTTATCCCTAC	107	34	38	<15	G_selected
P1969	TB4304b	CAGGGGCTAGAGAGTGCAAATTTGAACAAATTACAGGGGCTAGAGAGTGCAAATTTGAAC	15	33	43	<15	G_selected
P1970	TB4304c	CACAACCTTTAGCAATGACTATTCATTGCCATTTGACACAACCTTTAGCAATGACTATTC	70	36	36	<15	G_selected
P1971	TB4304a.RT	GATTTCCTGTAGGGATAAGGTGTTTCTTGTTATGGATTTCCTGTAGGGATAAGGTGTTTC	107	34	38	<15	G_selected
P1972	TB4304b.RT	TAATTTGTTCAAATTTGCACTCTCTAGCCCCTGTAATTTGTTCAAATTTGCACTCTCTAG	15	33	43	<15	G_selected
P1973	TB4304c.RT	TCAAATGGCAATGAATAGTCATTGCTAAAGGTTGTGTCAAATGGCAATGAATAGTCATTG	70	36	36	<15	G_selected
P1974	TB4305a	CCAAGTAGTAATTAGCACATCTCTGAAATAGGCACCAAGTAGTAATTAGCACATCTCTGA	104	34	38	<15	G_selected
P1975	TB4305b	AAACAGCAAATACAAACCCAGCCGAGTACAAACAGCAAATACAAACCCAGCCGAGTACAA	55	29	43	<15	G_selected
P1976	TB4305c	CAAAGGTGGCTGTTGAGTTCCCAGAAGCAAAGGTGGCTGTTGAGTTCCCAGAAGCAAAGG	22	27	51	<15	G_selected
P1977	TB4305a.RT	TGCCTATTTCAGAGATGTGCTAATTACTACTTGGTGCCTATTTCAGAGATGTGCTAATTA	104	34	38	<15	G_selected
P1978	TB4305b.RT	GTACTCGGCTGGGTTTGTATTTGCTGTTTGTACTCGGCTGGGTTTGTATTTGCTGTTTGT	55	29	43	<15	G_selected
P1979	TB4305c.RT	CTTCTGGGAACTCAACAGCCACCTTTGCTTCTGGGAACTCAACAGCCACCTTTGCTTCTG	22	27	51	<15	G_selected
P1980	TB4435a	GTTTTCACTCCAAGTTATTTTCACAGCAGTGAGGTTTTCACTCCAAGTTATTTTCACAGC	102	33	38	<15	G_selected
P1981	TB4435b	CATGAAAGCCTTATTTGCTGAAAGAGAAAGCAAGACATGAAAGCCTTATTTGCTGAAAGA	24	35	36	<15	G_selected
P1982	TB4435c	CTTTGGTTGTTGACAAAAGTAGTTGCTGCTCTCTTTGGTTGTTGACAAAAGTAGTTGCTG	67	32	40	<15	G_selected
P1983	TB4435a.RT	CTCACTGCTGTGAAAATAACTTGGAGTGAAAACCTCACTGCTGTGAAAATAACTTGGAGT	102	33	38	<15	G_selected
P1984	TB4435b.RT	TCTTGCTTTCTCTTTCAGCAAATAAGGCTTTCATGTCTTGCTTTCTCTTTCAGCAAATAA	24	35	36	<15	G_selected
P1985	TB4435c.RT	AGAGCAGCAACTACTTTTGTCAACAACCAAAGAGAGCAGCAACTACTTTTGTCAACAACC	67	32	40	<15	G_selected
P1986	TB4463a	GTTTTAGAATTAAGGGGAAATGTGCTTGGCAAAACAGTTTTAGAATTAAGGGGAAATGTG	108	36	35	<15	G_selected
P1987	TB4463b	GAAAAGTAGTTCAAGATGTTTGACGAACCCAAAACAGAAAAGTAGTTCAAGATGTTTGAC	41	36	35	<15	G_selected
P1988	TB4463c	CACCCATCCCTAATCCCCTGTGGTAATACACCCATCCCTAATCCCCTGTGGTAATACACC	3	28	51	<15	G_selected
P1989	TB4463a.RT	TGTTTTGCCAAGCACATTTCCCCTTAATTCTAAAACTGTTTTGCCAAGCACATTTCCCCT	108	36	35	<15	G_selected
P1990	TB4463b.RT	TGTTTTGGGTTCGTCAAACATCTTGAACTACTTTTCTGTTTTGGGTTCGTCAAACATCTT	41	36	35	<15	G_selected
P1991	TB4463c.RT	TATTACCACAGGGGATTAGGGATGGGTGTATTACCACAGGGGATTAGGGATGGGTGTATT	3	28	51	<15	G_selected
P1992	TB4491a	CCGGCTTTCATAAACATGCTTCTGCAATAACACCGGCTTTCATAAACATGCTTCTGCAAT	113	32	41	<15	G_selected
P1993	TB4491b	CACAGAAGCAAAGTCGTTCCAGGCGCACAGAAGCAAAGTCGTTCCAGGCGCACAGAAGCA	10	25	55	<15	G_selected
P1994	TB4491c	GCACTGCTGCAAAATCTTTGAAATTAATGTTTTGCAAAGCACTGCTGCAAAATCTTTGAA	49	38	35	<15	G_selected
P1995	TB4491a.RT	TGTTATTGCAGAAGCATGTTTATGAAAGCCGGTGTTATTGCAGAAGCATGTTTATGAAAG	113	32	41	<15	G_selected
P1996	TB4491b.RT	CGCCTGGAACGACTTTGCTTCTGTGCGCCTGGAACGACTTTGCTTCTGTGCGCCTGGAAC	10	25	55	<15	G_selected
P1997	TB4491c.RT	TTTGCAAAACATTAATTTCAAAGATTTTGCAGCAGTGCTTTGCAAAACATTAATTTCAAA	49	38	35	<15	G_selected
P1998	TB4505a	GATAAATGTGCTTGTTCCTCTCCATGCTTCGATAAATGTGCTTGTTCCTCTCCATGCTTC	106	30	43	<15	G_selected
P1999	TB4505b	GCTGACCTTCATCATTTGAGCTACCTGCTGCTGACCTTCATCATTTGAGCTACCTGCTGC	27	29	50	<15	G_selected
[truncated: 19,940 more rows]
